# Supplementary material for: Profiling invasive Plasmodium falciparum merozoites using an integrated omics approach
Source: Sci Rep. 2017 Dec 7;7:17146. doi: 10.1038/s41598-017-17505-9 (PMC5719419; doi:10.1038/s41598-017-17505-9)
Supplement: Supplementary file 2 — Dataset S2 [file 41598_2017_17505_MOESM2_ESM.xlsx]

## Sheet: MS info
Profiling invasive Plasmodium falciparum merozoites using an integrated omics approach
Krishan Kumar1, Prakash Srinivasan2*, Michael J. Nold3, J. Kathleen Moch4, Karine Reiter1, Dan Sturdevant5, Thomas D. Otto6, R. Burke Squires7, Raul Herrera1, Vijayaraj Nagarajan7, Julian C. Rayner6, Stephen F. Porcella5, Scott J. Geromanos3, J. David Haynes4, David L. Narum1**
From the 1Laboratory of Malaria Immunology and Vaccinology, NIAID, NIH, Rockville, MD, USA; 2Laboratory of Malaria and Vector Research, NIAID, NIH, Rockville, MD USA; 3Waters Corporation, Milford, MA USA; 4Walter Reed Army Institute of Research, Silver Spring, MD USA; 5Genomics Unit, Research Technologies Section, Rocky Mountain Laboratories, NIAID, NIH, Hamilton, MT, USA; 6Wellcome Trust Sanger …
*Current address: Johns Hopkins Malaria Research Institute, Department of Molecular Microbiology and Immunology, Johns Hopkins Bloomberg School of Public Health, Baltimore, MD USA

## Sheet: data
Supplemental Dataset S2 merozoite microarray results.
probe-set ID	PlasmoDB 9.3	PlasmoDB Description	LLM / WT	multiple test corrected p-value	Significant
Pf.5.31.0_CDS_at	PF3D7_0522400	conserved Plasmodium protein, unknown function	1.73417	5.98069e-07	s
Pf.5.306.0_CDS_at	PF3D7_0522300	S-adenosylmethionine-dependent methyltransferase, putative	1.7152	7.68091e-07	s
Pf.12.402.0_CDS_at	PF3D7_1253300	Plasmodium exported protein (PHISTa), unknown function, pseudogene	2.31619	2.54163e-05	s
Pf.6.75.0_CDS_at	PF3D7_0614000	thiamin-phosphate pyrophosphorylase, putative	1.58281	3.44537e-05	s
Pf.3.97.0_CDS_at	PF3D7_0311200	valine--tRNA ligase, putative	1.39588	8.2889e-05
Pf.3.164.0_CDS_at	PF3D7_0318800	triosephosphate isomerase, putative	2.1111	0.000129416
Pf.11.301.0_CDS_a_at	PF3D7_1120200	conserved Plasmodium protein, unknown function	1.41343	0.00015265
Pf.13_1.533.0_CDS_at	PF3D7_1366100	conserved Plasmodium protein, unknown function	1.27601	0.000168612
Pf.14.662.0_CDS_at	PF3D7_1434700	mitochondrial import inner membrane translocase subunit TIM17, putative (TIM17)	1.49813	0.000176707
Pf.2.162.0_CDS_s_at	PF3D7_0200300	erythrocyte membrane protein 1 (PfEMP1), exon 2	-3.0898	0.00019899
Pf.10.287.0_CDS_at	PF3D7_1036500	probable protein, unknown function	1.42122	0.000227204
Pf.12.231.0_CDS_at	PF3D7_1245800	epsin, putative	1.65691	0.000278288
Pf.2.131.0_CDS_at	PF3D7_0214600	serine/threonine protein kinase, putative	1.56046	0.000380807
Pf.13_1.126.0_CDS_at	PF3D7_1333200	ubiquitin-activating enzyme (UBA1)	1.47649	0.000431161
Pf.3.152.0_CDS_at	PF3D7_0315200	circumsporozoite- and TRAP-related protein (CTRP)	1.45932	0.000442435
Pf.1.116.0_CDS_s_at	PF3D7_0101100	exported protein family 4 (EPF4)	2.77297	0.000452929
Pf.2.27.0_CDS_at	PF3D7_0216800	conserved Plasmodium membrane protein, unknown function	1.03906	0.000458433
Pf.9.82.0_CDS_at	PF3D7_0924300	thiamine pyrophosphokinase (TPK)	1.25138	0.000506292
Pf.4.7.0_CDS_a_at	PF3D7_0416800	small GTP-binding protein sar1 (SAR1)	1.25795	0.000530782
Pf.5.304.0_CDS_at	PF3D7_0521400	conserved Plasmodium protein, unknown function	1.49007	0.000544793
AF441845.1_RC_at	#N/A	#N/A	1.36031	0.000549998
Pf.4.174.0_CDS_at	PF3D7_0425200	Plasmodium exported protein (hyp15), unknown function	2.9915	0.000578534
Pf.14.566.0_CDS_at	PF3D7_1477800	acyl-CoA binding protein (ACBP)	2.40213	0.000579319
Pf.10.199.0_CDS_at	PF3D7_1020000	large subunit rRNA processing RRM protein, putative	1.32129	0.000590708
Pf.4.172.0_CDS_at	PF3D7_0424800	Plasmodium exported protein (PHISTb), unknown function	2.35769	0.000590748
Pf.2.259.0_at	PF3D7_0206200	pantothenate transporter (PAT)	1.5165	0.00059263
Pf.10.198.0_CDS_at	PF3D7_1019900	autophagy-related protein 8 (ATG8)	1.1209	0.000655629
Pf.9.209.0_CDS_a_at	PF3D7_0910600	SNARE protein (YKT6.1)	1.3762	0.000683977
Pf.1.65.0_CDS_s_at	PF3D7_0101200	exported protein family 3 (EPF3)	3.23739	0.000746682
Pf.9.228.0_CDS_at	PF3D7_0919300	thioredoxin-like protein 1, putative (TrxL1)	1.65737	0.000754707
Pf.11.252.0_CDS_x_at	PF3D7_0100100	erythrocyte membrane protein 1, PfEMP1 (VAR)	1.26796	0.000826577
AF465492.1_RC_at	PF3D7_1200600	erythrocyte membrane protein 1, PfEMP1 (VAR2CSA)	-1.76808	0.000836034
AF465492.1_s_at	PF3D7_1200600	erythrocyte membrane protein 1, PfEMP1 (VAR2CSA)	-1.28487	0.0008538
Pf.13_1.566.0_CDS_at	PF3D7_1307600	DNA-directed RNA polymerase alpha chain, putative	1.48493	0.000872385
Pf.13_1.580.0_CDS_at	PF3D7_1315500	conserved Plasmodium protein, unknown function	1.34538	0.00100447
Pf.14.330.0_CDS_at	PF3D7_1436600	cGMP-dependent protein kinase (PKG)	1.37343	0.00103136
Pf.3.40.0_CDS_at	PF3D7_0320800	ATP-dependent RNA helicase DDX6 (DOZI)	1.31334	0.00111621
Pf.6.221.0_CDS_at	PF3D7_0625600	poly(A) polymerase PAP, putative	-1.35642	0.00112086
Pf.8.296.0_CDS_at	PF3D7_0800900	Plasmodium exported protein (hyp7), unknown function, pseudogene	1.47011	0.00113247
Pf.9.114.0_CDS_at	PF3D7_0920500	ADP-ribosylation factor, putative	1.2804	0.00116317
Pf.4.44.0_CDS_at	PF3D7_0410600	conserved Plasmodium protein, unknown function	1.20085	0.00117326
Pf.13_1.64.0_CDS_a_at	PF3D7_1359600	conserved Plasmodium protein, unknown function	1.27533	0.00128244
AF221794.1_RC_at	#N/A	#N/A	1.35841	0.00131165
Pf.7.113.0_CDS_at	PF3D7_0717300	transcription initiation factor IIE, alpha subunit, putative	1.27472	0.00138374
Pf.13_1.364.0_CDS_at	PF3D7_1327600	nicotinate-nucleotide adenylyltransferase (NMNAT)	1.49113	0.00142087
Pf.12.309.0_CDS_at	PF3D7_1209400	cytosolic iron-sulfur protein assembly protein 1, putative (CIA1)	1.66347	0.00143353
Pf.2.24.0_CDS_a_at	PF3D7_0207100	conserved Plasmodium protein, unknown function	1.25488	0.00153876
X03144.1_at	PF3D7_1372200	histidine-rich protein III (HRPIII)	3.8032	0.00154253
Pf.11.322.0_CDS_at	PF3D7_1127600	CRAL/TRIO domain-containing protein, putative	1.16076	0.00170197
L40603.1_s_at	#N/A	#N/A	1.55959	0.00176221
Pf.10.341.0_CDS_at	PF3D7_1011500	conserved Plasmodium membrane protein, unknown function	1.37041	0.0018162
Pf.13_1.545.0_CDS_at	#N/A	#N/A	-1.64709	0.00188841
Pf.11.325.0_CDS_at	PF3D7_1129900	transporter, putative	1.59914	0.00189587
AF465492.1_at	#N/A	#N/A	-3.00891	0.00211046
AF275850.1_x_at	#N/A	#N/A	1.29211	0.00221523
Pf.13_1.89.0_CDS_at	PF3D7_1332600	apurinic/apyrimidinic endonuclease Apn1, putative (APN1)	1.15753	0.00235729
Pf.12.596.0_at	PF3D7_1222500	ATP-binding protein, putative	1.17436	0.00240066
Pf.13_1.41.0_CDS_at	PF3D7_1366400	rhoptry protein RHOP148 (RHOP148)	1.10183	0.00243466
Pf.5.225.0_CDS_at	PF3D7_0522900	zinc finger protein, putative	1.58726	0.00244848
Pf.9.296.0_CDS_at	PF3D7_0902600	serine/threonine protein kinase, FIKK family (FIKK9.7)	-1.60139	0.00245182
M10236.1_s_at	PF3D7_0501400	interspersed repeat antigen (FIRA)	-1.07472	0.00245779
Pf.12.145.0_CDS_at	PF3D7_1222700	glideosome-associated protein 45 (GAP45)	1.22947	0.00269926
Pf.2.47.0_CDS_at	PF3D7_0206900.1	merozoite surface protein 5	1.11884	0.00275453
Pf.14.230.0_CDS_at	PF3D7_1420200	tetratricopeptide repeat family protein, putative	1.39489	0.00279101
AF441845.1_RC_x_at	#N/A	#N/A	1.28745	0.002886
Pf.6.101.1_a_at	PF3D7_0612700	6-cysteine protein (P12)	1.33441	0.00291697
Pf.13_1.663.0_CDS_at	PF3D7_1362100	14-3-3 protein (14-3-3II)	1.29586	0.00295578
Pf.12.103.0_CDS_at	PF3D7_1238300	cell cycle control protein, putative	1.23657	0.00295853
Pf.10.180.0_CDS_at	PF3D7_1001500	early transcribed membrane protein 10.1 (ETRAMP10)	-1.45027	0.00311042
Pf.10.128.0_CDS_at	PF3D7_1036000	merozoite surface protein (MSP11)	1.33872	0.00311405
Pf.4.6.0_CDS_at	PF3D7_0404900	6-cysteine protein (P41)	1.07458	0.00316768
Pf.14.383.0_CDS_at	PF3D7_1409600	conserved Plasmodium protein, unknown function	-1.39961	0.00346349
Pf.3.231.0_CDS_at	PF3D7_0318600	cleavage and polyadenylation specificity factor, putative	1.48579	0.00349765
Pf.6.265.0_CDS_at	PF3D7_0607800	GTP-binding protein, putative	1.09977	0.00355857
Pf.14.86.0_CDS_at	PF3D7_1412800	glycylpeptide N-tetradecanoyltransferase (NMT)	1.16688	0.00359454
AF411601.1_RC_x_at	#N/A	#N/A	1.08329	0.00369343
Pf.7.9.0_CDS_at	PF3D7_0724900	kinesin-19, putative	1.47384	0.00372851
AF465497.1_s_at	#N/A	#N/A	1.22635	0.00388706
Pf.5.206.0_CDS_at	PF3D7_0515300	phosphatidylinositol 3-kinase (PI3K)	1.19346	0.00394415
Pf.7.151.0_CDS_at	PF3D7_0702000	Plasmodium exported protein (hyp12), unknown function	-1.40216	0.00401126
Pf.14.463.0_CDS_at	PF3D7_1444300	1-acyl-sn-glycerol-3-phosphate acyltransferase, putative (LPAAT)	1.30369	0.00402451
AF465510.1_s_at	#N/A	#N/A	1.30002	0.00409521
Pf.7.70.0_CDS_at	PF3D7_0721200	conserved Plasmodium protein, unknown function	1.07579	0.00414446
Pf.2.200.0_CDS_at	PF3D7_0214200	mitochondrial ribosomal protein L13 precursor, putative	-1.79351	0.00415678
Pf.13_1.19.0_CDS_at	PF3D7_1367500	NADH-cytochrome b5 reductase, putative	-1.06997	0.00430138
AF465510.1_RC_s_at	#N/A	#N/A	1.30272	0.00430402
Pf.2.203.0_CDS_at	PF3D7_0215100	RING zinc finger protein, putative	1.22963	0.00435911
AJ420670.1_RC_at	PF3D7_1001500	early transcribed membrane protein 10.1 (ETRAMP10)	-1.38768	0.00456602
Pf.5.129.0_CDS_at	PF3D7_0516500	metabolite/drug transporter, putative	1.01889	0.00457594
AF416580.1_RC_s_at	#N/A	#N/A	1.48914	0.00489395
Pf.1.110.0_CDS_s_at	#N/A	#N/A	4.64646	0.00496217
Pf.11.235.0_CDS_at	PF3D7_1135100	protein phosphatase PPM8, putative (PPM8)	1.16065	0.00513824
Pf.5.305.0_CDS_at	PF3D7_0522100	conserved Plasmodium protein, unknown function	1.58276	0.0051842
Pf.4.17.0_CDS_at	PF3D7_0416100	glutamyl-tRNA(Gln) amidotransferase subunit A, putative	1.17669	0.0052399
Pf.14.468.0_CDS_at	PF3D7_1445500	conserved Plasmodium protein, unknown function	1.26532	0.00524047
Pf.4.97.0_CDS_at	PF3D7_0403100	regulator of chromosome condensation, putative	-1.51307	0.00538445
Pf.13_1.445.0_CDS_at	PF3D7_1321400	palmitoyltransferase, putative (DHHC8)	1.41306	0.00544582
Pf.13_1.524.0_CDS_at	PF3D7_1362000	conserved Plasmodium protein, unknown function	1.29663	0.00547983
Pf.13_1.4.0_CDS_at	PF3D7_1353600	ER lumen protein retaining receptor (ERD2)	1.22667	0.00567652
Pf.13_1.626.0_CDS_at	PF3D7_1342500	sporozoite protein essential for cell traversal (SPECT1)	1.7851	0.00572595
Pf.1.80.0_CDS_at	PF3D7_0107200	carbon catabolite repressor protein 4, putative	1.16837	0.00592282
AF465507.1_s_at	#N/A	#N/A	1.247	0.00601336
Pf.13_1.669.0_CDS_at	PF3D7_1365700	SNARE associated Golgi protein, putative	1.46723	0.00608439
Pf.12.41.0_CDS_at	PF3D7_1211700	DNA replication licensing factor MCM5, putative (MCM5)	-1.14568	0.00611558
AF465509.1_s_at	#N/A	#N/A	1.26016	0.00614563
Pf.10.334.0_CDS_at	PF3D7_1006200	DNA/RNA-binding protein Alba 3 (ALBA3)	-1.18804	0.00622133
U82508.1_s_at	PF3D7_0632500	erythrocyte membrane protein 1, PfEMP1 (VAR)	1.50468	0.00648889
Pf.11.490.0_CDS_at	PF3D7_1147900	conserved Plasmodium protein, unknown function	1.05488	0.0064905
AF286876.1_s_at	#N/A	#N/A	1.60304	0.00658479
Pf.10.180.0_CDS_x_at	PF3D7_1001500	early transcribed membrane protein 10.1 (ETRAMP10)	-1.39096	0.00685129
Pf.11.288.0_CDS_at	PF3D7_1114100.1	rhomboid protease ROM1	1.21487	0.00723891
AJ290931.1_x_at	PF3D7_1353100	Plasmodium exported protein, unknown function	-1.40837	0.0072928
Pf.9.289.0_CDS_at	PF3D7_0901700	Plasmodium exported protein (hyp5), unknown function	-1.30924	0.00743786
Pf.13_1.254.0_CDS_at	PF3D7_1310300	zinc finger protein, putative	1.11509	0.00745575
AF368931.1_RC_at	#N/A	#N/A	1.16689	0.00748733
Pf.4.20.0_CDS_at	PF3D7_0414700	GTP-binding protein, putative	1.1017	0.00756843
Pf.7.265.0_CDS_at	PF3D7_0717900	thioredoxin-like protein	1.10896	0.00815607
Pf.9.361.0_CDS_at	PF3D7_0936300	ring-exported protein 3 (REX3)	-1.5539	0.00834239
Pf.5.223.0_CDS_at	PF3D7_0522600	inner membrane complex protein	1.3602	0.00841924
Pf.9.125.0_CDS_at	PF3D7_0914500	conserved Plasmodium protein, unknown function	1.34398	0.00849304
Pf.9.357.0_CDS_at	PF3D7_0934500	V-type proton ATPase subunit E, putative	1.31578	0.0086321
AF411601.1_RC_at	#N/A	#N/A	1.47033	0.00865397
AJ420670.1_RC_x_at	PF3D7_1001500	early transcribed membrane protein 10.1 (ETRAMP10)	-1.37994	0.00873827
AJ420670.1_s_at	PF3D7_1001500	early transcribed membrane protein 10.1 (ETRAMP10)	-1.46715	0.00878274
Pf.10.202.0_CDS_at	PF3D7_1023000	conserved Plasmodium membrane protein, unknown function	1.66592	0.00894518
AF528113.1_s_at	#N/A	#N/A	3.75	0.00896502
Pf.5.219.0_CDS_at	PF3D7_0521800	nucleotide binding protein, putative	1.08391	0.00905552
AJ290935.1_s_at	PF3D7_1033200	early transcribed membrane protein 10.2 (ETRAMP10.2)	1.12729	0.00928449
Pf.11.256.0_CDS_at	#N/A	#N/A	1.21246	0.00954848
Pf.9.211.0_CDS_a_at	PF3D7_0911000	phosphatidylinositol N-acetylglucosaminyltransferase, putative	1.13661	0.00964857
Pf.12.81.0_CDS_at	PF3D7_1251200	coronin	1.62736	0.00970077
Pf.7.217.0_CDS_at	PF3D7_0730400	conserved Plasmodium protein, unknown function	1.45409	0.00997897
AJ007940.1_x_at	#N/A	#N/A	1.32742	0.0102661
Pf.4.228.0_CDS_at	PF3D7_0414800	conserved Plasmodium protein, unknown function	1.35598	0.0103103
Pf.1.155.0_CDS_x_at	PF3D7_0100100	erythrocyte membrane protein 1, PfEMP1 (VAR)	1.56592	0.0104214
Pf.10.321.0_CDS_at	PF3D7_1001400	alpha/beta hydrolase, putative	-1.78927	0.0105587
Pf.9.174.0_CDS_at	PF3D7_0924500	conserved Plasmodium membrane protein, unknown function	1.35864	0.0106922
Pf.2.109.0_CDS_at	PF3D7_0202900	palmitoyltransferase, putative (DHHC12)	1.05775	0.011038
Pf.11.262.0_CDS_at	PF3D7_1103700	casein kinase II beta chain (CK2beta1)	1.36179	0.011114
AF465506.1_s_at	#N/A	#N/A	1.31032	0.0112885
Pf.1.137.0_CDS_at	PF3D7_0109500	N-acetyltransferase, putative	1.15052	0.0114579
Pf.13_1.1.6_CDS_a_at	PF3D7_1343000	phosphoethanolamine N-methyltransferase (PMT)	-1.86526	0.0115392
Pf.6.118.0_CDS_at	PF3D7_0609600	hypothetical protein	-1.12646	0.0117352
J04007.1_s_at	PF3D7_1200700	acyl-CoA synthetase (ACS7)	-1.54167	0.0118982
Pf.12.355.0_CDS_at	PF3D7_1230600	sun-family protein, putative	-1.38115	0.0119486
Pf.7.285.0_CDS_at	PF3D7_0728000	eukaryotic translation initiation factor 2 alpha subunit, putative	1.2015	0.0119666
Pf.14.475.0_CDS_at	PF3D7_1450300	NADPH--cytochrome P450 reductase, putative (CPR)	-1.26996	0.0125672
Pf.14.630.0_CDS_at	PF3D7_1420000	splicing factor 3B subunit 4, putative (SF3B4)	1.29662	0.0128028
Pf.9.177.0_CDS_at	PF3D7_0925700	histone deacetylase 1 (HDAC1)	1.4621	0.0129352
Pf.12.222.0_CDS_at	PF3D7_1237800	ubiquitin-like modifier HUB1, putative (HUB1)	1.05575	0.0129567
Pf.12.179.0_CDS_at	PF3D7_1223300	DNA gyrase subunit A (GyrA)	1.0664	0.0129967
Pf.12.396.0_CDS_at	PF3D7_1252200	chitinase (CHT1)	1.88717	0.0130138
Pf.13_1.222.0_CDS_at	PF3D7_1336600	conserved Plasmodium protein, unknown function	-1.15191	0.0130415
AF465508.1_s_at	#N/A	#N/A	1.22342	0.013191
Pf.10.120.0_CDS_at	PF3D7_1015300	methionine aminopeptidase 1b, putative (METAP1b)	1.37259	0.0135139
Pf.8.280.0_CDS_at	PF3D7_0810200	ABC1 family, putative (ABCK1)	1.39891	0.0138049
Pf.10.86.0_CDS_at	PF3D7_1002200	tryptophan-rich antigen 3 (PArt)	-1.31562	0.0141423
Pf.10.319.0_CDS_at	PF3D7_1001100.1	acyl-CoA binding protein, isoform 1, ACBP1	-1.27386	0.014234
Pf.13_1.69.0_CDS_at	PF3D7_1346300	DNA/RNA-binding protein Alba 2 (ALBA2)	-1.26322	0.0144265
Pf.7.229.0_CDS_x_at	PF3D7_0425800	erythrocyte membrane protein 1, PfEMP1 (VAR)	1.14368	0.0144768
U82509.1_x_at	PF3D7_0100100	erythrocyte membrane protein 1, PfEMP1 (VAR)	1.13763	0.0147005
Pf.14.541.0_CDS_at	PF3D7_1473400	conserved Plasmodium protein, unknown function	1.24777	0.0148198
Pf.14.665.0_CDS_at	PF3D7_1435900	conserved Plasmodium protein, unknown function	1.32503	0.0149802
Pf.12.553.0_at	PF3D7_1223100	cAMP-dependent protein kinase regulatory subunit (PKAr)	1.26598	0.0150138
AF091994.1_x_at	PF3D7_1342600	myosin A (MyoA)	2.28818	0.015245
Pf.12.272.0_CDS_at	PF3D7_1239600	hydroxyethylthiazole kinase (ThzK)	1.20451	0.0154304
Pf.13_1.197.0_CDS_at	PF3D7_1352100	ABC transporter B family member 6, putative (ABCB6)	1.11697	0.0154895
Pf.14.48.0_CDS_at	PF3D7_1457300	conserved Plasmodium protein, unknown function	-1.38927	0.0156515
Pf.5.150.0_CDS_at	PF3D7_0507500	subtilisin-like protease 1 (SUB1)	1.2198	0.0157749
Pf.3.225.0_CDS_at	PF3D7_0316000	microneme associated antigen (MA)	1.17723	0.0160247
Pf.6.19.0_CDS_at	PF3D7_0625300	DNA polymerase 1, putative	1.27932	0.0161105
Pf.3.119.0_CDS_at	PF3D7_0318300	conserved Plasmodium protein, unknown function	1.18789	0.0161143
Pf.7.230.0_CDS_at	#N/A	#N/A	1.43132	0.0163215
AF528143.1_RC_x_at	#N/A	#N/A	1.90058	0.0164256
Pf.13_1.604.0_CDS_at	PF3D7_1332400	nucleotidyltransferase, putative	1.12103	0.016437
AF250762.1_RC_at	PF3D7_0323700	U4/U6.U5 tri-snRNP-associated protein 1, putative (SART1)	1.1586	0.0165234
AF441845.1_at	#N/A	#N/A	1.33847	0.0165235
Pf.1.21.0_CDS_at	PF3D7_0108700	secreted ookinete protein, putative (PSOP24)	1.15539	0.0166006
Pf.14.258.0_CDS_at	PF3D7_1413800	diphthamide biosynthesis protein 1, putative (DPH1)	1.18668	0.0166495
Pf.13_1.1.0_UTR_a_at	#N/A	#N/A	-1.48386	0.0169929
Pf.13_1.482.0_CDS_at	PF3D7_1341500	inner membrane complex suture component, putative (ISC1)	1.17073	0.017101
AF306396.1_RC_s_at	#N/A	#N/A	1.33568	0.0171945
Pf.12.53.0_CDS_at	PF3D7_1239800	conserved Plasmodium protein, unknown function	1.05755	0.0171972
Pf.13_1.184.0_CDS_at	PF3D7_1325100	phosphoribosylpyrophosphate synthetase	1.33777	0.0172148
Pf.10.156.0_CDS_at	PF3D7_1013500	phosphoinositide-specific phospholipase C (PI-PLC)	1.48497	0.0173635
Pf.7.144.0_CDS_at	PF3D7_0724800	kelch protein, putative	2.36923	0.0173907
AF528144.1_x_at	#N/A	#N/A	1.47486	0.0176427
Pf.9.133.0_CDS_at	PF3D7_0903600.1	conserved Plasmodium protein, unknown function	1.12536	0.017798
Pf.8.6.0_CDS_at	PF3D7_0814000	60S ribosomal protein L13-2, putative	-1.2813	0.0178536
Pf.2.24.0_CDS_at	PF3D7_0207100	conserved Plasmodium protein, unknown function	1.08737	0.0179601
Pf.5.132.0_CDS_at	PF3D7_0521200	conserved Plasmodium protein, unknown function	1.27513	0.0182859
L38450.1_at	PF3D7_1371600	erythrocyte binding like protein 1, pseudogene (EBL1)	1.18522	0.0186147
Pf.12.57.0_CDS_at	PF3D7_1205900	conserved protein, unknown function	1.24893	0.0187793
Pf.12.456.0_CDS_at	PF3D7_1216600	cell traversal protein for ookinetes and sporozoites (CelTOS)	1.04722	0.0193295
Pf.11.223.0_CDS_at	PF3D7_1126000	threonine--tRNA ligase (ThrRS)	1.05968	0.0195758
Pf.7.147.0_CDS_at	#N/A	#N/A	1.17495	0.0199718
Pf.6.115.0_CDS_at	PF3D7_0608800	ornithine aminotransferase (OAT)	1.26903	0.0201246
Pf.14.8.0_CDS_at	PF3D7_1439900	triosephosphate isomerase (TIM)	1.14594	0.0201973
Pf.2.211.0_CDS_at	PF3D7_0217900	conserved Plasmodium protein, unknown function	1.37755	0.0210432
Pf.12.198.0_CDS_at	PF3D7_1252100	rhoptry neck protein 3 (RON3)	1.26793	0.0210558
Pf.8.124.0_CDS_at	PF3D7_0801500	nucleolar protein 10, putative (NOL10)	1.19844	0.021112
Pf.13_1.1.1_UTR_a_at	#N/A	#N/A	-1.47972	0.0211302
Pf.4.243.0_CDS_at	PF3D7_0425000	Plasmodium exported protein, unknown function, pseudogene	1.29608	0.0213619
Pf.10.324.0_CDS_at	PF3D7_1002100	EMP1-trafficking protein (PTP5)	-1.40762	0.0214528
Pf.8.34.0_CDS_at	PF3D7_0808300	ubiquitin regulatory protein, putative	1.06147	0.021485
Pf.12.197.0_CDS_x_at	PF3D7_1251700	tryptophan--tRNA ligase, putative (aTrpRS)	1.08952	0.0215079
AF275850.1_RC_s_at	#N/A	#N/A	1.10861	0.0216339
Pf.UN_2.5.0_CDS_at	#N/A	#N/A	-1.00441	0.0218927
Pf.13_1.1.0_UTR_x_at	#N/A	#N/A	-1.56387	0.0221196
Pf.4.119.0_CDS_x_at	PF3D7_0400100	erythrocyte membrane protein 1, PfEMP1 (VAR)	1.27878	0.0221397
Pf.7.18.0_CDS_at	PF3D7_0708800	heat shock protein 110 (HSP110c)	-1.09366	0.0222161
Pf.10.192.0_CDS_at	PF3D7_1012600	GMP synthetase (GMPS)	1.56873	0.0223365
Pf.14.425.0_CDS_at	PF3D7_1427100	lipase, putative	-1.59861	0.0223416
Pf.7.222.0_CDS_at	PF3D7_0731800	alpha/beta hydrolase, putative (GEXP08)	-1.89946	0.0224109
Pf.7.252.0_CDS_s_at	PF3D7_0412400	erythrocyte membrane protein 1, PfEMP1 (VAR)	1.41909	0.0227127
Pf.13_1.463.0_CDS_at	PF3D7_1332500	SAM-dependent RNA methyltransferase, putative	1.2377	0.022768
Pf.9.294.0_CDS_at	PF3D7_0902400	serine/threonine protein kinase, FIKK family (FIKK9.5)	-1.17702	0.023095
AJ290940.1_s_at	PF3D7_1421900	copper transporter, putative	1.0668	0.0231038
Pf.13_1.478.0_CDS_at	PF3D7_1339900	ABC transporter B family member 5, putative (ABCB5)	-1.044	0.0232261
Pf.5.159.0_CDS_at	PF3D7_0520500	phosphomethylpyrimidine kinase, putative	1.26706	0.023354
Pf.5.283.0_CDS_at	PF3D7_0513100	conserved Plasmodium protein, unknown function	1.31012	0.0234652
Pf.9.84.0_CDS_at	PF3D7_0927900	phosphatidylserine decarboxylase (PSD)	1.24045	0.0236166
J04007.1_RC_at	PF3D7_1200700	acyl-CoA synthetase (ACS7)	-1.59151	0.0242483
Pf.3.151.0_CDS_at	PF3D7_0315000	zinc finger protein, putative	-1.35416	0.0243787
Pf.1.183.0_at	PF3D7_0110000	conserved Plasmodium protein, unknown function	1.15663	0.0245513
Pf.14.756.0_CDS_at	PF3D7_1473100	GTPase-activating protein, putative	1.23591	0.0245778
Pf.8.113.0_CDS_at	PF3D7_0814400	phospholipase DDHD1, putative	-1.52113	0.0247188
Pf.12.173.0_CDS_at	PF3D7_1213900	conserved Plasmodium protein, unknown function	-1.58528	0.024902
Pf.11.310.0_CDS_at	PF3D7_1122800	calcium-dependent protein kinase 6 (CDPK6)	1.61744	0.0250391
AF306400.1_x_at	PF3D7_0421100	erythrocyte membrane protein 1, PfEMP1 (VAR)	1.1274	0.0250635
Pf.9.322.0_CDS_at	PF3D7_0912400	alkaline phosphatase, putative	1.15654	0.0251418
Pf.13_1.277.0_CDS_at	PF3D7_1353800	proteasome subunit alpha type-4, putative	1.21444	0.0251606
Pf.2.105.0_CDS_at	PF3D7_0201300	stevor	-1.20554	0.0251619
Pf.6.293.0_CDS_at	PF3D7_0620000	conserved Plasmodium protein, unknown function	1.17636	0.0253126
Pf.8.225.0_CDS_at	PF3D7_0800500	rifin (RIF)	3.22304	0.0254301
Pf.5.119.0_CDS_at	PF3D7_0501400	interspersed repeat antigen (FIRA)	-1.52456	0.0254312
M18825.1_at	#N/A	#N/A	-1.27106	0.0255363
Pf.14.189.0_CDS_at	PF3D7_1407800	plasmepsin IV (PM4)	-1.38669	0.0255555
Pf.7.17.0_CDS_at	PF3D7_0717200	conserved Plasmodium protein, unknown function	1.27876	0.0257657
X71409.1_at	#N/A	#N/A	1.90968	0.0258342
Pf.14.249.0_CDS_at	PF3D7_1404300	secreted ookinete adhesive protein, putative (SOAP)	1.2985	0.0261176
Pf.9.160.0_CDS_at	PF3D7_0906600	zinc finger protein, putative	-1.46508	0.0264328
Pf.9.267.0_CDS_at	PF3D7_0935600	gametocytogenesis-implicated protein (GIG)	-1.45312	0.0265837
Pf.11.404.0_CDS_at	PF3D7_1106000	RuvB-like helicase 2 (RUVB2)	1.2043	0.0265987
Pf.12.88.0_CDS_at	PF3D7_1249800	THO complex subunit 2, putative (THO2)	1.31502	0.0269225
Pf.12.38.0_CDS_at	PF3D7_1220900	heterochromatin protein 1 (HP1)	1.18861	0.0269703
X13014.1_RC_at	PF3D7_0708400	heat shock protein 90 (HSP90)	-1.22477	0.0269867
Pf.4.186.0_CDS_at	PF3D7_0401600.1	rifin	-1.34668	0.02699
Pf.14.676.0_CDS_at	PF3D7_1442500	protein prenyltransferase alpha subunit, putative	1.09977	0.0271949
Pf.10.247.0_CDS_at	PF3D7_1016200	conserved Plasmodium protein, unknown function	1.09313	0.0272051
Pf.5.119.0_CDS_x_at	PF3D7_0501400	interspersed repeat antigen (FIRA)	-1.44303	0.0273942
AJ420383.1_s_at	#N/A	#N/A	-1.10759	0.0275166
Pf.3.114.0_CDS_at	PF3D7_0308900	splicing factor 3B subunit 1, putative (SF3B1)	1.447	0.0275935
Pf.11.376.0_CDS_x_at	PF3D7_0300100	erythrocyte membrane protein 1, PfEMP1 (VAR)	1.1743	0.0276634
Pf.5.156.0_CDS_a_at	PF3D7_0517300	serine/arginine-rich splicing factor 1 (SR1)	-1.28843	0.0276681
Pf.14.635.0_CDS_at	PF3D7_1421200	40S ribosomal protein S25 (RPS25)	-1.21446	0.0276714
Pf.2.118.0_CDS_at	PF3D7_0206100	cysteine desulfuration protein SufE (SufE)	1.34372	0.0277356
Pf.7.2.0_CDS_s_at	PF3D7_0708400	heat shock protein 90 (HSP90)	-1.17874	0.0281002
Pf.6.51.0_CDS_at	PF3D7_0627700	transportin	-1.37038	0.0281403
Pf.11.99.0_CDS_at	PF3D7_1115500	transcription factor with AP2 domain(s), putative (ApiAP2)	-1.3215	0.0282647
Pf.12.152.0_CDS_at	PF3D7_1229000	conserved Plasmodium membrane protein, unknown function	1.00951	0.028393
Pf.6.119.0_CDS_at	PF3D7_0610400	histone H3 (H3)	1.55284	0.0284464
Pf.14.154.0_CDS_at	PF3D7_1449300	transcription factor IIIb subunit, putative	-1.10757	0.0285557
Pf.14.561.0_CDS_s_at	PF3D7_1477000	Plasmodium exported protein (hyp17), unknown function, pseudogene	1.26548	0.0287557
Pf.5.62.0_CDS_at	PF3D7_0524000	karyopherin beta (KASbeta)	-1.4267	0.0289863
Pf.8.53.0_CDS_a_at	PF3D7_0818200	14-3-3 protein (14-3-3I)	-1.2059	0.029023
AF441847.1_at	#N/A	#N/A	-1.1537	0.0293356
Pf.14.345.0_CDS_at	PF3D7_1451200	conserved Plasmodium protein, unknown function	-1.19629	0.0294398
Pf.5.218.0_CDS_at	PF3D7_0521700	DEAD/DEAH box ATP-dependent RNA helicase, putative	1.26419	0.0295118
AF306408.1_s_at	PF3D7_0632800	erythrocyte membrane protein 1, PfEMP1 (VAR)	-1.45653	0.0299429
Pf.1.88.0_CDS_at	PF3D7_0110800	transcription initiation factor TFIIB, putative	1.35609	0.0300065
Pf.14.210.0_CDS_at	PF3D7_1434800	mitochondrial acidic protein MAM33, putative	1.42518	0.0300697
Pf.12.117.0_CDS_at	PF3D7_1204500	conserved Plasmodium protein, unknown function	1.00072	0.0302556
Pf.12.122.0_CDS_at	PF3D7_1212900	bromodomain protein 2, putative (BDP2)	-1.18302	0.0307088
AF039280.1_RC_x_at	PF3D7_1219300	erythrocyte membrane protein 1, PfEMP1 (VAR)	1.27759	0.0307909
Pf.5.265.0_CDS_at	PF3D7_0503600	myosin B (MyoB)	1.11713	0.0315429
Pf.10.266.0_CDS_at	PF3D7_1027200	mitochondrial ribosomal protein S22 precursor, putative	1.29194	0.0315637
Pf.11.45.0_CDS_at	PF3D7_1113300	UDP-galactose transporter, putative	1.13714	0.0316769
Pf.5.405.0_at	#N/A	#N/A	-1.40714	0.0319885
Pf.14.583.0_CDS_at	PF3D7_1480100	erythrocyte membrane protein 1 (PfEMP1), truncated, pseudogene	1.66103	0.0323519
Pf.4.101.0_CDS_a_at	#N/A	#N/A	-1.00893	0.03247
Pf.3.55.0_CDS_at	PF3D7_0310000	50S ribosomal protein L9, apicoplast, putative	-1.12594	0.0324733
Pf.12.19.0_CDS_at	PF3D7_1248900	26S protease regulatory subunit 8, putative (RPT6)	1.30332	0.0328388
Pf.11.400.0_CDS_at	PF3D7_1105300	conserved Plasmodium protein, unknown function	-1.11096	0.0333184
Pf.12.419.0_CDS_at	PF3D7_1200700	acyl-CoA synthetase (ACS7)	-1.28851	0.0338156
Pf.8.5.0_CDS_a_at	PF3D7_0814200	DNA/RNA-binding protein Alba 1 (ALBA1)	-1.24287	0.0340878
Pf.2.203.0_CDS_x_at	PF3D7_0215100	RING zinc finger protein, putative	1.26237	0.0343775
Pf.14.122.0_CDS_at	PF3D7_1412100	conserved Plasmodium protein, unknown function	-1.18835	0.0344121
Pf.3.186.0_CDS_at	PF3D7_0301000	acyl-CoA synthetase (ACS2)	1.34741	0.0348072
Pf.9.158.0_CDS_a_at	PF3D7_0905700.1	autophagy-related protein 3, putative	1.38026	0.0348225
Pf.12.171.0_CDS_at	PF3D7_1211900	non-SERCA-type Ca2+ -transporting P-ATPase (ATP4)	1.60762	0.0349699
Pf.9.188.0_CDS_s_at	PF3D7_0412400	erythrocyte membrane protein 1, PfEMP1 (VAR)	1.42604	0.0350576
Pf.12.516.0_CDS_at	PF3D7_1243800	WD repeat-containing protein 82, putative (WDR82)	1.18518	0.0350577
Pf.7.52.0_CDS_at	PF3D7_0707700	E3 ubiquitin-protein ligase, putative	1.31508	0.0352379
Pf.14.134.0_CDS_at	PF3D7_1418900	DEAD/DEAH box ATP-dependent RNA helicase, putative	1.52329	0.0353453
Pf.5.222.0_CDS_at	PF3D7_0522500	50S ribosomal protein L17, apicoplast, putative (RPL17)	1.36477	0.0354152
Pf.12.14.0_CDS_a_at	PF3D7_1231100	ras-related protein Rab-2 (RAB2)	1.14904	0.0356064
Pf.6.2.0_CDS_at	PF3D7_0604500	conserved Plasmodium protein, unknown function	-1.04529	0.0356576
Pf.14.38.0_CDS_at	PF3D7_1419800.1	glutathione reductase	1.53685	0.0356946
Pf.10.324.0_CDS_x_at	PF3D7_1002100	EMP1-trafficking protein (PTP5)	-1.33156	0.0357344
Pf.14.731.0_CDS_at	PF3D7_1464700	ATP synthase (C/AC39) subunit, putative	1.8191	0.0361054
Y13405.1_RC_at	#N/A	#N/A	1.29848	0.0364265
AF039280.1_at	#N/A	#N/A	-1.10261	0.036625
M18825.1_x_at	PF3D7_1011800	PRE-binding protein (PREBP)	-1.14211	0.0369135
Pf.4.77.0_CDS_at	PF3D7_0418300	conserved Plasmodium protein, unknown function	-1.32253	0.0370074
Pf.9.147.0_CDS_at	PF3D7_0924700	splicing factor 3A subunit 3, putative (SF3A3)	1.12954	0.0370722
Pf.6.167.0_CDS_x_at	PF3D7_0400100	erythrocyte membrane protein 1, PfEMP1 (VAR)	1.15985	0.0371901
Pf.3.125.0_CDS_x_at	PF3D7_0300100	erythrocyte membrane protein 1, PfEMP1 (VAR)	1.27037	0.0372716
Pf.11.238.0_CDS_at	PF3D7_1139700	adrenodoxin reductase, putative	1.01713	0.0373299
X17483.1_s_at	PF3D7_0604500	conserved Plasmodium protein, unknown function	-1.26752	0.0374911
Pf.6.34.0_CDS_at	PF3D7_0629700	SET domain protein, putative (SET1)	1.66137	0.0376022
Pf.13_1.192.0_CDS_a_at	PF3D7_1338200	60S ribosomal protein L6-2, putative	-1.33165	0.0377977
Pf.12.433.0_CDS_at	PF3D7_1206600	DNA-directed RNA polymerase III subunit, putative	1.0695	0.0378393
M14655.1_s_at	PF3D7_0818900	heat shock protein 70 (HSP70)	-1.15376	0.0378824
Pf.5.272.0_CDS_at	PF3D7_0505900	conserved Plasmodium protein, unknown function	1.02404	0.0382331
AJ493426.1_s_at	PF3D7_0935900	ring-exported protein 1 (REX1)	-1.10003	0.0384962
Pf.11.423.0_CDS_at	PF3D7_1116200.1	pyridoxine biosynthesis protein PDX2	1.31246	0.0385361
AF221792.1_x_at	#N/A	#N/A	-1.42195	0.0387422
Pf.12.43.0_CDS_at	PF3D7_1234100	bromodomain protein, putative	1.14251	0.0389507
Pf.6.247.0_CDS_at	PF3D7_0632400	rifin (RIF)	1.14856	0.0391748
AF465500.1_s_at	#N/A	#N/A	2.88668	0.0392504
Pf.14.67.0_CDS_at	PF3D7_1446600	centrin-2 (CEN2)	1.09523	0.0396045
Pf.9.47.0_CDS_at	PF3D7_0909900	helicase with Zn-finger motif, putative	1.65255	0.0397085
Pf.7.181.0_CDS_at	PF3D7_0716900	drug metabolite transporter, putative	1.00455	0.0397746
Pf.9.199.0_CDS_at	PF3D7_0905800	conserved Plasmodium protein, unknown function	1.28371	0.0401594
Pf.6.235.0_CDS_at	PF3D7_0630500	ribosome biogenesis protein YTM1, putative (YTM1)	1.28533	0.0402741
Pf.14.413.0_CDS_at	PF3D7_1421100	conserved Plasmodium protein, unknown function	-1.37843	0.0402961
Pf.10.2.0_CDS_at	PF3D7_1011800	PRE-binding protein (PREBP)	1.00469	0.0403967
Pf.14.593.0_CDS_at	PF3D7_1401100	DnaJ protein, putative	1.78858	0.0405032
Pf.11.232.0_CDS_at	PF3D7_1132200	T-complex protein 1 subunit alpha (TCP1)	1.45561	0.0413248
Pf.4.137.0_CDS_at	PF3D7_0408600	sporozoite invasion-associated protein 1 (SIAP1)	1.18642	0.0416573
Pf.11.487.0_CDS_at	PF3D7_1147000	sporozoite asparagine-rich protein (SLARP)	1.41282	0.0417228
Pf.3.98.0_CDS_at	PF3D7_0311800	conserved protein, unknown function	-1.29332	0.0419234
Pf.7.139.0_CDS_x_at	PF3D7_0718100	exported serine/threonine protein kinase (EST)	1.15012	0.042051
Pf.5.278.0_CDS_at	PF3D7_0508800	single-stranded DNA-binding protein (SSB)	1.21798	0.0422134
AF465504.1_s_at	#N/A	#N/A	1.80787	0.0422186
Pf.10.276.0_CDS_at	PF3D7_1031700	protein phosphatase inhibitor 3 (I3)	1.69303	0.042347
Pf.10.46.0_CDS_at	PF3D7_1035500	merozoite surface protein 6 (MSP6)	1.19552	0.0427546
Pf.13_1.316.0_CDS_at	PF3D7_1331300	signal peptidase 21 kDa subunit (SP21)	1.44964	0.0429158
Pf.12.63.0_CDS_at	PF3D7_1242800	rab specific GDP dissociation inhibitor (rabGDI)	1.37142	0.0430616
Pf.14.570.0_CDS_at	PF3D7_1478500	Plasmodium exported protein (PHISTa), unknown function, pseudogene	1.33696	0.0432775
Pf.13_1.761.0_at	PF3D7_1338200	60S ribosomal protein L6-2, putative	-1.37184	0.0432791
Pf.2.5.0_CDS_at	PF3D7_0210900	conserved Plasmodium protein, unknown function	-1.36005	0.0435675
Pf.1.53.0_CDS_a_at	PF3D7_0108400.1	mitochondrial carrier protein, putative	-1.36415	0.0438893
Pf.7.86.0_CDS_x_at	PF3D7_0730800.1	Plasmodium exported protein, unknown function	-1.15857	0.0439242
Pf.4.27.0_CDS_at	PF3D7_0420400	ribosome-recycling factor (RRF2)	1.17733	0.0442766
AF221821.1_RC_x_at	#N/A	#N/A	2.01142	0.0445529
AF221810.1_RC_at	#N/A	#N/A	1.12965	0.0445876
Pf.10.9.0_CDS_at	PF3D7_1024800	conserved Plasmodium protein, unknown function	-1.2547	0.044666
Pf.13_1.21.0_CDS_at	PF3D7_1347500	DNA/RNA-binding protein Alba 4 (ALBA4)	-1.14321	0.0450048
Pf.UN_4.1.0_CDS_at	PF3D7_0707200	conserved Plasmodium protein, unknown function	1.30544	0.0450699
Pf.5.161.0_CDS_x_at	PF3D7_0522800	G10 protein, putative	1.36426	0.0457704
Pf.14.11.0_CDS_at	PF3D7_1446900	glutaminyl-peptide cyclotransferase, putative	1.26842	0.0462649
Pf.2.70.0_CDS_at	PF3D7_0219700	Plasmodium exported protein (PHISTc), unknown function (GEXP20)	-1.38445	0.0462822
Pf.5.140.0_CDS_at	PF3D7_0527400	conserved Plasmodium protein, unknown function	-1.75556	0.0464731
Pf.7.182.0_CDS_at	PF3D7_0717400	queuine tRNA-ribosyltransferase, putative	1.20781	0.0466671
Pf.6.55.0_CDS_at	PF3D7_0605800	DNA repair protein RAD50, putative (RAD50)	-1.4659	0.0467809
Pf.12.148.0_CDS_at	PF3D7_1224300	polyadenylate-binding protein, putative (PABP)	-1.11534	0.046806
Pf.11.23.0_CDS_at	PF3D7_1133200	conserved Plasmodium protein, unknown function	1.11958	0.0469632
AF221779.1_at	#N/A	#N/A	-2.35714	0.0470643
AJ005572.1_s_at	PF3D7_0524000	karyopherin beta (KASbeta)	-1.52433	0.0472459
Pf.11.100.0_CDS_at	PF3D7_1115900	palmitoyltransferase, putative (DHHC9)	-1.26134	0.047462
Pf.10.530.0_at	PF3D7_1035900	probable protein, unknown function (M566)	1.10472	0.0475155
Pf.6.125.0_CDS_at	PF3D7_0618500	malate dehydrogenase (MDH)	1.22573	0.0477308
Pf.8.275.0_CDS_at	PF3D7_0814700	conserved Plasmodium protein, unknown function	-1.4148	0.0480228
Pf.9.4.0_CDS_at	PF3D7_0922200	S-adenosylmethionine synthetase (SAMS)	-1.45317	0.0482242
Pf.2.188.0_CDS_at	PF3D7_0209100	phospholipase A2, putative	1.42788	0.0486172
Pf.8.207.0_CDS_at	PF3D7_0808200	plasmepsin X	2.15393	0.0490054
Pf.13_1.310.0_CDS_at	PF3D7_1326100	WD repeat-containing protein, putative	-1.04231	0.0490407
Pf.4.74.0_CDS_at	PF3D7_0407900	AAA family ATPase, putative	1.91009	0.0490847
Pf.14.603.0_CDS_at	PF3D7_1404800	conserved Plasmodium protein, unknown function	-1.14985	0.0491369
Pf.13_1.654.0_CDS_at	PF3D7_1357700	U3 small nucleolar RNA-associated protein 21, putative (UTP21)	1.04409	0.0493724
Pf.12.461.0_CDS_at	PF3D7_1218200	conserved Plasmodium protein, unknown function	-1.40785	0.0494885
Pf.10.10.0_CDS_at	PF3D7_1035400	merozoite surface protein 3 (MSP3)	1.12167	0.0495034
Pf.2.175.0_CDS_at	PF3D7_0202200	EMP1-trafficking protein (PTP1)	-1.62223	0.0497299
AF221786.1_RC_at	#N/A	#N/A	1.37275	0.0499524
Pf.12.291.0_CDS_at	PF3D7_1201200	Plasmodium exported protein (PHISTa-like), unknown function	-1.21931	0.0501321
Pf.12.142.0_CDS_at	PF3D7_1216100	conserved Plasmodium membrane protein, unknown function	1.01937	0.0510624
Pf.9.85.0_CDS_at	PF3D7_0932300	M18 aspartyl aminopeptidase (M18AAP)	1.26897	0.0511068
AF441845.1_s_at	#N/A	#N/A	-2.37818	0.0513481
Pf.11.182.0_CDS_at	PF3D7_1117300	conserved Plasmodium protein, unknown function	-1.0461	0.0516723
Pf.2.199.0_CDS_at	PF3D7_0214100	protein transport protein SEC31 (SEC31)	-1.08018	0.0518322
Pf.6.301.0_CDS_at	PF3D7_0623800	tyrosine kinase-like protein, putative (TKL4)	-1.04277	0.0522886
Pf.10.27.0_CDS_at	PF3D7_1002400.1	RNA-binding protein, putative	-1.34435	0.052365
Pf.11.1.0_CDS_a_at	PF3D7_1108600	endoplasmic reticulum-resident calcium binding protein (ERC)	1.08628	0.0524667
Pf.6.162.0_CDS_at	PF3D7_0627800	acetyl-CoA synthetase, putative (ACS)	1.14042	0.0525221
Pf.9.173.0_CDS_at	PF3D7_0922800	conserved Plasmodium protein, unknown function	1.11084	0.0525823
Pf.14.340.0_CDS_at	PF3D7_1448600	SNARE protein, putative (VTI1)	1.26069	0.0526212
Pf.13_1.304.0_CDS_at	PF3D7_1319100	conserved protein, unknown function	-1.24154	0.0530532
Pf.6.187.0_CDS_at	PF3D7_0607900	conserved Plasmodium protein, unknown function	1.45743	0.0533379
Pf.7.232.0_CDS_at	PF3D7_0701800	rifin (RIF)	-2.12957	0.0533899
Pf.13_1.612.0_CDS_at	PF3D7_1336400	RanBPM and CLTH-like protein, putative	-1.27729	0.0535418
Pf.10.37.0_CDS_a_at	PF3D7_1029600	adenosine deaminase (ADA)	1.41872	0.0536409
Pf.3.211.0_CDS_at	PF3D7_0310500	DEAD box helicase, putative	1.52885	0.0538859
Pf.11.36.0_CDS_at	PF3D7_1143100	transcription factor with AP2 domain(s) (AP2-O)	1.38232	0.0541974
Pf.11.19.0_CDS_at	PF3D7_1114700	serine/threonine protein kinase, putative (CLK3)	1.31017	0.054318
Pf.8.183.0_CDS_at	PF3D7_0817200	conserved Plasmodium protein, unknown function	1.12494	0.0554415
Pf.11.139.0_CDS_at	PF3D7_1129100	parasitophorous vacuolar protein 1 (PV1)	-1.13388	0.0554436
Pf.UN_4.8.0_CDS_at	#N/A	#N/A	1.33637	0.0562369
Pf.4.118.0_CDS_at	PF3D7_0424600	Plasmodium exported protein (PHISTb), unknown function	-1.06213	0.0564184
Pf.2.168.0_CDS_at	PF3D7_0201000	rifin (RIF)	-1.05882	0.0564571
Pf.10.31.0_CDS_at	PF3D7_1014600	transcriptional coactivator ADA2 (ADA2)	-1.12013	0.0565376
Pf.4.50.0_CDS_at	PF3D7_0419600	ran binding protein 1, putative	-1.10952	0.0565873
Pf.11.30.0_CDS_at	PF3D7_1131800	oxysterol-binding protein-related protein 2	1.10833	0.0568828
Pf.10.67.0_CDS_at	PF3D7_1012700	NLI interacting factor-like phosphatase, putative (NIF4)	1.2428	0.0569809
AF221809.1_at	#N/A	#N/A	1.16657	0.0570228
AF275855.1_x_at	#N/A	#N/A	1.20323	0.0572349
Pf.4.248.0_CDS_s_at	PF3D7_0426000	erythrocyte membrane protein 1, PfEMP1 (VAR)	1.31684	0.057499
Pf.3.174.0_CDS_at	PF3D7_0323300	conserved protein, unknown function	1.16031	0.0576934
Pf.7.50.0_CDS_at	PF3D7_0705300	origin recognition complex subunit 2, putative (ORC2)	1.11532	0.0578857
Pf.7.44.0_CDS_at	PF3D7_0717500	calcium-dependent protein kinase 4 (CDPK4)	1.16942	0.0579344
AF528107.1_s_at	#N/A	#N/A	-1.47995	0.0581349
Pf.11.164.1_CDS_a_at	PF3D7_1138800	WD repeat-containing protein, putative	1.07137	0.0586642
Pf.2.84.0_CDS_at	PF3D7_0215500	conserved Plasmodium protein, unknown function	-1.13068	0.0588437
Pf.8.31.0_CDS_at	PF3D7_0830400	conserved Plasmodium protein, unknown function	-1.49078	0.0591643
AF368925.1_s_at	PF3D7_1041300	erythrocyte membrane protein 1, PfEMP1 (VAR)	-1.54718	0.0592196
Pf.14.595.0_CDS_at	PF3D7_1401700	Plasmodium exported protein, unknown function	1.13878	0.0593329
Pf.10.208.0_CDS_at	PF3D7_1031000	25 kDa ookinete surface antigen precursor (Pfs25)	1.19204	0.0593495
Pf.6.71.0_CDS_at	PF3D7_0605500	cyclin dependent kinase binding protein, putative	1.04307	0.0594193
Pf.5.134.0_CDS_at	PF3D7_0523000	multidrug resistance protein 1 (MDR1)	-1.11248	0.0597083
AF221789.1_x_at	#N/A	#N/A	1.63437	0.0599288
Pf.9.206.0_CDS_at	PF3D7_0909700	FHA domain protein, putative	-1.52804	0.0599479
Pf.12.374.0_CDS_at	PF3D7_1240700	rifin, pseudogene (RIF)	1.50802	0.0602783
Pf.9.105.0_CDS_at	PF3D7_0921000.1	ubiquitin-conjugating enzyme, putative	1.41344	0.0605982
Pf.13_1.151.0_CDS_at	PF3D7_1368400	conserved Plasmodium protein, unknown function	1.28269	0.0606701
Pf.7.28.0_CDS_at	PF3D7_0709000	chloroquine resistance transporter (CRT)	-1.22026	0.0608259
AF368950.1_s_at	#N/A	#N/A	3.17782	0.0610549
Pf.6.238.0_CDS_s_at	PF3D7_0601600	tetratricopeptide repeat protein, putative	1.29947	0.0610987
AF528114.1_x_at	PF3D7_1100200	erythrocyte membrane protein 1, PfEMP1 (VAR)	-1.49318	0.0614904
Pf.6.241.0_CDS_x_at	PF3D7_0100100	erythrocyte membrane protein 1, PfEMP1 (VAR)	1.62244	0.0615242
Pf.13_1.551.0_CDS_at	PF3D7_1300900	stevor	1.18594	0.0615754
AF221777.1_RC_x_at	#N/A	#N/A	1.10925	0.0616511
Pf.5.183.0_CDS_x_at	PF3D7_0505200	actin-like protein, putative (ALP2b)	1.10434	0.0619939
Pf.11.180.0_CDS_at	PF3D7_1111900	conserved Plasmodium protein, unknown function	-1.24286	0.0620381
Pf.5.83.0_CDS_a_at	PF3D7_0501300	skeleton-binding protein 1 (SBP1)	-1.41812	0.0620586
AF221825.1_RC_x_at	#N/A	#N/A	-1.02857	0.0621929
AJ290928.1_s_at	PF3D7_1116800	heat shock protein 101 (HSP101)	-1.14119	0.0621988
Pf.13_1.653.0_CDS_s_at	PF3D7_1357000	elongation factor 1-alpha	-1.4157	0.0622724
Pf.13_1.170.0_CDS_at	PF3D7_1359900	conserved Plasmodium membrane protein, unknown function	1.15623	0.0624724
Pf.9.270.0_CDS_at	PF3D7_0936700	lysophospholipase, putative	-1.71547	0.0624756
Pf.14.594.0_CDS_at	PF3D7_1401500	lysophospholipase, putative	-1.46555	0.0625262
Pf.1.69.0_CDS_at	PF3D7_0102700	merozoite-associated tryptophan-rich antigen (MaTrA)	-1.11442	0.0625768
Pf.10.18.0_CDS_at	PF3D7_1001200	acyl-CoA binding protein, isoform 2, ACBP2 (ACBP2)	-1.24211	0.0626465
Pf.11.257.0_CDS_s_at	PF3D7_1039300	unspecified product	1.01517	0.0630268
Pf.10.19.0_CDS_at	PF3D7_1008700	tubulin beta chain	1.2503	0.063395
Pf.8.99.0_CDS_at	PF3D7_0830300	sporozoite invasion-associated protein 2 (SIAP2)	-1.19061	0.0634909
Pf.13_1.388.0_CDS_at	PF3D7_1359300	exosome complex exonuclease RRP44 (DIS3)	1.19499	0.0638447
Pf.12.17.0_UTR_at	#N/A	#N/A	-1.36103	0.0641525
Pf.13_1.97.0_CDS_at	PF3D7_1329200	conserved Plasmodium protein, unknown function	-1.21544	0.0642301
Pf.3.35.0_CDS_at	PF3D7_0323700	U4/U6.U5 tri-snRNP-associated protein 1, putative (SART1)	1.35492	0.0642882
Pf.2.87.0_CDS_at	PF3D7_0220600	Plasmodium exported protein (hyp9), unknown function	-1.33164	0.0643467
Pf.1.63.0_CDS_at	PF3D7_0100400	rifin (RIF)	1.15992	0.0647411
Pf.12.29.0_CDS_at	PF3D7_1238800	acyl-CoA synthetase (ACS11)	-1.32629	0.0647873
Pf.12.165.0_CDS_at	PF3D7_1203700	nucleosome assembly protein (NAPL)	-1.18545	0.065561
AF441847.1_RC_x_at	#N/A	#N/A	1.55865	0.0656416
Pf.10.72.0_CDS_at	PF3D7_1028700	merozoite TRAP-like protein (MTRAP)	1.69031	0.0656772
Pf.6.274.0_CDS_at	PF3D7_0611400	SWI/SNF-related matrix-associated actin-dependent regulator of chromatin	1.13545	0.0656978
AF306406.1_x_at	PF3D7_0833500	erythrocyte membrane protein 1, PfEMP1 (VAR)	1.1662	0.0657786
AF528114.1_RC_x_at	PF3D7_1100200	erythrocyte membrane protein 1, PfEMP1 (VAR)	-1.06019	0.0658066
Pf.9.238.1_at	PF3D7_0922300	conserved Plasmodium protein, unknown function	1.26508	0.0659548
AF039280.1_RC_at	PF3D7_1219300	erythrocyte membrane protein 1, PfEMP1 (VAR)	1.13444	0.0659584
Pf.7.20.0_CDS_at	PF3D7_0723300	conserved Plasmodium protein, unknown function	1.12779	0.0660625
Pf.4.8.0_CDS_a_at	PF3D7_0405200	ag-1 blood stage membrane protein homologue (MAg-1)	-1.38402	0.0660988
AJ290919.1_RC_at	PF3D7_0501300	skeleton-binding protein 1 (SBP1)	-1.10007	0.0664645
Pf.2.34.0_CDS_at	PF3D7_0202400	gamete antigen 27/25, putative	1.05213	0.0664768
Pf.12.349.0_CDS_at	PF3D7_1226700	U3 small nucleolar RNA-interacting protein 2, putative (RRP9)	1.08693	0.0666132
Pf.12.317.0_CDS_at	PF3D7_1214100	GPI ethanolamine phosphate transferase 3, putative (PIGO)	-1.48485	0.0667498
AF368937.1_RC_x_at	#N/A	#N/A	1.26101	0.0668317
AY138256.1_RC_x_at	#N/A	#N/A	1.33757	0.0668879
Pf.11.53.0_UTR_x_at	#N/A	#N/A	-1.35923	0.0669445
Pf.7.83.0_CDS_at	PF3D7_0726300	DNA mismatch repair protein PMS1, putative (PMS1)	1.31244	0.0671271
Pf.5.27.0_CDS_at	PF3D7_0508700	pre-mRNA-processing ATP-dependent RNA helicase PRP5, putative (PRP5)	1.26092	0.0671542
AJ290929.1_s_at	PF3D7_0730800.1	Plasmodium exported protein, unknown function	-1.08814	0.0671755
Pf.14.368.0_CDS_at	PF3D7_1401200	Plasmodium exported protein, unknown function	1.57535	0.0674156
Pf.8.213.0_CDS_at	PF3D7_0804600	U2 snRNA/tRNA pseudouridine synthase, putative	1.17392	0.0676743
Pf.12.17.0_UTR_x_at	#N/A	#N/A	-1.31522	0.0680291
Pf.8.189.0_CDS_at	PF3D7_0814600	conserved Plasmodium protein, unknown function	-1.39894	0.0681067
Pf.12.17.0_CDS_at	PF3D7_1243600	translation initiation factor SUI1, putative	-1.07569	0.0682775
Pf.10.322.0_CDS_at	PF3D7_1001900	Plasmodium exported protein (hyp16), unknown function (PfJ23)	-1.50191	0.0687132
Pf.4.19.0_CDS_at	PF3D7_0408900.1	tRNA N6-adenosine threonylcarbamoyltransferase	1.23885	0.0688378
Pf.1.132.0_CDS_at	PF3D7_0107300	probable protein, unknown function	-1.1341	0.0691817
Pf.3.54.0_CDS_at	PF3D7_0308500	activator of Hsp90 ATPase, putative	-1.32769	0.0693481
Pf.13_1.329.0_CDS_at	PF3D7_1355500	serine/threonine protein phosphatase 5 (PP5)	1.0172	0.0697113
Pf.8.140.0_CDS_at	PF3D7_0813600	translation initiation factor SUI1, putative	1.24191	0.0697538
M23646.1_s_at	PF3D7_0831800	histidine-rich protein II (HRPII)	1.0186	0.0700944
Pf.9.298.0_CDS_at	PF3D7_0903400	DEAD/DEAH box helicase, putative	-1.42839	0.0707264
Pf.12.450.0_CDS_at	PF3D7_1214200	histone-lysine N-methyltransferase, putative (SET5)	-1.23821	0.0709495
AJ290931.1_RC_s_at	PF3D7_1353100	Plasmodium exported protein, unknown function	-1.1248	0.0709731
Pf.9.51.0_CDS_at	PF3D7_0927800	cytochrome c oxidase subunit 5B, putative (COX5B)	1.28096	0.0710054
Pf.5.161.0_CDS_at	PF3D7_0522800	G10 protein, putative	1.43003	0.0710066
Pf.2.89.0_CDS_at	PF3D7_0200900	stevor, pseudogene	-1.12152	0.0713577
Pf.1.112.0_CDS_at	PF3D7_0100600	rifin (RIF)	-1.0396	0.0716345
Pf.4.231.0_CDS_at	PF3D7_0416300	DNA helicase MCM9, putative (MCM9)	1.38948	0.0716828
Pf.7.152.0_CDS_at	PF3D7_0702100	Plasmodium exported protein (PHISTb), unknown function, pseudogene	-1.16208	0.0721438
Pf.7.86.0_CDS_at	PF3D7_0730800.1	Plasmodium exported protein, unknown function	-1.16464	0.07216
M35727.1_s_at	PF3D7_0930300	merozoite surface protein 1 (MSP1)	-1.36154	0.0722058
Pf.13_1.198.0_CDS_at	PF3D7_1360100	RNA-binding protein, putative	1.13205	0.072268
Pf.4.107.0_CDS_x_at	PF3D7_0412700	erythrocyte membrane protein 1, PfEMP1 (VAR)	1.18113	0.0725377
Pf.8.116.0_CDS_at	PF3D7_0812600	ubiquitin-conjugating enzyme, putative	1.30206	0.0726503
Pf.4.234.0_CDS_at	PF3D7_0420700	erythrocyte membrane protein 1, PfEMP1 (VAR)	1.8642	0.0730704
AF008979.1_RC_at	#N/A	#N/A	-1.05629	0.0733649
Pf.13_1.602.0_CDS_a_at	PF3D7_1331100	DEAD box helicase, putative	1.17921	0.0734796
M23646.1_RC_x_at	PF3D7_0831800	histidine-rich protein II (HRPII)	-1.01072	0.0735751
Pf.5.185.0_CDS_at	PF3D7_0506800	transcription factor 25, putative (TCF25)	1.03304	0.0740562
AF528124.1_RC_x_at	#N/A	#N/A	1.38162	0.0742065
Pf.2.140.1_a_at	PF3D7_0220000	liver stage antigen 3 (LSA3)	-1.12685	0.0742889
Pf.6.135.0_CDS_at	PF3D7_0625500	conserved Plasmodium membrane protein, unknown function	-1.09827	0.0743307
Pf.1.75.0_CDS_at	PF3D7_0104800	novel putative transporter 1 (NPT1)	1.09326	0.0743313
Pf.12.59.0_CDS_at	PF3D7_1223100	cAMP-dependent protein kinase regulatory subunit (PKAr)	1.95787	0.074347
Pf.11.206.0_CDS_at	PF3D7_1144500	ubiquitin activating enzyme (E1) subunit Aos1, putative (AOS1)	1.16935	0.0747032
Pf.14.716.0_CDS_at	PF3D7_1459700	pyridoxal 5'-phosphate synthase, putative	1.1774	0.0748209
Pf.8.252.0_CDS_at	PF3D7_0821800	protein transport protein SEC61 subunit beta (Sec61-beta)	1.17081	0.0748949
Pf.12.176.0_CDS_at	PF3D7_1218400	triose or hexose phosphate/phosphate translocator, putative	-1.1609	0.0749487
AJ290918.1_s_at	#N/A	#N/A	-1.05785	0.0750594
AJ290940.1_RC_at	PF3D7_1421900	copper transporter, putative	1.09768	0.075179
Pf.11.452.0_CDS_at	PF3D7_1126100	autophagy-related protein 7, putative (ATG7)	1.0535	0.0752702
Pf.10.61.0_CDS_at	PF3D7_1033200	early transcribed membrane protein 10.2 (ETRAMP10.2)	1.24468	0.0753469
Pf.13_1.263.0_CDS_at	PF3D7_1329600	conserved Plasmodium protein, unknown function	-1.00494	0.0755132
Pf.5.41.0_CDS_x_at	PF3D7_0501500	rhoptry-associated protein 3 (RAP3)	-1.34113	0.075925
Pf.4.187.0_CDS_at	PF3D7_0401800	Plasmodium exported protein (PHISTb), unknown function (PfD80)	-1.29666	0.0760114
AJ420392.1_x_at	#N/A	#N/A	1.31807	0.0760318
Pf.3.203.0_CDS_at	PF3D7_0305500	conserved Plasmodium protein, unknown function	1.10572	0.0761529
Pf.4.148.0_CDS_at	PF3D7_0415100	conserved Plasmodium protein, unknown function	-1.25967	0.0762557
Pf.2.1.0_CDS_a_at	PF3D7_0207600	serine repeat antigen 5 (SERA5)	1.22159	0.0763385
Pf.11.101.0_CDS_a_at	PF3D7_1120800	conserved Plasmodium protein, unknown function	1.24969	0.0764983
AJ290920.2_s_at	PF3D7_0501300	skeleton-binding protein 1 (SBP1)	-1.14839	0.0769966
Pf.7.274.0_CDS_at	PF3D7_0723400	conserved Plasmodium protein, unknown function	1.09519	0.0770646
Pf.6.129.0_CDS_at	PF3D7_0621700	conserved Plasmodium protein, unknown function	1.05862	0.0771414
Pf.7.242.0_CDS_at	PF3D7_0709200	glutaredoxin-like protein (GLP3)	1.00457	0.0773067
Pf.3.22.0_CDS_at	PF3D7_0317000	proteasome subunit alpha type-3, putative	1.22766	0.0773836
Pf.4.221.0_CDS_at	PF3D7_0412400	erythrocyte membrane protein 1, PfEMP1 (VAR)	-1.11587	0.0774005
Pf.10.342.0_CDS_at	PF3D7_1012500	phosphoglucomutase, putative	1.14093	0.0774327
Pf.11.297.0_CDS_at	PF3D7_1118300	insulinase, putative	-1.40624	0.0777047
Pf.4.168.0_CDS_a_at	PF3D7_0424300	erythrocyte binding antigen-165, pseudogene (EBA165)	2.12844	0.0777155
Pf.10.353.0_CDS_at	PF3D7_1021300	conserved Plasmodium membrane protein, unknown function	-1.17431	0.0779998
Pf.14.307.0_CDS_at	PF3D7_1409000	WD repeat-containing protein, putative	-1.49957	0.0786443
AF528102.1_s_at	#N/A	#N/A	1.27614	0.0788176
Pf.6.90.0_CDS_at	PF3D7_0622800	leucine--tRNA ligase, putative	1.07416	0.0789014
Pf.14.224.0_CDS_at	PF3D7_1476800	lysophospholipase, putative	1.38712	0.0793073
Pf.13_1.462.0_CDS_at	PF3D7_1332100	conserved Plasmodium membrane protein, unknown function	1.06356	0.0794787
Pf.14.752.0_CDS_at	PF3D7_1472100	protein transport protein YIP1, putative (YIP1)	-1.33703	0.0795698
Pf.5.193.0_CDS_at	PF3D7_0509900	conserved Plasmodium protein, unknown function	1.15315	0.0796179
Pf.14.224.0_CDS_x_at	PF3D7_1476800	lysophospholipase, putative	1.54389	0.080147
Pf.9.332.0_CDS_at	PF3D7_0916700	RNA-binding protein musashi, putative (HoMu)	-1.3515	0.08031
AY138257.1_RC_at	PF3D7_0712900	erythrocyte membrane protein 1, PfEMP1 (VAR)	2.3075	0.080536
Pf.8.29.0_CDS_at	PF3D7_0823200	RNA-binding protein, putative	-1.04524	0.0805405
Pf.5.303.0_CDS_at	PF3D7_0521300	conserved Plasmodium protein, unknown function	1.26497	0.0805602
Pf.4.65.0_CDS_at	PF3D7_0416400	histone acetyltransferase, putative (HAT1)	1.07138	0.0808012
Pf.14.343.0_CDS_at	PF3D7_1450100	signal recognition particle subunit SRP54 (SRP54)	-1.39819	0.080888
Pf.9.203.0_CDS_at	PF3D7_0908800	transporter, putative	1.07716	0.080922
Pf.2.207.0_CDS_x_at	PF3D7_0217300	AP-2 complex subunit sigma, putative	1.12277	0.0810718
Pf.10.433.1_a_at	PF3D7_1037900	conserved Plasmodium protein, unknown function	-1.0809	0.0815356
Pf.12.161.0_CDS_at	PF3D7_1250200	conserved Plasmodium membrane protein, unknown function	1.2028	0.0815567
Pf.6.46.0_CDS_at	PF3D7_0610800	transketolase (TK)	-1.36036	0.0820031
AJ420387.1_s_at	PF3D7_0533100	erythrocyte membrane protein 1 (PfEMP1), truncated, pseudogene (VAR1CSA)	-1.6	0.082224
Pf.14.655.0_CDS_at	PF3D7_1430900	cytochrome c oxidase subunit 2, putative	1.41583	0.0828616
Pf.12.39.0_CDS_at	PF3D7_1232500	CG2-related protein, putative	1.15455	0.082988
Pf.13_1.38.0_CDS_at	PF3D7_1327300	conserved Plasmodium protein, unknown function	1.26039	0.0830719
Pf.9.12.0_CDS_at	PF3D7_0925900	conserved Plasmodium protein, unknown function	-1.04033	0.0836226
Pf.13_1.130.0_CDS_at	PF3D7_1345600	inner membrane complex protein	1.01979	0.083864
Pf.6.150.0_CDS_at	PF3D7_0615600	conserved Plasmodium protein, unknown function	1.04246	0.0841215
Pf.7.209.0_CDS_at	PF3D7_0727800	cation transporting ATPase, putative	1.0185	0.0848762
AF528121.1_s_at	PF3D7_0900100	erythrocyte membrane protein 1, PfEMP1 (VAR)	5.01389	0.0848844
Pf.8.294.0_CDS_at	PF3D7_0802400	conserved Plasmodium protein, unknown function	1.1964	0.0849438
AF221793.1_s_at	#N/A	#N/A	-1.45489	0.0851358
Pf.1.59.0_CDS_at	PF3D7_0111000	kinesin-8, putative	1.04781	0.0851696
M18825.1_s_at	PF3D7_1011800	PRE-binding protein (PREBP)	-1.19674	0.0855402
Pf.1.67.0_CDS_s_at	#N/A	#N/A	-1.49191	0.0858092
Pf.2.24.1_at	PF3D7_0207100	conserved Plasmodium protein, unknown function	1.22247	0.0858793
AF039280.1_x_at	#N/A	#N/A	-1.07044	0.0859922
AF306395.1_RC_x_at	PF3D7_0500100	erythrocyte membrane protein 1, PfEMP1 (VAR)	1.06335	0.0860971
Pf.4.128.0_CDS_at	#N/A	#N/A	-1.21463	0.0861125
Pf.13_1.274.0_CDS_at	PF3D7_1343700	kelch protein K13 (K13)	-1.31521	0.0864284
Pf.8.83.0_CDS_at	PF3D7_0806500	DnaJ protein, putative	1.22209	0.0867386
AF221798.1_RC_at	#N/A	#N/A	2.27459	0.0867624
Pf.7.329.0_at	PF3D7_0708400	heat shock protein 90 (HSP90)	-1.63522	0.0868144
AF306409.1_RC_x_at	PF3D7_1480100	erythrocyte membrane protein 1 (PfEMP1), truncated, pseudogene	1.41812	0.0870534
Pf.12.441.0_CDS_at	PF3D7_1209300	zinc finger transcription factor, putative (KROX1)	1.25765	0.0880368
Pf.11.422.0_CDS_at	PF3D7_1115800	conserved Plasmodium protein, unknown function	-1.03486	0.0882655
Pf.14.720.0_CDS_at	PF3D7_1460800	snRNA-activating protein complex subunit 3, putative	1.09629	0.0882704
Pf.5.11.0_CDS_at	PF3D7_0529900	RING zinc finger protein, putative	-1.1851	0.0885173
Pf.8.265.0_CDS_at	PF3D7_0818500	zinc finger protein, putative	-1.17144	0.0886519
Pf.10.315.0_CDS_at	PF3D7_1000600	rifin (RIF)	-1.81037	0.0888677
Pf.12.203.0_CDS_at	PF3D7_1208700	conserved protein, unknown function	-1.00695	0.0891508
AFFX-Pf-Gapdh-5_at	#N/A	#N/A	1.66449	0.0898781
Pf.3.220.0_CDS_at	PF3D7_0314400	serine/threonine protein phosphatase 6, putative (PPP6)	1.32187	0.0900324
Pf.4.185.0_CDS_at	PF3D7_0401000	rifin (RIF)	3.14124	0.0900822
Pf.7.279.0_CDS_at	PF3D7_0725300	conserved Plasmodium protein, unknown function	1.10675	0.090259
Pf.10.62.0_CDS_at	PF3D7_1021500	RNA helicase, putative	1.11824	0.0903597
Pf.6.173.0_CDS_s_at	PF3D7_0101500	erythrocyte membrane protein 1 (PfEMP1), exon 2, pseudogene (VAR)	-1.27008	0.0904605
Pf.14.446.0_CDS_at	PF3D7_1436300	translocon component PTEX150 (PTEX150)	-1.04967	0.0905804
Pf.7.108.0_CDS_at	PF3D7_0711200	conserved Plasmodium protein, unknown function	-1.3951	0.0905827
Pf.14.536.0_CDS_at	PF3D7_1472000	pre-mRNA-splicing factor ISY1, putative	-1.17818	0.0906309
AF528127.1_RC_at	#N/A	#N/A	1.17426	0.0907001
Pf.10.194.0_CDS_at	PF3D7_1014800	conserved Plasmodium protein, unknown function	-1.18885	0.0907176
Pf.8.80.0_CDS_at	PF3D7_0810300	protein phosphatase PPM5, putative (PPM5)	1.04751	0.0907331
Pf.4.67.0_CDS_at	PF3D7_0419200	CGI-141 protein homolog, putative	1.17871	0.0907774
Pf.12.373.0_CDS_x_at	PF3D7_1240600	erythrocyte membrane protein 1, PfEMP1 (VAR)	1.09197	0.0908139
Pf.8.78.0_CDS_at	PF3D7_0819600	conserved Plasmodium protein, unknown function	1.10597	0.0908196
Pf.4.161.0_CDS_x_at	PF3D7_0421200	rifin (RIF)	1.58385	0.0910588
Pf.12.46.0_CDS_at	PF3D7_1210600	conserved Plasmodium protein, unknown function	-1.30441	0.0913804
M18825.1_RC_at	PF3D7_1011800	PRE-binding protein (PREBP)	-1.37697	0.0914471
Pf.13_1.195.0_CDS_at	PF3D7_1343600	UDP-N-acetylglucosamine pyrophosphorylase, putative	-1.02534	0.0916955
Pf.4.92.0_CDS_at	PF3D7_0422700	eukaryotic initiation factor, putative	1.34204	0.0917403
Pf.4.83.0_CDS_at	PF3D7_0406000	conserved Plasmodium protein, unknown function	1.29504	0.0918299
Pf.14.71.0_CDS_at	PF3D7_1408100	plasmepsin III (HAP)	1.23036	0.0921468
Pf.13_1.91.0_CDS_at	PF3D7_1307700	conserved Plasmodium protein, unknown function	1.56068	0.0921568
Pf.13_1.252.0_CDS_at	PF3D7_1309000	conserved Plasmodium protein, unknown function	1.20401	0.0921668
Pf.10.29.0_CDS_at	PF3D7_1011700	DNA repair protein RAD23, putative	1.14284	0.0922405
Pf.2.144.0_CDS_at	PF3D7_0221000	Plasmodium exported protein, unknown function	1.61553	0.0923449
Pf.7.55.0_UTR_at	#N/A	#N/A	1.06497	0.0924547
Pf.11.298.0_CDS_at	PF3D7_1118900	conserved Plasmodium protein, unknown function	-1.21567	0.0925186
AF221827.1_RC_at	#N/A	#N/A	2.38619	0.092659
Pf.10.101.0_CDS_at	PF3D7_1004300	E3 ubiquitin-protein ligase, putative	-1.0661	0.0931428
Pf.14.175.0_CDS_at	PF3D7_1439700	leucine carboxyl methyltransferase, putative	1.16296	0.0931506
Pf.8.40.0_CDS_at	PF3D7_0817900	high mobility group protein B2 (HMGB2)	-1.2637	0.0934445
Pf.9.80.0_CDS_at	PF3D7_0919000	nucleosome assembly protein (NAPS)	-1.32602	0.0936824
Pf.3.138.0_CDS_at	PF3D7_0310100	calcium-dependent protein kinase 3 (CDPK3)	-1.10682	0.0936886
Pf.8.81.0_CDS_at	PF3D7_0809200	asparagine-rich antigen Pfa55-14 (pfa55-14)	1.11261	0.0937414
Pf.11.616.0_at	PF3D7_1117400	conserved Plasmodium protein, unknown function	-1.31949	0.0937519
Pf.14.59.0_CDS_at	PF3D7_1401600	Plasmodium exported protein (PHISTb), unknown function	1.0936	0.0945719
Pf.10.3.0_CDS_at	PF3D7_1020900	ADP-ribosylation factor (ARF1)	1.0863	0.0950355
X17484.1_s_at	PF3D7_1110400	asparagine-rich antigen	-1.33667	0.0951435
AF465491.1_s_at	#N/A	#N/A	1.15421	0.0952293
Pf.9.94.0_CDS_at	PF3D7_0935400	gametocyte development protein 1 (GDV1)	2.06989	0.0954572
Pf.13_1.668.0_CDS_at	PF3D7_1365100	mitochondrial ribosomal protein S17 precursor, putative	1.17418	0.095525
Pf.5.7.0_CDS_a_at	PF3D7_0511000	translationally-controlled tumor protein homolog (TCTP)	1.15542	0.0958487
AJ290930.1_s_at	PF3D7_0730800.1	Plasmodium exported protein, unknown function	-1.29983	0.0960179
Pf.12.190.0_CDS_at	PF3D7_1241100	polyadenylation factor subunit 2, putative (PFS2)	1.29767	0.0961145
Pf.11.4.0_CDS_at	PF3D7_1133800	RNA (uracil-5-)methyltransferase, putative	1.26596	0.0963347
Pf.11.69.0_CDS_a_at	PF3D7_1146600	CCAAT-box DNA binding protein subunit B (NFYB)	1.09292	0.0967054
Pf.2.60.0_CDS_at	PF3D7_0218600	conserved Plasmodium protein, unknown function	1.01554	0.0967259
Pf.8.247.0_CDS_at	PF3D7_0824100	exonuclease, putative	1.16779	0.0975458
Pf.5.29.0_CDS_at	PF3D7_0517400	FACT complex subunit SPT16, putative (FACT-L)	-1.35098	0.0976469
Pf.1.34.0_CDS_at	PF3D7_0108600	conserved Plasmodium protein, unknown function	-1.22079	0.0977047
Pf.5.82.0_CDS_at	PF3D7_0527300	methionine aminopeptidase 1a, putative (METAP1a)	-1.23712	0.0980115
Pf.4.178.0_CDS_x_at	PF3D7_0425800	erythrocyte membrane protein 1, PfEMP1 (VAR)	-1.04598	0.09806
Pf.4.114.0_CDS_at	PF3D7_0419800	60S ribosomal protein L7ae/L30e, putative	-1.17394	0.0980699
Pf.14.191.0_CDS_at	PF3D7_1409100	aldo-keto reductase, putative	-1.62108	0.09824
Pf.5.295.0_CDS_at	PF3D7_0517900	zinc finger protein, putative	1.10144	0.098253
AF528104.1_s_at	#N/A	#N/A	-1.1275	0.0983441
AF465494.1_s_at	#N/A	#N/A	1.17319	0.0991601
Pf.3.99.0_CDS_at	PF3D7_0312100	E3 ubiquitin-protein ligase, putative	1.26851	0.0992856
Pf.14.296.0_CDS_at	PF3D7_1470900	proteasome subunit beta type-2, putative	1.11881	0.0992925
Pf.2.196.0_CDS_at	PF3D7_0212700	SRR1-like protein	1.15644	0.0993737
Pf.6.165.0_CDS_a_at	PF3D7_0630000	CPW-WPC family protein	1.25374	0.0995966
Pf.11.170.0_CDS_at	PF3D7_1102700	early transcribed membrane protein 11.1 (ETRAMP11.1)	-1.01991	0.0996551
Pf.9.280.0_CDS_at	PF3D7_0900300	rifin (RIF)	-1.0073	0.0998506
Pf.5.271.0_CDS_at	PF3D7_0505700	conserved Plasmodium membrane protein, unknown function	1.35041	0.100241
AF528138.1_at	#N/A	#N/A	1.27915	0.100321
Pf.11.63.0_CDS_at	PF3D7_1130200	60S ribosomal protein P0 (PfP0)	1.19275	0.100413
Y13405.1_at	#N/A	#N/A	1.44147	0.100516
Pf.10.235.0_CDS_at	PF3D7_1010300	succinate dehydrogenase subunit 4, putative (SDH4)	-1.02501	0.100544
M23646.1_RC_at	PF3D7_0831800	histidine-rich protein II (HRPII)	-1.1293	0.100986
Pf.6.163.0_CDS_at	PF3D7_0628300	choline/ethanolaminephosphotransferase, putative (CEPT)	-1.01883	0.101196
Pf.3.113.0_CDS_at	PF3D7_0306800	T-complex protein 1 subunit beta (CCT2)	1.1891	0.101443
AF306400.1_RC_x_at	PF3D7_0421100	erythrocyte membrane protein 1, PfEMP1 (VAR)	1.39939	0.102138
Pf.12.268.0_CDS_at	PF3D7_1231400	amino acid transporter, putative	1.05699	0.102285
Pf.14.360.0_CDS_at	PF3D7_1468800	splicing factor U2AF large subunit, putative (U2AF2)	-1.18967	0.102668
M64106.1_s_at	PF3D7_1250100	osmiophilic body protein (G377)	1.25971	0.102864
Pf.11.451.0_CDS_at	PF3D7_1125800	kelch protein, putative	1.74481	0.102954
AF275857.1_RC_x_at	#N/A	#N/A	1.29926	0.103054
Pf.11.619.0_at	PF3D7_1118300	insulinase, putative	-1.36191	0.103189
AF221786.1_RC_x_at	#N/A	#N/A	1.40707	0.103193
Pf.6.40.0_CDS_at	PF3D7_0628100	HECT-domain (ubiquitin-transferase), putative	1.11009	0.103576
Pf.12.255.0_CDS_at	PF3D7_1218500	conserved Plasmodium protein, unknown function	-1.22191	0.103965
Pf.13_1.537.0_CDS_at	PF3D7_1367400	conserved Plasmodium protein, unknown function	-1.24196	0.104141
Pf.14.241.0_CDS_a_at	PF3D7_1453800	glucose-6-phosphate dehydrogenase-6-phosphogluconolactonase (GluPho)	-1.43079	0.104303
Pf.4.88.0_CDS_at	PF3D7_0414900	armadillo-domain containing rhoptry protein (ARO)	1.34211	0.104502
Pf.11.285.0_CDS_at	PF3D7_1113500	GTP-binding protein, putative	1.45567	0.104737
Pf.8.106.0_CDS_at	PF3D7_0825300	conserved protein, unknown function	1.03399	0.104934
Pf.11.14.0_CDS_a_at	PF3D7_1143500	conserved Plasmodium protein, unknown function	1.18942	0.105357
Pf.11.103.0_CDS_at	PF3D7_1130400	26S protease regulatory subunit 6A, putative (RPT5)	1.27069	0.105477
Pf.14.401.0_CDS_at	PF3D7_1416000	conserved Plasmodium protein, unknown function	-1.21515	0.105716
Pf.9.364.0_CDS_at	PF3D7_0937500	rifin (RIF)	1.9224	0.105782
Pf.7.65.0_CDS_at	PF3D7_0705500	inositol-phosphate phosphatase, putative	-1.26503	0.10617
Pf.8.194.0_CDS_at	PF3D7_0813000	conserved Plasmodium protein, unknown function	-1.06411	0.106291
Pf.13_1.154.0_CDS_at	PF3D7_1315300	conserved Plasmodium protein, unknown function	1.02019	0.106611
Pf.1.62.0_CDS_at	PF3D7_0113900	Plasmodium exported protein (hyp8), unknown function (GEXP10)	1.12627	0.106621
Pf.7.63.0_CDS_at	PF3D7_0731100	EMP1-trafficking protein (PTP2)	-1.18136	0.106735
L29344.1_s_at	PF3D7_0209800	ATP-dependent RNA helicase UAP56 (UAP56)	-1.027	0.106787
Pf.4.41.0_CDS_a_at	PF3D7_0406100	V-type proton ATPase subunit B	1.21673	0.106852
AJ290918.1_RC_at	PF3D7_0501300	skeleton-binding protein 1 (SBP1)	-1.24578	0.107061
M17530.1_s_at	PF3D7_0905400	high molecular weight rhoptry protein 3 (RhopH3)	1.20467	0.107104
Pf.13_1.645.0_CDS_at	PF3D7_1354300	large subunit rRNA methyltransferase, putative	-1.0238	0.107424
Pf.11.418.0_CDS_at	PF3D7_1114200	GTPase-activating protein, putative	-1.22174	0.107502
Pf.13_1.331.0_CDS_at	PF3D7_1357800	T-complex protein 1 subunit delta (CCT4)	1.29748	0.107529
Pf.13_1.417.0_CDS_at	PF3D7_1310100	conserved Plasmodium protein, unknown function	1.12904	0.107789
Pf.10.15.0_CDS_at	PF3D7_1008400	26S protease regulatory subunit 4, putative (RPT2)	1.33268	0.107865
Pf.11.101.1_CDS_a_at	PF3D7_1120900	heat shock factor-binding protein 1 (HSBP)	1.06521	0.108023
Pf.4.95.0_CDS_at	PF3D7_0402100	Plasmodium exported protein (PHISTb), unknown function	-1.02297	0.108112
Pf.12.55.0_CDS_at	PF3D7_1244400	conserved Plasmodium protein, unknown function	-1.19673	0.108214
Pf.11.183.0_CDS_at	PF3D7_1119700	conserved Plasmodium protein, unknown function	1.37077	0.108245
Pf.14.109.0_CDS_at	PF3D7_1465000	conserved Plasmodium protein, unknown function	1.23459	0.108672
AF306404.1_s_at	PF3D7_0324900	erythrocyte membrane protein 1, PfEMP1 (VAR)	1.77378	0.108789
Pf.1.29.0_CDS_at	PF3D7_0109100	LCCL domain-containing protein (CCp5)	1.33597	0.109282
Pf.3.27.0_CDS_at	PF3D7_0321900	cyclic amine resistance locus protein (CARL)	1.11283	0.109301
Pf.3.72.0_CDS_at	PF3D7_0309500	asparagine synthetase, putative	-1.09204	0.109636
AJ420406.1_x_at	#N/A	#N/A	1.06573	0.109677
Pf.13_1.637.0_CDS_at	PF3D7_1349200	glutamate--tRNA ligase, putative	-1.05431	0.109796
Pf.7.288.0_CDS_at	PF3D7_0730200	AP-4 complex subunit beta, putative	1.36067	0.109943
Pf.3.92.0_CDS_a_at	PF3D7_0308800	conserved protein, unknown function	-1.1268	0.110169
Pf.14.646.0_CDS_at	PF3D7_1426000	60S ribosomal protein L21 (RPL21)	-1.2006	0.110235
Pf.6.23.0_CDS_a_at	PF3D7_0610400	histone H3 (H3)	1.05077	0.110529
Pf.14.491.0_CDS_at	PF3D7_1455800	LCCL domain-containing protein (CCp2)	1.26418	0.110599
Pf.11.293.0_CDS_at	PF3D7_1117200	conserved Plasmodium protein, unknown function	-1.3143	0.110617
Pf.8.143.0_CDS_at	PF3D7_0810600	RNA helicase, putative	-1.40298	0.11075
Pf.9.20.0_CDS_at	PF3D7_0911900	falstatin (ICP)	-1.07748	0.110796
Pf.13_1.644.0_CDS_at	PF3D7_1353100	Plasmodium exported protein, unknown function	-1.30846	0.111077
Pf.14.419.0_CDS_at	PF3D7_1422900	14-3-3 protein, putative	1.02314	0.111151
Pf.1.33.0_CDS_at	PF3D7_0106100	V-type proton ATPase subunit C, putative	1.2449	0.111389
AJ290919.1_s_at	PF3D7_0501300	skeleton-binding protein 1 (SBP1)	-1.43103	0.112108
Pf.11.569.0_at	PF3D7_1122700	conserved Plasmodium protein, unknown function	1.09711	0.112282
Pf.13_1.3.0_CDS_at	PF3D7_1302100	gamete antigen 27/25 (G27/25)	1.01967	0.112287
Pf.1.23.1_at	#N/A	#N/A	-1.72589	0.11232
Pf.12.129.0_CDS_at	PF3D7_1241200	conserved Plasmodium protein, unknown function	1.13087	0.11234
Pf.11.113.0_CDS_at	PF3D7_1116800	heat shock protein 101 (HSP101)	-1.09759	0.112445
Pf.9.36.0_CDS_at	PF3D7_0911100	conserved Plasmodium protein, unknown function	1.32726	0.112625
Pf.11.299.0_CDS_at	PF3D7_1119400	ubiquitin-protein ligase, putative	1.15134	0.112765
Pf.5.145.0_CDS_at	PF3D7_0531000	conserved Plasmodium protein, unknown function	-1.0688	0.112845
Pf.10.7.0_CDS_a_at	PF3D7_1038000.1	antigen UB05	-1.16792	0.112847
Pf.13_1.230.0_CDS_at	PF3D7_1347700	ethanolamine-phosphate cytidylyltransferase (ECT)	-1.10477	0.112854
Pf.2.88.0_CDS_s_at	PF3D7_0223300	erythrocyte membrane protein 1 (PfEMP1), exon 2	1.60395	0.112888
Pf.9.269.0_CDS_at	PF3D7_0936400	ring-exported protein 4 (REX4)	-1.1574	0.113008
Pf.4.121.0_CDS_at	PF3D7_0401200	rifin (RIF)	-1.2835	0.113445
AF528128.1_at	#N/A	#N/A	-3.22966	0.113516
Pf.11.366.0_CDS_s_at	#N/A	#N/A	-1.20142	0.113554
AF528150.1_RC_at	#N/A	#N/A	-1.45641	0.113583
Pf.7.292.0_CDS_at	PF3D7_0732300	rifin (RIF)	1.8915	0.113821
Pf.4.129.0_CDS_at	PF3D7_0403500	ubiquitin specific protease, putative	-1.13191	0.113929
Pf.6.160.0_CDS_at	PF3D7_0626000	conserved Plasmodium protein, unknown function	1.16362	0.11423
Pf.9.328.0_CDS_at	PF3D7_0914200	phospholipid or glycerol acyltransferase, putative	-1.32675	0.114299
Pf.14.550.0_CDS_at	PF3D7_1475800	conserved Plasmodium protein, unknown function	1.221	0.114401
Pf.14.355.0_CDS_at	PF3D7_1462700	cytochrome c1 precursor, putative	1.30325	0.114463
Pf.13_1.101.0_CDS_at	PF3D7_1351600	glycerol kinase (GK)	1.6696	0.114695
Pf.5.25.0_CDS_at	PF3D7_0519400	40S ribosomal protein S24 (RPS24)	-1.19203	0.115135
Pf.11.138.0_CDS_at	PF3D7_1129000	spermidine synthase (SpdSyn)	-1.19955	0.115198
Pf.13_1.534.0_CDS_at	PF3D7_1366200	conserved Plasmodium protein, unknown function	1.07634	0.115544
Pf.9.189.0_CDS_s_at	PF3D7_0900400	rifin (RIF)	-1.29308	0.11583
Pf.14.77.0_CDS_at	PF3D7_1445600	RNA-binding protein, putative	-1.0996	0.11641
Pf.5.187.0_CDS_at	PF3D7_0508300	triose phosphate transporter (TPT)	1.11252	0.116513
Pf.12.163.0_CDS_at	PF3D7_1251600	conserved Plasmodium protein, unknown function	-1.18801	0.116558
Pf.14.140.0_CDS_at	PF3D7_1440700	adaptor complexes medium subunit family	1.05067	0.116744
Pf.11.129.0_CDS_at	PF3D7_1114100.1	rhomboid protease ROM1	1.38103	0.116974
Pf.6.45.0_CDS_at	PF3D7_0605900	long chain polyunsaturated fatty acid elongation enzyme, putative	-1.07368	0.117281
AF528153.1_s_at	#N/A	#N/A	1.90241	0.117806
Pf.7.8.0_CDS_at	PF3D7_0704600	E3 ubiquitin-protein ligase (UT)	1.25645	0.117963
Pf.3.23.0_CDS_at	PF3D7_0308600	pre-mRNA-processing factor 19, putative (PRPF19)	-1.36923	0.118134
Pf.10.312.0_CDS_x_at	PF3D7_1000300	rifin (RIF)	2.38623	0.118342
AF416573.1_at	#N/A	#N/A	1.33259	0.118502
AJ420384.1_at	#N/A	#N/A	-1.00546	0.118649
AF528108.1_s_at	#N/A	#N/A	1.58617	0.118699
Pf.6.242.0_CDS_s_at	PF3D7_0223300	erythrocyte membrane protein 1 (PfEMP1), exon 2	-1.01066	0.118722
Pf.12.330.0_CDS_at	PF3D7_1218300	AP-2 complex subunit mu, putative (AP2-MU)	-1.20352	0.11923
Pf.11.294.0_CDS_at	PF3D7_1117400	conserved Plasmodium protein, unknown function	-1.4226	0.119256
Pf.14.361.0_CDS_at	PF3D7_1471300	conserved Plasmodium protein, unknown function	-1.01976	0.119296
Pf.10.49.0_CDS_at	PF3D7_1036900	conserved Plasmodium protein, unknown function	-1.07647	0.119697
Pf.14.114.0_CDS_at	PF3D7_1426500	ABC transporter G family member 2 (ABCG2)	1.05381	0.119743
Pf.9.19.0_CDS_at	PF3D7_0909600	conserved Plasmodium protein, unknown function	-1.31557	0.119806
Pf.8.40.0_CDS_x_at	PF3D7_0817900	high mobility group protein B2 (HMGB2)	-1.15404	0.120156
AF221791.1_RC_x_at	#N/A	#N/A	-1.11215	0.12029
Pf.12.328.0_CDS_at	PF3D7_1218000	thrombospondin-related apical membrane protein (TRAMP)	1.7953	0.12073
Pf.13_1.449.0_CDS_at	PF3D7_1322900	conserved Plasmodium protein, unknown function	1.4202	0.120944
Pf.14.712.0_CDS_at	PF3D7_1456800	V-type H(+)-translocating pyrophosphatase, putative (VP1)	-1.12682	0.120991
Pf.7.37.0_CDS_at	PF3D7_0716200	conserved Plasmodium protein, unknown function	-1.30506	0.121098
Pf.13_1.262.0_CDS_at	PF3D7_1327800	ribose-phosphate pyrophosphokinase, putative	1.21314	0.121341
Pf.13_1.123.0_CDS_at	PF3D7_1323500	plasmepsin V (PMV)	1.14828	0.121579
Pf.12.205.0_CDS_at	PF3D7_1209500.1	cGMP-specific phosphodiesterase	1.32787	0.122055
Pf.14.9.0_CDS_at	PF3D7_1437900	HSP40, subfamily A, putative (ERdj3)	-1.10584	0.122084
Pf.4.224.0_CDS_x_at	PF3D7_0412900	erythrocyte membrane protein 1, PfEMP1 (VAR)	-1.23912	0.12284
Pf.11.564.0_at	PF3D7_1119300	splicing factor U2AF small subunit, putative (U2AF1)	1.1786	0.123162
Pf.5.192.0_CDS_at	PF3D7_0509800	phosphatidylinositol 4-kinase (PI4K)	1.46984	0.123563
Pf.11.195.0_CDS_at	PF3D7_1136900	subtilisin-like protease 2 (SUB2)	-1.19179	0.124001
Pf.6.194.0_CDS_at	PF3D7_0610600	calcium-dependent protein kinase 2 (CDPK2)	-1.10728	0.124052
Pf.14.207.0_CDS_at	PF3D7_1432200	conserved Plasmodium protein, unknown function	1.1	0.124078
Pf.8.114.0_CDS_at	PF3D7_0813900	40S ribosomal protein S16, putative	-1.38101	0.125334
Pf.14.26.0_CDS_at	PF3D7_1421900	copper transporter, putative	1.20986	0.125577
Pf.10.168.0_CDS_at	PF3D7_1024500	conserved Plasmodium protein, unknown function	-1.09423	0.125743
Pf.9.196.0_CDS_at	PF3D7_0903900	60S ribosomal protein L32 (RPL32)	-1.1421	0.126052
Pf.5.245.0_CDS_at	#N/A	#N/A	-1.65948	0.126116
Pf.13_1.523.0_CDS_a_at	PF3D7_1361100	protein transport protein Sec24A (SEC24A)	-1.16635	0.126138
Pf.12.126.0_CDS_at	PF3D7_1229800	myosin D (MyoD)	1.03258	0.126186
Pf.9.196.0_CDS_x_at	PF3D7_0903900	60S ribosomal protein L32 (RPL32)	-1.14403	0.126723
AF221782.1_x_at	#N/A	#N/A	3.32308	0.126739
Pf.1.18.0_CDS_at	PF3D7_0112200	multidrug resistance-associated protein 1 (MRP1)	-1.76309	0.126951
Pf.11.480.0_CDS_at	PF3D7_1145000	conserved Plasmodium protein, unknown function	1.20437	0.126954
Pf.7.103.0_CDS_at	PF3D7_0704400	phosphoinositide-binding protein, putative	1.18059	0.126963
Pf.10.318.0_CDS_at	PF3D7_1001100.1	acyl-CoA binding protein, isoform 1, ACBP1	-1.10888	0.127376
AF528109.1_s_at	#N/A	#N/A	1.89756	0.127595
Pf.14.194.0_CDS_at	PF3D7_1414400	serine/threonine protein phosphatase PP1 (PP1)	1.20538	0.127648
Pf.UN_4.2.0_CDS_at	PF3D7_0706700	DNA mismatch repair protein MSH2, putative (MSH2-2)	1.18371	0.127934
Pf.12.44.0_UTR_at	PF3D7_1234300	DNA polymerase epsilon subunit b, putative	1.07592	0.128075
Pf.11.248.0_CDS_s_at	PF3D7_0900400	rifin (RIF)	-1.2128	0.128106
Pf.9.277.0_CDS_s_at	PF3D7_0223300	erythrocyte membrane protein 1 (PfEMP1), exon 2	-1.0717	0.128451
Pf.6.3.0_CDS_at	PF3D7_0621400	Pf77 protein (ALV7)	1.15944	0.128459
AF368948.1_RC_x_at	#N/A	#N/A	-1.06109	0.128526
AJ420403.1_RC_at	#N/A	#N/A	-2.05657	0.128634
Pf.1.68.0_CDS_at	PF3D7_0102100	stevor, pseudogene	4.47842	0.129015
AF221814.1_RC_s_at	#N/A	#N/A	-1.15344	0.129036
Pf.10.169.0_CDS_at	PF3D7_1024700	conserved Plasmodium protein, unknown function	-1.15545	0.129147
Pf.12.438.0_CDS_at	PF3D7_1207800	conserved Plasmodium protein, unknown function	1.2539	0.129847
Pf.11.208.0_CDS_at	PF3D7_1149200	ring-infected erythrocyte surface antigen	-1.03161	0.129899
L40600.2_s_at	PF3D7_0400100	erythrocyte membrane protein 1, PfEMP1 (VAR)	1.16027	0.130135
Pf.12.271.0_CDS_at	PF3D7_1238600	sphingomyelin phosphodiesterase, putative	1.41098	0.130217
Pf.14.1.0_CDS_at	PF3D7_1462800	glyceraldehyde-3-phosphate dehydrogenase (GAPDH)	-1.10718	0.130263
Pf.2.151.0_CDS_s_at	PF3D7_0222400	rifin, pseudogene (RIF)	-1.0192	0.130378
Pf.10.1.0_CDS_at	#N/A	#N/A	1.11537	0.130736
Pf.6.175.0_CDS_at	PF3D7_0602100	ATP-dependent RNA helicase, putative	1.13365	0.130765
Pf.10.213.0_CDS_x_at	PF3D7_0300100	erythrocyte membrane protein 1, PfEMP1 (VAR)	1.22101	0.13085
AJ420401.1_x_at	#N/A	#N/A	-1.02084	0.130945
Pf.6.263.0_CDS_at	PF3D7_0606600	conserved Plasmodium protein, unknown function	-1.35349	0.131025
AF221817.1_x_at	#N/A	#N/A	-1.2383	0.131141
Pf.11.281.0_CDS_at	PF3D7_1112700	conserved Plasmodium protein, unknown function	1.16736	0.131258
AJ420379.1_RC_at	#N/A	#N/A	1.27754	0.131306
Pf.5.262.0_CDS_at	PF3D7_0502400	merozoite surface protein 8 (MSP8)	-1.2786	0.131438
Pf.1.46.0_CDS_at	PF3D7_0102500	erythrocyte binding antigen-181 (EBA181)	1.22613	0.131564
Pf.9.224.0_CDS_at	PF3D7_0917800	conserved Plasmodium protein, unknown function	1.37235	0.131614
Pf.5.165.0_CDS_at	PF3D7_0524800	ubiquitin fusion degradation protein UFD1, putative	1.07581	0.132072
Pf.10.135.0_CDS_a_at	PF3D7_1010000	ribosomal protein L43, mitochondrial, putative	-1.00733	0.132154
Pf.12.42.0_CDS_at	PF3D7_1230700	protein transport protein SEC13 (SEC13)	1.03015	0.132311
Pf.6.235.0_CDS_x_at	PF3D7_0630500	ribosome biogenesis protein YTM1, putative (YTM1)	1.20261	0.132337
Pf.1.11.0_CDS_at	PF3D7_0104100	conserved Plasmodium membrane protein, unknown function	1.16881	0.132393
Pf.6.147.0_CDS_at	PF3D7_0608000	diphthine methyltransferase, putative (DPH7)	1.17059	0.132597
AF368934.1_RC_at	#N/A	#N/A	-2.46465	0.132637
Pf.10.18.0_CDS_x_at	PF3D7_1001200	acyl-CoA binding protein, isoform 2, ACBP2 (ACBP2)	-1.15705	0.132698
Pf.5.51.0_CDS_at	PF3D7_0523200	conserved Plasmodium protein, unknown function	-1.43041	0.132975
Pf.7.100.0_CDS_at	PF3D7_0726500	ubiquitin carboxyl-terminal hydrolase, putative	1.43882	0.132978
Pf.14.752.1_at	PF3D7_1472000	pre-mRNA-splicing factor ISY1, putative	-1.17377	0.133005
Pf.5.294.0_CDS_at	PF3D7_0517200	conserved Plasmodium protein, unknown function	-1.22278	0.133132
Pf.4.188.0_CDS_at	PF3D7_0401900	acyl-CoA synthetase (ACS6)	-1.22874	0.133243
Pf.9.238.1_a_at	PF3D7_0922300	conserved Plasmodium protein, unknown function	-1.00841	0.133311
Pf.5.258.0_CDS_at	PF3D7_0501100.1	heat shock protein 40, type II	-1.07428	0.133493
Pf.4.90.0_CDS_at	PF3D7_0422400	40S ribosomal protein S19 (RPS19)	-1.23877	0.133712
AF221791.1_at	#N/A	#N/A	1.07006	0.133799
Pf.3.130.0_CDS_at	PF3D7_0301800	Plasmodium exported protein, unknown function	-1.25967	0.134021
AJ420397.1_at	#N/A	#N/A	1.34243	0.134435
Pf.14.529.0_CDS_at	PF3D7_1468700	eukaryotic initiation factor 4A (eIF4A)	-1.16771	0.134663
Pf.7.189.0_CDS_at	PF3D7_0720400	ferrodoxin reductase-like protein	1.27416	0.134728
Pf.13_1.667.2_a_at	PF3D7_1364900	ferrochelatase (FC)	1.03392	0.134902
Pf.10.131.0_CDS_x_at	PF3D7_1007700	transcription factor with AP2 domain(s) (ApiAP2)	1.04416	0.134963
Pf.14.190.0_UTR_at	#N/A	#N/A	-1.34488	0.135471
Pf.1.47.0_CDS_at	PF3D7_0102900	aspartate--tRNA ligase	1.16791	0.135506
Pf.12.471.0_CDS_at	PF3D7_1222000	conserved protein, unknown function	-1.12471	0.135551
Pf.7.120.0_CDS_at	PF3D7_0724400	mitochondrial import inner membrane translocase subunit TIM14, putative (PAM18)	1.13055	0.136238
Pf.3.221.0_CDS_at	PF3D7_0314700	zinc finger protein, putative	1.44439	0.136424
L42245.1_x_at	#N/A	#N/A	1.21701	0.136503
Pf.2.108.0_CDS_at	PF3D7_0202500	early transcribed membrane protein 2 (ETRAMP2)	1.02144	0.136676
AF352829.1_s_at	PF3D7_1133400	apical membrane antigen 1 (AMA1)	2.06893	0.136779
Pf.12.458.0_CDS_at	PF3D7_1217100.1	meiotic recombination protein SPO11, putative	1.32077	0.136833
Pf.8.187.0_CDS_at	PF3D7_0815400	conserved Plasmodium protein, unknown function	1.07641	0.137258
Pf.9.122.0_CDS_at	PF3D7_0902700	Plasmodium exported protein (PHISTb), unknown function, pseudogene	1.11258	0.137291
AJ420392.1_at	#N/A	#N/A	1.06967	0.137658
Pf.14.168.0_CDS_at	PF3D7_1413700	conserved Plasmodium protein, unknown function	1.25165	0.137681
Pf.13_2.681.0_CDS_x_at	#N/A	#N/A	1.07781	0.138237
Pf.13_1.163.0_CDS_at	PF3D7_1337700	conserved Plasmodium protein, unknown function	1.16367	0.138294
Pf.12.186.0_CDS_x_at	PF3D7_1231600	pre-mRNA-splicing factor ATP-dependent RNA helicase PRP2, putative (PRP2)	1.03487	0.138422
Pf.14.762.0_CDS_at	PF3D7_1478400	Plasmodium exported protein, unknown function, pseudogene	1.07535	0.139027
Pf.3.198.0_CDS_at	PF3D7_0304200	EH (Eps15 homology) protein (PAST1)	-1.07848	0.13911
Pf.7.165.0_CDS_at	PF3D7_0711300	conserved Plasmodium protein, unknown function	1.08075	0.139321
Pf.3.183.0_CDS_at	PF3D7_0300200	rifin (RIF)	-2.15158	0.139818
Pf.10.184.0_CDS_at	PF3D7_1005000	methionine--tRNA ligase, putative (MRSapi)	1.23152	0.139944
Pf.14.85.0_CDS_a_at	PF3D7_1412300	nuclear transport factor 2, putative (NTF2)	-1.26206	0.140042
Pf.13_1.630.0_CDS_at	PF3D7_1346000	dynactin subunit 2, putative	-1.29085	0.140101
Pf.9.295.0_CDS_at	PF3D7_0902500	serine/threonine protein kinase, FIKK family (FIKK9.6)	-1.22776	0.140191
Pf.11.429.0_CDS_at	PF3D7_1118400	haloacid dehalogenase-like hydrolase, putative	1.03377	0.140375
Pf.1.82.0_CDS_at	PF3D7_0108500	conserved Plasmodium protein, unknown function	1.18085	0.14038
Pf.2.37.0_CDS_at	PF3D7_0207700	serine repeat antigen 4 (SERA4)	1.4299	0.140388
Pf.12.197.0_CDS_at	PF3D7_1251700	tryptophan--tRNA ligase, putative (aTrpRS)	1.06336	0.14057
Pf.5.18.0_CDS_at	PF3D7_0508000	6-cysteine protein (P38)	1.26757	0.140684
AF368931.1_RC_x_at	#N/A	#N/A	1.75734	0.140949
Pf.4.100.0_CDS_at	PF3D7_0405100	protein transport protein Sec24B (SEC24B)	-1.11228	0.141576
Pf.5.121.0_CDS_at	PF3D7_0505300	UDP-N-acetyl glucosamine:UMP antiporter	1.63947	0.141997
Pf.14.47.0_CDS_a_at	PF3D7_1445700	conserved Plasmodium protein, unknown function	-1.13561	0.142086
Pf.12.315.0_CDS_at	PF3D7_1213500	integral membrane protein GPR180, putative	-1.02592	0.142513
Pf.9.143.0_CDS_at	PF3D7_0918600	ATP-dependent DNA helicase Q1 (RECQ1)	-1.0109	0.142588
Pf.4.45.0_CDS_a_at	PF3D7_0413500	phosphoglucomutase-2 (PGM2)	1.38242	0.142922
Pf.7.130.0_CDS_at	PF3D7_0705400	DNA replication licensing factor MCM7 (MCM7)	-1.19916	0.143084
Pf.1.5.0_CDS_at	PF3D7_0108300	conserved Plasmodium protein, unknown function	-1.18945	0.143339
Pf.12.314.0_CDS_at	PF3D7_1213200	conserved Plasmodium protein, unknown function	-1.35232	0.143485
Pf.10.10.0_CDS_x_at	PF3D7_1035400	merozoite surface protein 3 (MSP3)	1.1687	0.143584
AF547162.1_RC_at	#N/A	#N/A	2.69551	0.143874
Pf.9.11.0_CDS_at	PF3D7_0932200	profilin, putative (PFN)	1.21669	0.143933
Pf.10.234.0_CDS_at	PF3D7_1010100	conserved Plasmodium protein, unknown function	-1.0663	0.143966
AY277506.1_RC_at	PF3D7_0508100	SET domain protein, putative (SET9)	1.01092	0.144191
Pf.13_1.155.0_CDS_at	PF3D7_1321800	protein transport protein SFT2, putative	-1.2591	0.144282
AF221785.1_RC_x_at	PF3D7_0324900	erythrocyte membrane protein 1, PfEMP1 (VAR)	1.61204	0.144297
Pf.8.339.0_at	PF3D7_0809100	erythrocyte membrane protein 1, PfEMP1 (VAR)	1.5718	0.144323
AF368944.1_x_at	PF3D7_0712800	erythrocyte membrane protein 1, PfEMP1 (VAR)	1.29069	0.14444
Pf.9.343.0_CDS_at	PF3D7_0926100	protein kinase, putative	-1.16936	0.144493
AF465487.1_s_at	#N/A	#N/A	1.35262	0.144507
Pf.11.295.0_CDS_at	PF3D7_1117600.1	peptidyl-tRNA hydrolase ICT1, putative	1.12229	0.144531
Pf.13_1.142.0_CDS_at	PF3D7_1322300	translation initiation factor EIF-2B subunit related	-1.03355	0.144857
Pf.3.195.0_CDS_at	PF3D7_0303100	conserved Plasmodium protein, unknown function	1.08927	0.144902
Pf.10.351.0_CDS_at	PF3D7_1021000	conserved Plasmodium protein, unknown function	1.12119	0.144915
Pf.1.72.0_CDS_at	PF3D7_0104000	thrombospondin-related sporozoite protein (TRSP)	1.1146	0.145027
Pf.12.131.0_CDS_at	PF3D7_1203900	ubiquitin-conjugating enzyme E2 (UBC)	-1.04421	0.14526
Pf.14.156.0_CDS_at	PF3D7_1453700	co-chaperone p23 (P23)	-1.09709	0.145319
Pf.2.124.0_CDS_at	PF3D7_0210700	syntaxin, Qa-SNARE family (SYN17)	-1.16941	0.145644
Pf.14.320.0_CDS_at	PF3D7_1426900	ubiquinol-cytochrome c reductase hinge protein, putative	1.10885	0.145704
Pf.10.88.0_CDS_at	PF3D7_1006800	RNA-binding protein, putative	-1.28856	0.146338
Pf.5.266.0_CDS_at	PF3D7_0503800	60S ribosomal protein L31 (RPL31)	1.18	0.146358
Pf.7.221.0_CDS_at	PF3D7_0731700	Plasmodium exported protein (hyp9), unknown function	1.10332	0.147747
Pf.5.164.0_CDS_at	PF3D7_0524700	mitochondrial import receptor subunit TOM22, putative (TOM22)	1.22901	0.148025
Pf.10.36.0_CDS_at	PF3D7_1025100	glutamine--fructose-6-phosphate aminotransferase [isomerizing], putative (GFPT)	-1.28473	0.148214
Pf.10.32.0_CDS_at	PF3D7_1037300	ADP/ATP transporter on adenylate translocase (ADT)	1.02293	0.14833
AJ420408.1_s_at	PF3D7_0533100	erythrocyte membrane protein 1 (PfEMP1), truncated, pseudogene (VAR1CSA)	2.38278	0.148337
Pf.9.340.0_CDS_at	PF3D7_0923100	OTU-like cysteine protease, putative	1.34381	0.148666
Pf.9.243.0_CDS_at	PF3D7_0924200	conserved Plasmodium protein, unknown function	1.13385	0.148675
Pf.11.224.0_CDS_at	PF3D7_1126200	40S ribosomal protein S18, putative	-1.07829	0.14889
Pf.2.36.0_CDS_at	PF3D7_0206200	pantothenate transporter (PAT)	2.07987	0.149265
Pf.5.183.0_CDS_at	PF3D7_0505200	actin-like protein, putative (ALP2b)	1.25172	0.1493
Pf.12.512.0_CDS_at	PF3D7_1242000	conserved Plasmodium protein, unknown function	1.0231	0.149518
AF547162.1_s_at	#N/A	#N/A	1.11203	0.149586
Pf.13_1.345.0_CDS_at	PF3D7_1306600	V-type proton ATPase subunit H, putative	-1.14181	0.149715
Pf.11.197.0_CDS_a_at	PF3D7_1138500	protein phosphatase 2C (PPM2)	-1.2026	0.14984
Pf.8.15.0_CDS_at	PF3D7_0805300	conserved Plasmodium protein, unknown function	1.07737	0.150011
AF221808.1_RC_at	#N/A	#N/A	2.13798	0.150175
Pf.14.300.0_CDS_at	PF3D7_1401300	aminopeptidase, putative	2.04295	0.150208
AF528154.1_at	#N/A	#N/A	1.07679	0.150231
Pf.1.13.0_CDS_at	PF3D7_0107800	double-strand break repair protein MRE11 (MRE11)	1.03664	0.15063
Pf.12.527.0_CDS_at	PF3D7_1252500	Plasmodium exported protein, unknown function	1.15129	0.150633
Pf.5.34.0_CDS_at	PF3D7_0523900	conserved Plasmodium membrane protein, unknown function	-1.16248	0.150723
Pf.13_1.583.0_CDS_at	PF3D7_1316900	conserved Plasmodium protein, unknown function	-1.19584	0.15083
Pf.11.437.0_CDS_at	PF3D7_1120600	conserved Plasmodium protein, unknown function	1.2924	0.150975
Pf.9.178.0_CDS_at	PF3D7_0926500	conserved Plasmodium protein, unknown function	-1.0817	0.151011
Pf.12.504.0_CDS_at	PF3D7_1237300	conserved Plasmodium protein, unknown function	-1.07221	0.151028
Pf.14.148.0_CDS_at	PF3D7_1420700	surface protein P113 (P113)	1.03207	0.151063
L40605.1_s_at	#N/A	#N/A	1.27881	0.151093
AF221776.1_s_at	#N/A	#N/A	1.32585	0.151167
Pf.14.534.0_CDS_at	PF3D7_1471000	RNA 3'-terminal phosphate cyclase-like protein, putative	1.08173	0.15133
Pf.12.508.0_CDS_at	PF3D7_1238900	protein kinase 2 (PK2)	1.48025	0.151765
Pf.13_1.173.0_CDS_at	PF3D7_1302800	40S ribosomal protein S7, putative	1.02016	0.151799
AF221805.1_at	#N/A	#N/A	1.47523	0.151848
Pf.4.189.0_CDS_at	PF3D7_0402200	surface-associated interspersed protein 4.1 (SURFIN 4.1), pseudogene (SURF4.1)	1.39133	0.152425
Pf.3.242.0_CDS_s_at	PF3D7_0101500	erythrocyte membrane protein 1 (PfEMP1), exon 2, pseudogene (VAR)	1.00883	0.152429
Pf.14.432.0_CDS_at	PF3D7_1428800.1	transcription initiation TFIID-like, putative	-1.12057	0.152513
Pf.12.120.0_CDS_at	PF3D7_1210700	conserved Plasmodium protein, unknown function	-1.20484	0.152679
Pf.7.252.0_CDS_x_at	PF3D7_0712300	erythrocyte membrane protein 1, PfEMP1 (VAR)	-1.06856	0.152764
AF441843.1_x_at	#N/A	#N/A	2.48479	0.152821
Pf.10.129.0_CDS_at	PF3D7_1037000	DNA polymerase zeta catalytic subunit, putative	-1.21661	0.153018
Pf.2.40.0_CDS_s_at	PF3D7_0220500	Plasmodium exported protein (hyp2), unknown function	1.21381	0.153308
Pf.2.207.0_CDS_at	PF3D7_0217300	AP-2 complex subunit sigma, putative	1.04767	0.153461
Pf.11.117.0_CDS_at	PF3D7_1126700	autophagy-related protein 23, putative (ATG23)	-1.03391	0.153591
Pf.10.216.0_CDS_at	PF3D7_1000900	erythrocyte membrane protein 1 (PfEMP1), truncated	1.29159	0.153812
Pf.3.36.0_CDS_at	PF3D7_0306900	40S ribosomal protein S23, putative	-1.07103	0.154184
Pf.2.73.0_CDS_at	PF3D7_0205600	conserved Plasmodium protein, unknown function	1.19719	0.154393
Pf.9.176.0_CDS_at	PF3D7_0925400	protein phosphatase-beta	1.37228	0.154634
Pf.13_1.321.0_CDS_at	PF3D7_1344600	lipoyl synthase (LipA)	1.10148	0.155066
Pf.11.334.0_CDS_at	PF3D7_1132700	mitochondrial ribosomal protein L2 precursor	1.45962	0.155178
Pf.11.2.0_CDS_at	PF3D7_1145200	serine/threonine protein kinase, putative	-1.00511	0.155217
Pf.1.31.0_CDS_at	PF3D7_0103300	conserved Plasmodium protein, unknown function	-1.01413	0.155464
AF325919.1_RC_s_at	#N/A	#N/A	1.30547	0.156272
M24328.1_s_at	PF3D7_1312900	eukaryotic translation initation factor 4 gamma (EIF4G)	1.13501	0.156674
Pf.10.518.0_at	PF3D7_1027600	topoisomerase, putative	-1.24048	0.156686
AJ290922.1_s_at	PF3D7_1353200	membrane associated histidine-rich protein (MAHRP2)	-1.29632	0.156741
Pf.4.49.0_CDS_at	PF3D7_0418200	eukaryotic translation initiation factor 3 subunit M, putative (EIF3M)	-1.20595	0.156806
Pf.4.237.0_CDS_x_at	PF3D7_0100100	erythrocyte membrane protein 1, PfEMP1 (VAR)	1.35529	0.156889
Pf.5.274.0_CDS_at	PF3D7_0507200	subtilisin-like protease 3 (SUB3)	1.21198	0.157087
Pf.12.267.0_CDS_at	PF3D7_1230400	ATP-dependent protease subunit ClpQ (ClpQ)	1.20235	0.157097
Pf.3.42.0_CDS_at	PF3D7_0303300	DNA-directed RNA polymerase subunit I, putative	1.09179	0.157158
Pf.3.14.0_CDS_at	PF3D7_0321000	conserved Plasmodium protein, unknown function	-1.07538	0.157824
Pf.13_1.456.0_CDS_at	PF3D7_1329500	conserved Plasmodium protein, unknown function	-1.19059	0.157904
Pf.12.320.0_CDS_at	PF3D7_1215100	conserved Plasmodium protein, unknown function	1.2753	0.157968
Pf.7.93.0_CDS_at	PF3D7_0714400	calmodulin, putative	-1.12531	0.15873
Pf.13_1.362.0_CDS_at	PF3D7_1325200	oxidoreductase, putative	1.23297	0.158915
Pf.13_1.200.0_CDS_at	PF3D7_1364300	pre-mRNA-splicing factor ATP-dependent RNA helicase PRP16 (PRP16)	-1.26947	0.159073
Pf.13_1.113.0_CDS_at	PF3D7_1350100	lysine--tRNA ligase (KRS1)	1.40822	0.159432
Pf.1.117.0_CDS_x_at	PF3D7_0101400	exported protein family 1, pseudogene (EPF1)	-1.37983	0.159453
Pf.1.112.0_CDS_s_at	PF3D7_0100600	rifin (RIF)	1.18761	0.159752
AJ420381.1_s_at	#N/A	#N/A	1.07936	0.159846
Pf.12.482.0_CDS_at	PF3D7_1227100	DNA helicase 60 (DH60)	1.22164	0.159875
Pf.13_1.122.0_CDS_at	PF3D7_1321700	splicing factor 1 (SF1)	1.2171	0.160043
Pf.13_1.434.0_CDS_at	PF3D7_1316400	conserved Plasmodium protein, unknown function	1.26343	0.160117
Pf.9.195.0_CDS_at	PF3D7_0903700	alpha tubulin 1	1.18934	0.16044
Pf.14.137.0_CDS_at	PF3D7_1435300	NAD(P)H-dependent glutamate synthase, putative	1.17107	0.160704
Pf.13_1.575.0_CDS_at	PF3D7_1313700	septum formation protein MAF homologue, putative	1.07262	0.160723
Pf.6.239.0_CDS_x_at	PF3D7_0600800	rifin, pseudogene (RIF)	-1.10007	0.160732
Pf.3.129.0_CDS_at	PF3D7_0301100	Plasmodium exported protein (hyp13), unknown function	-1.05979	0.160826
Pf.10.45.0_CDS_a_at	PF3D7_1033500	WD repeat-containing protein 70, putative (WDR70)	1.10498	0.160865
Pf.14.233.0_CDS_at	PF3D7_1433700	conserved Plasmodium protein, unknown function	1.0992	0.161425
Pf.5.108.0_CDS_at	PF3D7_0515700	glideosome-associated protein 40, putative (GAP40)	1.32367	0.161454
Pf.6.314.0_CDS_at	PF3D7_0630300	DNA polymerase epsilon, catalytic subunit a, putative	-1.03403	0.162003
Pf.14.173.0_CDS_a_at	PF3D7_1429300	CPW-WPC family protein	1.06948	0.162166
Pf.8.267.0_CDS_a_at	PF3D7_0818100	zinc finger protein, putative	1.07124	0.162202
Pf.14.554.0_CDS_at	PF3D7_1476200	Plasmodium exported protein (PHISTb), unknown function	1.31174	0.162348
Pf.4.111.0_CDS_at	PF3D7_0417100	mRNA-binding protein PUF2 (PUF2)	-1.08819	0.16261
Pf.13_1.393.0_CDS_at	PF3D7_1366800	phosphatidylserine synthase, putative	1.16293	0.162712
Pf.13_1.567.0_CDS_at	PF3D7_1310800	conserved Plasmodium protein, unknown function	-1.00249	0.163005
Pf.1.32.0_CDS_at	PF3D7_0104200	StAR-related lipid transfer protein	1.02867	0.163215
Pf.5.288.0_CDS_at	PF3D7_0515000	pre-mRNA-splicing factor CWC2, putative (CWC2)	1.12518	0.163269
Pf.11.11.0_CDS_at	PF3D7_1103500	CPW-WPC family protein	1.22204	0.163462
Pf.9.215.0_CDS_at	PF3D7_0912500	conserved Plasmodium protein, unknown function	1.02728	0.163928
Pf.14.324.0_CDS_at	PF3D7_1431400	conserved Plasmodium protein, unknown function	1.17873	0.1642
AF221794.1_RC_x_at	#N/A	#N/A	1.26782	0.164506
Pf.6.157.0_CDS_at	PF3D7_0623000	chorismate synthase (CS)	1.06096	0.165
Pf.8.258.0_CDS_at	PF3D7_0820500	C-13 antigen	-1.44312	0.165313
Pf.13_1.215.0_CDS_at	PF3D7_1324400	MSF1-like protein, putative	-1.11094	0.165798
Pf.9.261.0_CDS_at	PF3D7_0932000	conserved Plasmodium protein, unknown function	1.21542	0.165842
Pf.14.12.0_CDS_at	PF3D7_1471100	exported protein 2 (EXP2)	1.09511	0.165908
Pf.11.34.0_CDS_at	PF3D7_1115600	peptidyl-prolyl cis-trans isomerase (CYP19B)	-1.07153	0.165908
Pf.5.300.0_CDS_at	PF3D7_0519500	carbon catabolite repressor protein 4, putative (CCR4)	1.3548	0.16635
Pf.5.179.0_CDS_at	PF3D7_0504200	ATP-dependent helicase, putative	1.13289	0.166822
Pf.9.42.0_CDS_at	PF3D7_0923900	RNA-binding protein, putative	-1.0518	0.167101
Pf.5.312.0_CDS_at	PF3D7_0527100	ubiquitin-conjugating enzyme E2 N, putative (UBC13)	1.28069	0.167644
Pf.11.239.0_CDS_at	PF3D7_1140900	conserved Plasmodium protein, unknown function	-1.19991	0.167673
AJ420400.1_s_at	PF3D7_0533100	erythrocyte membrane protein 1 (PfEMP1), truncated, pseudogene (VAR1CSA)	1.34843	0.167864
Pf.14.518.0_CDS_at	PF3D7_1465800	dynein beta chain, putative	1.14583	0.167982
Pf.13_1.701.0_at	PF3D7_1303800	conserved Plasmodium protein, unknown function	-1.00087	0.168004
AF368923.1_at	#N/A	#N/A	1.16054	0.168374
Pf.2.156.0_CDS_x_at	PF3D7_0101700	erythrocyte membrane protein 1 (PfEMP1), exon 2, pseudogene (VAR)	-1.01568	0.168713
Pf.13_1.660.0_CDS_at	PF3D7_1361000	protein arginine N-methyltransferase 5, putative (PRMT5)	-1.39316	0.168731
Pf.1.17.0_CDS_at	PF3D7_0103600	ATP-dependent RNA helicase, putative	1.24748	0.169061
AF286876.1_RC_s_at	#N/A	#N/A	1.35962	0.169074
Pf.11.411.0_CDS_at	PF3D7_1111200	conserved Plasmodium protein, unknown function	-1.1998	0.169777
Pf.6.307.0_CDS_s_at	PF3D7_0626300	3-oxoacyl-acyl-carrier protein synthase I/II (FabB/FabF)	1.2312	0.169929
Pf.1.145.0_CDS_at	PF3D7_0113400	Plasmodium exported protein, unknown function	1.27846	0.170062
Pf.9.221.0_CDS_at	PF3D7_0916100	thioredoxin 3 (TRX3)	1.21038	0.170484
Pf.13_1.193.0_CDS_at	PF3D7_1339400	conserved Plasmodium protein, unknown function	1.10768	0.170522
Pf.11.176.0_CDS_at	PF3D7_1107700	pescadillo homolog (PES)	1.26884	0.170641
Pf.5.217.0_CDS_at	PF3D7_0521500	ribosomal large subunit pseudouridylate synthase, putative	1.1986	0.170839
Pf.7.188.0_CDS_at	PF3D7_0720200	conserved Plasmodium protein, unknown function	1.04087	0.170893
M17530.1_RC_s_at	PF3D7_0905400	high molecular weight rhoptry protein 3 (RhopH3)	-1.03283	0.170928
Pf.8.47.0_CDS_at	PF3D7_0812400	karyopherin alpha (KARalpha)	1.10527	0.170979
Pf.14.643.0_CDS_at	PF3D7_1425300	conserved Plasmodium protein, unknown function	-1.01654	0.171014
Pf.14.707.0_CDS_at	PF3D7_1456100	serine hydroxymethyltransferase, putative (SHMT)	1.09271	0.171546
Pf.14.315.0_CDS_at	PF3D7_1415700	serine C-palmitoyltransferase, putative	1.21338	0.171554
Pf.6.225.0_CDS_at	PF3D7_0627100	ankyrin-repeat protein, putative	-1.05773	0.172249
L40607.1_x_at	PF3D7_0300100	erythrocyte membrane protein 1, PfEMP1 (VAR)	1.17911	0.172326
L12979.1_RC_s_at	#N/A	#N/A	1.10925	0.17284
AF221829.1_s_at	#N/A	#N/A	1.67996	0.172911
Pf.9.40.0_CDS_at	PF3D7_0924400	conserved Plasmodium protein, unknown function	2.17701	0.173747
Pf.3.157.0_CDS_at	PF3D7_0316100	mitochondrial ribosomal protein L27 precursor, putative	1.58068	0.17393
Pf.13_1.503.0_CDS_at	PF3D7_1352700	P-loop containing nucleoside triphosphate hydrolase, putative	-1.23499	0.173934
Pf.5.16.0_CDS_a_at	PF3D7_0500800	mature parasite-infected erythrocyte surface antigen (MESA)	1.13664	0.17429
Pf.13_1.282.0_CDS_at	PF3D7_1360700	E3 SUMO-protein ligase PIAS, putative (PIAS)	-1.27968	0.174352
Pf.8.17.0_CDS_at	PF3D7_0828900	conserved Plasmodium protein, unknown function	1.59846	0.174442
Pf.3.64.0_CDS_at	PF3D7_0302900	exportin-1, putative	1.64193	0.174601
Pf.14.699.0_CDS_at	PF3D7_1452300	DER1-like protein (Der1-1)	1.1653	0.174786
AF234187.1_RC_s_at	PF3D7_0115700	erythrocyte membrane protein 1, PfEMP1 (VAR)	1.1802	0.17481
AF441845.1_x_at	#N/A	#N/A	1.06825	0.174829
Pf.4.56.0_CDS_at	PF3D7_0413600	26S protease regulatory subunit 6B, putative (RPT3)	1.17023	0.174872
Pf.9.93.0_CDS_at	PF3D7_0922100	ubiquitin-like protein, putative	1.13998	0.175102
L38455.1_RC_at	#N/A	#N/A	1.02267	0.175498
Pf.4.107.0_CDS_s_at	PF3D7_0412700	erythrocyte membrane protein 1, PfEMP1 (VAR)	1.26296	0.176019
AF528116.1_x_at	#N/A	#N/A	1.39929	0.176098
Pf.7.10.0_CDS_at	PF3D7_0711000	AAA family ATPase, CDC48 subfamily (Cdc48)	-1.09935	0.176287
Pf.10.23.0_CDS_at	PF3D7_1030800	calmodulin, putative	-1.16811	0.176357
Pf.11.33.0_CDS_at	PF3D7_1107300	polyadenylate-binding protein-interacting protein 1, putative (PAIP1)	-1.41751	0.176944
Pf.12.101.0_CDS_at	PF3D7_1230000	conserved Plasmodium protein, unknown function	1.11323	0.177111
Pf.10.260.0_CDS_at	PF3D7_1023700	conserved Plasmodium protein, unknown function	1.04595	0.177154
Pf.11.17.0_CDS_at	PF3D7_1130100	60S ribosomal protein L38 (RPL38)	-1.11146	0.177519
AF461097.1_RC_at	PF3D7_0424300	erythrocyte binding antigen-165, pseudogene (EBA165)	1.8089	0.177736
Pf.3.71.0_CDS_at	PF3D7_0308700	conserved Plasmodium protein, unknown function	-1.21821	0.177824
Pf.14.616.0_CDS_at	PF3D7_1414900	ATP-dependent protease, putative	1.17732	0.178501
AF306418.1_RC_x_at	PF3D7_0800300	erythrocyte membrane protein 1, PfEMP1 (VAR)	1.23268	0.178508
Pf.7.77.0_CDS_at	PF3D7_0716000	RNA-binding protein, putative	1.03099	0.178696
Pf.13_1.227.0_CDS_at	PF3D7_1346400	conserved Plasmodium protein, unknown function	1.06487	0.178829
Pf.8.222.0_CDS_at	PF3D7_0801000	Plasmodium exported protein (PHISTc), unknown function	-1.24957	0.179645
Pf.11.273.0_CDS_at	PF3D7_1110700	actin-like protein, putative (ALP1)	1.13439	0.179684
AF368937.1_RC_at	#N/A	#N/A	-1.00287	0.179804
Pf.11.302.0_CDS_at	PF3D7_1120500	tRNA nucleotidyltransferase, putative	-1.18872	0.17999
Pf.11.314.0_CDS_at	PF3D7_1123800	conserved Plasmodium protein, unknown function	1.11522	0.180113
AF465501.1_at	#N/A	#N/A	3.59605	0.180158
Pf.11.128.0_CDS_at	PF3D7_1110200	pre-mRNA-processing factor 6, putative (PRPF6)	-1.14591	0.180176
Pf.10.339.0_CDS_at	PF3D7_1011100	conserved Plasmodium protein, unknown function	1.17852	0.180358
AF221821.1_at	#N/A	#N/A	-1.52451	0.180485
AF221776.1_at	#N/A	#N/A	-3.61959	0.18054
L40602.1_s_at	#N/A	#N/A	1.32278	0.180582
Pf.3.197.0_CDS_at	PF3D7_0304000	inner membrane complex protein 1a, putative (IMC1a)	1.21052	0.180676
AF221802.1_RC_x_at	#N/A	#N/A	-2.09873	0.180692
Pf.11.283.0_CDS_at	PF3D7_1113000	conserved Plasmodium protein, unknown function	-1.1838	0.181014
Pf.6.154.0_CDS_at	PF3D7_0622200	radical SAM protein, putative	1.19144	0.181789
Pf.2.11.0_CDS_a_at	PF3D7_0220200	Plasmodium exported protein, unknown function	1.15225	0.181814
Pf.11.53.0_CDS_at	PF3D7_1124600	ethanolamine kinase (EK)	2.06853	0.182127
Pf.6.9.0_CDS_at	PF3D7_0608500	proteasome subunit alpha type-2, putative	1.00749	0.182195
Pf.14.537.0_CDS_at	PF3D7_1472200	histone deacetylase, putative (HDA1)	-1.18495	0.182342
Pf.10.6.0_UTR_at	#N/A	#N/A	2.09892	0.18253
Pf.5.137.0_CDS_at	PF3D7_0525100	acyl-CoA synthetase (ACS10)	-1.13036	0.182792
Pf.12.366.0_CDS_at	PF3D7_1237400	conserved Plasmodium protein, unknown function	1.03652	0.182912
Pf.13_1.278.0_CDS_at	PF3D7_1355600	conserved Plasmodium protein, unknown function	-1.1101	0.183229
Pf.8.227.0_CDS_x_at	PF3D7_0400400	erythrocyte membrane protein 1, PfEMP1 (VAR)	1.20296	0.183244
Pf.9.314.0_CDS_at	PF3D7_0909200	GDP-fucose protein O-fucosyltransferase 2, putative (POFUT2)	1.24137	0.183387
Pf.4.223.0_CDS_x_at	PF3D7_0412900	erythrocyte membrane protein 1, PfEMP1 (VAR)	-1.16831	0.183402
Pf.11.164.0_CDS_at	PF3D7_1138800	WD repeat-containing protein, putative	1.21051	0.184016
Pf.9.6.0_CDS_s_at	PF3D7_0930300	merozoite surface protein 1 (MSP1)	1.8508	0.184067
Pf.13_1.485.0_CDS_at	PF3D7_1342100	aconitate hydratase (IRP)	1.248	0.184304
Pf.13_1.120.0_CDS_at	PF3D7_1320000	rhoptry protein 2, putative (PRP2)	-1.16386	0.184355
AF528152.1_x_at	#N/A	#N/A	-1.33641	0.184667
Pf.9.53.0_CDS_at	PF3D7_0930800	conserved Plasmodium membrane protein, unknown function	1.18698	0.185013
Pf.10.360.0_CDS_at	PF3D7_1024200	RNA-binding protein, putative	1.06299	0.185094
Pf.12.5.0_CDS_at	PF3D7_1234700	CPW-WPC family protein	1.09469	0.185421
Pf.13_2.679.0_CDS_s_at	#N/A	#N/A	-1.18605	0.186564
Pf.10.5.0_CDS_a_at	PF3D7_1026800	40S ribosomal protein S2 (RPS2)	-1.12974	0.186853
Pf.9.181.0_CDS_at	PF3D7_0929700	conserved Plasmodium protein, unknown function	1.03032	0.187355
Pf.4.40.0_CDS_at	PF3D7_0405000	ATP-dependent RNA helicase, putative	1.07519	0.187818
AF008981.1_RC_at	PF3D7_1373500	erythrocyte membrane protein 1, PfEMP1 (VAR)	-1.07171	0.188042
Pf.7.233.0_CDS_at	PF3D7_0701900	Plasmodium exported protein, unknown function	-1.23606	0.188162
Pf.10.6.0_CDS_x_at	PF3D7_1035200	S-antigen	1.62495	0.188212
Pf.10.259.0_CDS_at	PF3D7_1023400	HORMA domain protein, putative	-1.25543	0.188222
Pf.13_1.613.0_CDS_at	PF3D7_1336700	conserved Plasmodium protein, unknown function	-1.04306	0.18875
Pf.6.229.0_CDS_at	PF3D7_0628400	conserved Plasmodium membrane protein, unknown function	-1.18238	0.188807
Pf.10.181.0_CDS_at	PF3D7_1001700	Plasmodium exported protein (PHISTc), unknown function	-1.13186	0.188941
Pf.14.651.0_CDS_at	PF3D7_1429000	protein archease, putative	1.23521	0.18895
Pf.11.543.0_at	PF3D7_1105000	histone H4 (H4)	-1.14731	0.188951
Y13404.1_at	#N/A	#N/A	1.38997	0.189013
Pf.14.489.0_CDS_at	PF3D7_1455300	conserved Plasmodium protein, unknown function	1.57331	0.189498
Pf.4.126.0_CDS_at	PF3D7_0402500	rifin, pseudogene (RIF)	1.38862	0.18983
Pf.5.232.0_CDS_at	PF3D7_0525700	conserved Plasmodium protein, unknown function	1.14751	0.190017
AF465498.1_at	#N/A	#N/A	-2.61363	0.190654
AJ290931.1_at	PF3D7_1353100	Plasmodium exported protein, unknown function	-1.51652	0.19081
Pf.11.44.0_CDS_x_at	PF3D7_1109900	60S ribosomal protein L36 (RPL36)	-1.0126	0.190958
AF008984.1_RC_at	PF3D7_1240400	erythrocyte membrane protein 1, PfEMP1 (VAR)	-1.02651	0.191124
AF528127.1_RC_x_at	#N/A	#N/A	2.03089	0.191128
Pf.14.459.0_CDS_at	PF3D7_1441700	metalloprotease, putative	1.1724	0.191274
Pf.13_1.414.0_CDS_at	PF3D7_1309700	vacuolar protein sorting-associated protein 18, putative (VPS18)	-1.04656	0.191352
Pf.10.44.0_CDS_at	PF3D7_1033400	haloacid dehalogenase-like hydrolase (HAD1)	1.16664	0.191365
Pf.12.239.0_CDS_at	PF3D7_1249300	protein phosphatase PPM4, putative (PPM4)	1.20577	0.191423
Pf.9.61.0_CDS_at	PF3D7_0934000	histidine--tRNA ligase, putative	1.05408	0.191538
Pf.14.252.0_CDS_at	PF3D7_1406300	glycerophosphodiester phosphodiesterase (GDPD)	1.2483	0.191639
Pf.2.4.0_CDS_a_at	PF3D7_0209800	ATP-dependent RNA helicase UAP56 (UAP56)	-1.20168	0.191645
Pf.3.163.0_CDS_at	PF3D7_0318700	trophozoite stage antigen	1.52093	0.191986
Pf.4.238.0_CDS_at	PF3D7_0421500	rifin, pseudogene (RIF)	1.13406	0.191987
Pf.10.99.0_CDS_a_at	PF3D7_1034700	ADP-ribosylation factor, putative	1.01289	0.192001
Pf.10.381.0_CDS_at	PF3D7_1030900	28 kDa ookinete surface protein (P28)	1.19427	0.192105
Pf.1.73.0_CDS_at	PF3D7_0104400	4-hydroxy-3-methylbut-2-enyl diphosphate reductase (LytB)	1.3062	0.192647
AF368942.1_at	#N/A	#N/A	2.34007	0.192933
Pf.10.248.0_CDS_at	PF3D7_1017200	enoyl-CoA hydratase-related protein, putative	-1.032	0.193064
AF306395.1_x_at	PF3D7_1240600	erythrocyte membrane protein 1, PfEMP1 (VAR)	-1.62985	0.193253
Pf.5.78.0_CDS_a_at	PF3D7_0517800	apicortin, putative	-1.01452	0.193319
Pf.10.42.0_CDS_a_at	PF3D7_1033100	S-adenosylmethionine decarboxylase/ornithine decarboxylase (AdoMetDC/ODC)	-1.0615	0.194302
Pf.10.1.0_CDS_x_at	#N/A	#N/A	1.11415	0.194303
AF528127.1_x_at	#N/A	#N/A	-1.03705	0.194845
AF041425.1_RC_at	#N/A	#N/A	-1.0173	0.1952
Pf.14.653.0_CDS_at	PF3D7_1430000	conserved Plasmodium protein, unknown function	-1.03686	0.195612
AF368940.1_RC_at	#N/A	#N/A	-1.4639	0.195659
Pf.8.152.0_CDS_x_at	PF3D7_0100100	erythrocyte membrane protein 1, PfEMP1 (VAR)	-1.2813	0.195693
Pf.12.429.0_CDS_at	PF3D7_1204100	conserved Plasmodium protein, unknown function	-1.17078	0.195876
Pf.11.229.0_CDS_at	PF3D7_1130000	phosphoacetylglucosamine mutase, putative (PAGM)	1.12198	0.195989
Pf.13_1.104.0_CDS_at	PF3D7_1361200	conserved Plasmodium protein, unknown function	1.25025	0.196242
Pf.2.243.0_at	PF3D7_0209800	ATP-dependent RNA helicase UAP56 (UAP56)	-1.16374	0.196479
Pf.13_1.308.0_CDS_at	PF3D7_1324100	conserved Plasmodium membrane protein, unknown function	1.50665	0.196504
Pf.12.490.0_CDS_at	PF3D7_1232100	60 kDa chaperonin (CPN60)	1.04311	0.196588
Pf.2.140.0_CDS_at	PF3D7_0220000	liver stage antigen 3 (LSA3)	-1.08821	0.196758
Pf.7.205.0_CDS_x_at	#N/A	#N/A	1.77104	0.196805
AF461097.1_s_at	PF3D7_0424300	erythrocyte binding antigen-165, pseudogene (EBA165)	2.01719	0.196813
AF221792.1_RC_x_at	#N/A	#N/A	1.66274	0.196937
Pf.9.231.0_CDS_at	PF3D7_0920700	conserved Plasmodium protein, unknown function	1.20006	0.19701
Pf.14.650.0_CDS_at	PF3D7_1428700	conserved protein, unknown function	1.08953	0.19718
Pf.14.556.0_CDS_at	PF3D7_1476400	serine/threonine protein kinase, FIKK family, pseudogene (FIKK14)	1.29711	0.197182
Pf.4.170.0_CDS_at	PF3D7_0424500	serine/threonine protein kinase, FIKK family (FIKK4.1)	-1.03648	0.197432
Pf.1.126.0_CDS_at	PF3D7_0103000	vacuolar protein sorting-associated protein VTA1, putative	1.04177	0.198096
Pf.6.248.0_CDS_at	PF3D7_0632300	rifin (RIF)	1.20129	0.198525
AF480451.1_s_at	#N/A	#N/A	1.45164	0.198933
AF306411.1_RC_at	PF3D7_1240600	erythrocyte membrane protein 1, PfEMP1 (VAR)	2.88462	0.199033
Pf.14.190.0_CDS_at	PF3D7_1407900	plasmepsin I (PMI)	-1.21075	0.199111
Pf.4.101.1_at	PF3D7_0406200	sexual stage-specific protein precursor (Pfs16)	-1.60129	0.199112
Pf.9.252.0_CDS_at	PF3D7_0929000	transcription initiation factor TFIID subunit 7, putative (TAF7)	1.2069	0.1993
Pf.12.345.0_CDS_at	PF3D7_1224500	histone chaperone ASF1, putative (ASF1)	1.10749	0.199344
L40601.1_s_at	PF3D7_0412700	erythrocyte membrane protein 1, PfEMP1 (VAR)	1.29728	0.199481
Pf.14.144.0_CDS_at	PF3D7_1407700	conserved Plasmodium protein, unknown function	-1.1304	0.199593
Pf.6.146.0_CDS_at	PF3D7_0606800	probable protein, unknown function	1.14416	0.200529
Pf.7.275.0_CDS_at	PF3D7_0723500	dynactin subunit 5, putative	1.23483	0.200745
Pf.13_1.40.0_CDS_at	PF3D7_1358700	HVA22-like protein, putative	-1.0957	0.200851
Pf.12.199.0_CDS_at	PF3D7_1202700	conserved Plasmodium protein, unknown function	1.73607	0.200903
Pf.6.358.0_at	PF3D7_0623000	chorismate synthase (CS)	1.17055	0.200958
Pf.9.124.0_CDS_at	PF3D7_0907700	subunit of proteaseome activator complex, putative	-1.47212	0.201082
Pf.12.464.0_CDS_at	PF3D7_1218800	secreted ookinete protein, putative (PSOP17)	1.05541	0.201147
Pf.11.495.0_CDS_s_at	PF3D7_0900400	rifin (RIF)	-1.2514	0.201298
Pf.14.379.0_CDS_at	PF3D7_1407500	tRNA m2G10 methyltransferase subunit, putative	-1.15087	0.201302
AF528154.1_RC_at	#N/A	#N/A	-1.018	0.201945
Pf.5.138.0_CDS_at	PF3D7_0526500	conserved Plasmodium protein, unknown function	1.06267	0.201947
Pf.1.76.0_CDS_x_at	PF3D7_0105700	asparagine-rich antigen Pfa35-2	1.20986	0.20217
Pf.13_1.146.0_CDS_at	PF3D7_1345700	isocitrate dehydrogenase [NADP], mitochondrial (IDH)	1.26809	0.202316
Pf.14.580.0_CDS_s_at	PF3D7_1200300	rifin (RIF)	-2.30912	0.202917
Pf.12.21.0_CDS_at	PF3D7_1229600	conserved Plasmodium protein, unknown function	1.03387	0.202981
Pf.2.6.0_CDS_at	PF3D7_0215000	acyl-CoA synthetase (ACS9)	1.05544	0.203045
Pf.12.350.0_CDS_at	PF3D7_1227900	RNA pseudouridylate synthase, putative	1.19742	0.203206
Pf.13_1.68.0_CDS_at	PF3D7_1330700	GPI transamidase subunit PIG-U, putative	1.12425	0.203728
Pf.10.370.0_CDS_at	PF3D7_1027100	U3 small nucleolar ribonucleoprotein protein MPP10, putative (MPP10)	-1.06944	0.203937
Pf.9.207.0_CDS_at	PF3D7_0909800	small nuclear ribonucleoprotein Sm D3, putative (SNRPD3)	-1.10723	0.20431
Pf.9.167.0_CDS_at	PF3D7_0915400	6-phosphofructokinase (PFK9)	1.03877	0.204408
Pf.13_1.5.0_CDS_at	PF3D7_1362600	conserved Plasmodium protein, unknown function	-1.17163	0.204754
Pf.14.705.0_CDS_a_at	PF3D7_1455000	protein phosphatase PPM3, putative (PPM3)	1.14817	0.205335
Pf.14.363.0_CDS_at	PF3D7_1474500	splicing factor 3A subunit 1, putative (SF3A1)	1.33757	0.205583
AF306402.1_RC_at	PF3D7_1240400	erythrocyte membrane protein 1, PfEMP1 (VAR)	-1.01106	0.205694
Pf.14.385.0_CDS_at	PF3D7_1410200	cytidine triphosphate synthetase	1.31218	0.205722
Pf.4.151.0_CDS_at	PF3D7_0417200	bifunctional dihydrofolate reductase-thymidylate synthase (DHFR-TS)	1.24495	0.205723
Pf.3.44.0_CDS_at	PF3D7_0305000	elongation factor Ts (EF-Ts)	1.08855	0.205927
Pf.6.83.0_CDS_at	PF3D7_0604300	conserved Plasmodium protein, unknown function	1.19118	0.205936
Pf.12.294.0_CDS_at	PF3D7_1202800	conserved Plasmodium protein, unknown function	1.10104	0.205976
AF528142.1_at	#N/A	#N/A	1.47727	0.206085
Pf.5.114.0_CDS_at	PF3D7_0520400	conserved Plasmodium protein, unknown function	1.01244	0.206139
Pf.5.36.0_CDS_at	PF3D7_0510700	conserved Plasmodium protein, unknown function	-1.22337	0.206157
Pf.13_1.189.0_CDS_at	PF3D7_1334700	MSP7-like protein (MSRP7)	1.13227	0.206262
Pf.11.188.0_CDS_at	PF3D7_1123200	leucine-rich repeat protein (LRR11)	1.2104	0.206486
Pf.5.126.0_CDS_at	PF3D7_0513900	conserved Plasmodium protein, unknown function	1.28962	0.207013
Pf.4.222.0_CDS_s_at	PF3D7_0412600	rifin, pseudogene (RIF)	1.03884	0.207072
Pf.11.37.0_CDS_at	PF3D7_1145400	dynamin-like protein (DYN1)	1.15321	0.207196
Pf.11.179.0_CDS_at	PF3D7_1110400	asparagine-rich antigen	-1.10611	0.207782
Pf.7.171.0_CDS_x_at	PF3D7_0713300	erythrocyte membrane protein 1 (PfEMP1), pseudogene (VAR)	1.16025	0.207941
Pf.14.723.0_CDS_at	PF3D7_1462300	conserved Plasmodium protein, unknown function	1.57583	0.208111
AJ007941.1_at	#N/A	#N/A	1.08574	0.208622
Pf.7.125.0_CDS_at	PF3D7_0729500	mRNA (N6-adenosine)-methyltransferase, putative	1.27061	0.208967
Pf.14.695.0_CDS_at	PF3D7_1450600	S-adenosylmethionine-dependent methyltransferase, putative	-1.00339	0.209104
Pf.13_1.324.0_CDS_at	PF3D7_1348100	GTPase, putative	1.13156	0.209494
Pf.6.91.0_CDS_at	PF3D7_0623200	ferredoxin--NADP reductase (FNR)	1.18295	0.209901
AF461093.1_x_at	PF3D7_1301600	erythrocyte binding antigen-140 (EBA140)	2.61972	0.210292
AY277507.1_s_at	PF3D7_0824800	conserved Plasmodium membrane protein, unknown function	-1.18847	0.210332
Pf.11.371.0_CDS_at	PF3D7_1149600	DnaJ protein, putative	-1.17156	0.210751
AF465507.1_x_at	#N/A	#N/A	-1.02762	0.211053
Pf.14.264.0_CDS_at	PF3D7_1419100	ATP-dependent RNA helicase, putative	-1.0299	0.211713
Pf.5.81.0_CDS_at	PF3D7_0525600	RNA methyltransferase, putative	1.19131	0.211908
Pf.12.302.0_CDS_at	PF3D7_1205700	targeted glyoxalase II (tGloII)	-1.13649	0.212181
AF368949.1_x_at	#N/A	#N/A	1.299	0.212295
Pf.10.229.0_CDS_at	PF3D7_1008500	conserved Plasmodium membrane protein, unknown function	1.2106	0.212351
Pf.5.316.0_CDS_at	PF3D7_0528200	eukaryotic translation initiation factor 3 subunit E, putative (EIF3E)	-1.06269	0.212595
Pf.13_1.510.0_CDS_at	PF3D7_1355300	histone-lysine N-methyltransferase, putative (SET6)	-1.12611	0.212618
Pf.3.183.0_CDS_x_at	PF3D7_0300200	rifin (RIF)	-1.11575	0.212915
Pf.12.175.0_CDS_at	PF3D7_1217400	conserved Plasmodium protein, unknown function	1.22375	0.212918
Pf.14.84.0_CDS_at	PF3D7_1473200	DnaJ protein, putative	-1.04628	0.213139
AF275845.1_s_at	#N/A	#N/A	1.23522	0.213481
Pf.5.276.0_CDS_at	PF3D7_0507400	conserved Plasmodium protein, unknown function	1.28069	0.213865
Pf.13_1.294.0_CDS_at	PF3D7_1311800	M1-family alanyl aminopeptidase (M1AAP)	-1.09221	0.214746
Pf.7.139.0_CDS_at	PF3D7_0718100	exported serine/threonine protein kinase (EST)	1.22478	0.214801
Pf.13_1.457.0_CDS_at	PF3D7_1329900	conserved Plasmodium protein, unknown function	-1.15373	0.214871
Pf.7.277.0_CDS_at	PF3D7_0724700	conserved Plasmodium protein, unknown function	1.11461	0.215076
Pf.13_1.575.0_CDS_x_at	PF3D7_1313700	septum formation protein MAF homologue, putative	1.12989	0.215224
AJ420395.1_x_at	#N/A	#N/A	1.06771	0.21541
L38453.1_x_at	#N/A	#N/A	1.21274	0.215421
AF221808.1_x_at	#N/A	#N/A	1.69267	0.215692
Pf.2.91.0_CDS_a_at	PF3D7_0203800	conserved Plasmodium protein, unknown function	1.113	0.215837
Pf.1.151.0_CDS_at	PF3D7_0114600	stevor, pseudogene	1.3736	0.215887
AF221785.1_x_at	PF3D7_0324900	erythrocyte membrane protein 1, PfEMP1 (VAR)	-1.05273	0.216024
Pf.14.546.0_CDS_at	PF3D7_1474800	proteasome subunit alpha type-1, putative	1.1739	0.216225
Pf.9.472.0_at	PF3D7_0929400	high molecular weight rhoptry protein 2 (RhopH2)	1.10509	0.216572
Pf.12.283.0_CDS_at	PF3D7_1250600	eukaryotic translation initiation factor 2b, subunit 2, putative	1.33816	0.216669
AF221794.1_at	#N/A	#N/A	-1.78274	0.216823
Pf.1.121.0_CDS_at	PF3D7_0101900	rifin (RIF)	-1.70254	0.217067
Pf.13_1.402.0_CDS_at	PF3D7_1303900	conserved Plasmodium protein, unknown function	1.29157	0.217968
Pf.9.108.0_CDS_a_at	PF3D7_0931500	conserved Plasmodium protein, unknown function	-1.21767	0.218216
Pf.13_1.250.0_CDS_at	PF3D7_1308200	carbamoyl phosphate synthetase (cpsSII)	-1.267	0.21828
Pf.14.332.0_CDS_at	PF3D7_1438500	cleavage and polyadenylation specificity factor, putative	1.41652	0.21952
X02406.1_RC_s_at	#N/A	#N/A	1.84146	0.219792
Pf.8.131.0_CDS_at	PF3D7_0823900	dicarboxylate/tricarboxylate carrier (DTC)	1.18606	0.219898
AF221796.1_x_at	#N/A	#N/A	1.45534	0.220154
Pf.12.261.0_CDS_at	PF3D7_1224100	conserved Plasmodium protein, unknown function	-1.12077	0.220369
Pf.12.352.0_CDS_at	PF3D7_1228700	conserved Plasmodium protein, unknown function	1.14656	0.220619
Pf.14.277.0_CDS_at	PF3D7_1441200	60S ribosomal protein L1, putative	-1.31113	0.221106
AF528130.1_x_at	PF3D7_0800300	erythrocyte membrane protein 1, PfEMP1 (VAR)	1.02976	0.221273
Pf.12.236.0_CDS_a_at	PF3D7_1247800	dipeptidyl aminopeptidase 2 (DPAP2)	1.21008	0.221358
Pf.5.248.0_CDS_at	PF3D7_0532900	rifin (RIF)	-2.57946	0.22149
Pf.4.140.0_CDS_at	PF3D7_0410400	exosome complex component RRP4, putative (RRP4)	-1.12914	0.221601
Pf.10.328.0_CDS_at	PF3D7_1003800	U5 small nuclear ribonuclear protein, putative	1.22803	0.221796
AF306398.1_x_at	PF3D7_0712300	erythrocyte membrane protein 1, PfEMP1 (VAR)	1.09272	0.221917
Pf.13_1.79.0_CDS_at	PF3D7_1361800	conserved Plasmodium protein, unknown function	1.27024	0.221931
Pf.12.136.0_CDS_at	PF3D7_1208200	cysteine repeat modular protein 3 (CRMP3)	1.10368	0.222102
AF065205.1_RC_s_at	PF3D7_0900900	stevor	-1.43384	0.222139
AF528110.1_RC_x_at	#N/A	#N/A	-1.81737	0.222369
Pf.5.279.0_CDS_at	PF3D7_0510300	stripes inner membrane complex protein, putative (SIP)	1.39292	0.222402
Pf.9.65.0_CDS_at	PF3D7_0913600	conserved Plasmodium protein, unknown function	-1.21509	0.22284
AF008985.1_at	#N/A	#N/A	-1.07581	0.22291
Pf.14.167.0_CDS_at	PF3D7_1412400	conserved Plasmodium protein, unknown function	1.02823	0.223086
AF115767.1_at	#N/A	#N/A	-1.08495	0.223098
Pf.13_1.552.0_CDS_s_at	PF3D7_0901100	rifin (RIF)	1.11383	0.223317
Pf.12.313.0_CDS_at	PF3D7_1212300	WD repeat-containing protein, putative	1.19242	0.223777
Pf.12.159.0_CDS_at	PF3D7_1242700	40S ribosomal protein S17, putative	-1.11172	0.223814
Pf.11.92.0_CDS_at	PF3D7_1148000	serine/threonine protein kinase, putative	-1.20248	0.224122
Pf.2.66.0_CDS_at	PF3D7_0212400	conserved Plasmodium membrane protein, unknown function	1.07842	0.224415
Pf.9.120.0_CDS_at	PF3D7_0933800	delta tubulin, putative	-1.28451	0.224664
Pf.13_1.260.0_CDS_at	PF3D7_1324800	dihydrofolate synthase/folylpolyglutamate synthase (DHFS-FPGS)	1.05372	0.224736
Pf.5.63.0_CDS_at	PF3D7_0525200	conserved Plasmodium protein, unknown function	-1.16979	0.224863
AJ007942.1_at	#N/A	#N/A	1.11528	0.225007
Pf.6.282.0_CDS_at	PF3D7_0614300	organic anion transporter	-1.03658	0.225328
Pf.14.702.0_CDS_at	PF3D7_1453600	RAP protein, putative	-1.00801	0.225446
Pf.8.254.0_CDS_at	PF3D7_0821400	conserved Plasmodium protein, unknown function	1.0566	0.22585
Pf.10.352.0_CDS_at	PF3D7_1021200	conserved Plasmodium protein, unknown function	1.17711	0.225857
Pf.10.70.0_CDS_at	PF3D7_1018700	conserved Plasmodium protein, unknown function	-1.1549	0.226399
Pf.13_1.291.0_CDS_at	PF3D7_1307300	DEAD box helicase, putative	1.17561	0.226559
Pf.14.675.0_CDS_at	PF3D7_1442300	tRNA binding protein, putative	-1.32977	0.226566
Pf.9.142.0_CDS_at	PF3D7_0917700	XPA binding protein 1, putative	-1.21627	0.226755
Pf.8.257.0_CDS_at	PF3D7_0820600	conserved Plasmodium membrane protein, unknown function	1.09446	0.22686
AF008984.1_at	#N/A	#N/A	-2.35685	0.226866
Pf.4.2.0_CDS_a_at	PF3D7_0418800	conserved Plasmodium protein, unknown function	-1.00188	0.227405
Pf.11.12.0_CDS_at	PF3D7_1121600	exported protein 1 (EXP1)	1.10311	0.22768
Pf.8.317.0_at	#N/A	#N/A	-1.16762	0.227929
Pf.13_1.586.0_CDS_at	PF3D7_1318000	conserved Plasmodium membrane protein, unknown function	1.15621	0.22868
Pf.3.212.0_CDS_at	PF3D7_0311100	pre-mRNA splicing factor, putative	1.2652	0.22871
L38453.1_at	#N/A	#N/A	1.05155	0.228954
Pf.7.271.0_CDS_at	PF3D7_0720300	conserved Plasmodium protein, unknown function	1.15253	0.228959
Pf.6.50.0_CDS_at	PF3D7_0624100	conserved Plasmodium protein, unknown function	1.00791	0.229204
Pf.10.94.0_CDS_at	PF3D7_1020300	cytoplasmic dynein intermediate chain, putative	1.36704	0.229222
Pf.9.43.0_CDS_x_at	PF3D7_0930500	diacylglycerol kinase, putative (DGK1)	1.3847	0.229472
Pf.9.156.0_CDS_at	PF3D7_0936600	Plasmodium exported protein (PHISTc), unknown function (GEXP05)	1.02205	0.230018
Pf.12.407.0_CDS_at	PF3D7_1254000	rifin (RIF)	1.1892	0.230214
Pf.5.247.0_CDS_s_at	#N/A	#N/A	-1.18262	0.230274
AF368931.1_at	#N/A	#N/A	-1.01429	0.230538
Pf.8.278.0_CDS_at	PF3D7_0811200	ER membrane protein complex subunit 1, putative (EMC1)	-1.00649	0.23055
Pf.11.130.0_CDS_at	PF3D7_1117100	deubiquinating/deneddylating enzyme (UCH54)	-1.15922	0.230653
AF528146.1_RC_x_at	#N/A	#N/A	1.16478	0.231249
Pf.14.123.0_CDS_at	PF3D7_1417200	NOT family protein, putative	-1.05177	0.231287
Pf.12.327.0_CDS_at	PF3D7_1217600	anaphase promoting complex subunit 10, putative	-1.10381	0.231288
AF061960.1_at	#N/A	#N/A	1.12103	0.231463
Pf.2.35.0_CDS_at	PF3D7_0204200	conserved Plasmodium protein, unknown function	1.58649	0.231588
Pf.13_1.627.0_CDS_at	PF3D7_1342700	transcription activator, putative	1.35915	0.231673
Pf.1.47.0_CDS_x_at	PF3D7_0102900	aspartate--tRNA ligase	1.00934	0.231967
Pf.13_1.22.0_CDS_at	PF3D7_1352500	thioredoxin-related protein, putative	1.16155	0.232007
Pf.4.117.0_CDS_at	PF3D7_0424200	reticulocyte binding protein homologue 4 (RH4)	1.68979	0.232018
AF275857.1_RC_at	#N/A	#N/A	1.52044	0.232335
Pf.7.170.0_CDS_at	PF3D7_0713300	erythrocyte membrane protein 1 (PfEMP1), pseudogene (VAR)	-1.10492	0.232497
Pf.11.212.0_CDS_at	PF3D7_1109400	U3/U14 snoRNA-associated small subunit rRNA processing protein, putative	-1.15011	0.23255
Pf.14.752.0_CDS_a_at	PF3D7_1472100	protein transport protein YIP1, putative (YIP1)	-1.23799	0.232657
Pf.12.37.0_CDS_at	PF3D7_1202900	high mobility group protein B1 (HMGB1)	-1.15894	0.232747
Pf.7.252.0_CDS_at	PF3D7_0712300	erythrocyte membrane protein 1, PfEMP1 (VAR)	3.04038	0.232751
Pf.1.86.0_CDS_at	PF3D7_0109900.1	unspecified product	-1.11752	0.233112
Pf.8.167.0_CDS_at	PF3D7_0823500	inner membrane complex protein 1i, putative (IMC1i)	1.21085	0.233192
AF368928.1_RC_at	#N/A	#N/A	1.36263	0.233227
Pf.14.760.0_CDS_at	PF3D7_1477100	Plasmodium exported protein (hyp6), unknown function	1.20595	0.234063
Pf.13_1.235.0_CDS_at	PF3D7_1353900	proteasome subunit alpha type-7, putative	1.20622	0.234374
Pf.13_1.112.1_a_at	PF3D7_1345400	conserved Plasmodium protein, unknown function	-1.15072	0.234413
Pf.9.229.0_CDS_at	PF3D7_0919500	sugar transporter, putative	1.19831	0.23459
Pf.1.129.0_CDS_at	PF3D7_0104500	conserved protein, unknown function	1.26193	0.234647
Pf.14.313.0_CDS_at	PF3D7_1412600	deoxyhypusine synthase (DHS)	1.40233	0.2347
AF465497.1_x_at	#N/A	#N/A	1.10078	0.234718
L40604.1_at	#N/A	#N/A	-1.21434	0.235336
Pf.12.123.0_CDS_at	PF3D7_1222500	ATP-binding protein, putative	1.04829	0.23539
Pf.8.151.0_CDS_at	PF3D7_0803700	tubulin gamma chain (g-tub)	1.40995	0.235494
Pf.10.386.0_CDS_at	PF3D7_1032700	conserved Plasmodium protein, unknown function	-1.19513	0.235732
Pf.11.44.0_CDS_a_at	PF3D7_1109900	60S ribosomal protein L36 (RPL36)	-1.06983	0.236054
AF528103.1_s_at	#N/A	#N/A	1.21626	0.236279
AF237575.1_RC_at	PF3D7_0626300	3-oxoacyl-acyl-carrier protein synthase I/II (FabB/FabF)	1.25794	0.236493
Pf.7.187.0_CDS_at	PF3D7_0720000	exosome complex component CSL4, putative (CSL4)	1.10091	0.236827
Pf.13_1.284.0_CDS_at	PF3D7_1367000	suppressor of kinetochore protein 1, putative (SKP1)	1.17721	0.236899
Pf.10.200.0_CDS_at	PF3D7_1020400	S-adenosyl-L-methionine-dependent methyltransferase, putative	1.033	0.237271
Pf.14.30.0_CDS_at	PF3D7_1405600	ribonucleotide reductase small subunit (RNR)	1.1494	0.237412
Pf.5.94.0_CDS_at	PF3D7_0532300	Plasmodium exported protein (PHISTb), unknown function	1.22636	0.237789
Pf.14.436.0_CDS_at	PF3D7_1431100	conserved Plasmodium protein, unknown function	1.11287	0.23782
Pf.12.22.0_CDS_at	PF3D7_1223400	phospholipid-transporting ATPase, putative	-1.17145	0.237937
Pf.14.687.0_CDS_at	PF3D7_1447700	conserved Plasmodium protein, unknown function	-1.20933	0.238311
AF528117.1_at	#N/A	#N/A	-1.91046	0.238757
Pf.2.133.0_CDS_at	PF3D7_0215700	DNA-directed RNA polymerase II subunit RPB2, putative (RPB2)	-1.06705	0.238919
AF368939.1_at	#N/A	#N/A	-1.03454	0.239253
Pf.7.158.0_CDS_at	PF3D7_0703300	conserved Plasmodium protein, unknown function	1.16511	0.239274
Pf.13_1.596.0_CDS_at	PF3D7_1325000	U6 snRNA-associated Sm-like protein LSm6, putative (LSM6)	1.27567	0.23931
Pf.14.97.0_CDS_a_at	PF3D7_1412500	actin II (ACT2)	1.25251	0.239616
AF039283.1_x_at	#N/A	#N/A	-1.04477	0.239735
AF221775.1_RC_at	#N/A	#N/A	1.02087	0.239821
AF306396.1_s_at	#N/A	#N/A	-1.01574	0.240074
Pf.13_1.125.0_CDS_at	PF3D7_1332300	trafficking protein particle complex subunit 2, putative (TRAPPC2)	1.08465	0.240917
Pf.2.48.0_CDS_at	PF3D7_0207800	serine repeat antigen 3 (SERA3)	1.11222	0.240999
Pf.14.584.0_CDS_at	PF3D7_1400200	rifin (RIF)	3.4981	0.24131
Pf.14.301.0_CDS_at	PF3D7_1401400	early transcribed membrane protein 14.1 (ETRAMP14)	-1.15479	0.241412
Pf.12.9.0_CDS_a_at	PF3D7_1229400	macrophage migration inhibitory factor (MIF)	1.05641	0.241506
AF366567.1_RC_at	#N/A	#N/A	1.59332	0.241662
AF528106.1_s_at	#N/A	#N/A	-1.16671	0.241722
Pf.4.231.0_CDS_x_at	PF3D7_0416300	DNA helicase MCM9, putative (MCM9)	1.2328	0.241922
Pf.12.149.0_CDS_at	PF3D7_1225800	ubiquitin-activating enzyme E1 (UBA1)	1.02606	0.242154
Pf.13_1.661.0_CDS_at	PF3D7_1361500.1	conserved Plasmodium protein, unknown function	1.09228	0.242251
Pf.8.287.0_CDS_at	PF3D7_0807200	conserved Plasmodium membrane protein, unknown function	1.05919	0.242291
Pf.10.8.0_CDS_at	PF3D7_1012400	hypoxanthine-guanine phosphoribosyltransferase (HGPRT)	1.00296	0.242513
Pf.12.204.0_CDS_at	PF3D7_1209200	U6 snRNA-associated Sm-like protein LSm7, putative (LSM7)	1.21962	0.243902
AFFX-Pf-Gapdh-M_at	#N/A	#N/A	1.26023	0.243929
Pf.11.227.0_CDS_at	PF3D7_1127300	methyltransferase, putative	-1.2293	0.244629
Pf.12.6.0_CDS_at	PF3D7_1228800	WD repeat-containing protein, putative	-1.04608	0.244914
Pf.11.242.0_CDS_a_at	PF3D7_1144900	ras-related protein Rab-6 (RAB6)	1.16905	0.24528
Pf.4.134.0_CDS_at	PF3D7_0407500	mitochondrial carrier protein, putative	1.10609	0.245483
Pf.6.251.0_CDS_at	PF3D7_0631800	rifin (RIF)	1.09793	0.24561
Pf.14.176.0_CDS_a_at	PF3D7_1444500	eukaryotic initiation factor 2alpha kinase 1 (IK1)	-1.0273	0.245766
Pf.13_1.181.0_CDS_at	PF3D7_1321900	conserved Plasmodium protein, unknown function	1.36354	0.24597
Pf.5.8.0_CDS_at	PF3D7_0506900	rhomboid protease ROM4 (ROM4)	1.10954	0.24622
Pf.12.532.0_CDS_at	PF3D7_1254800	rifin (RIF)	-1.16447	0.24637
Pf.10.217.0_CDS_at	PF3D7_1000900	erythrocyte membrane protein 1 (PfEMP1), truncated	1.22594	0.246407
Pf.3.178.0_CDS_at	PF3D7_0324400	rifin (RIF)	-1.06934	0.246584
Pfa3D7_hrpII_at	#N/A	#N/A	-1.18487	0.247237
L42245.1_RC_at	#N/A	#N/A	1.18639	0.247574
AF465490.1_RC_s_at	PF3D7_1100200	erythrocyte membrane protein 1, PfEMP1 (VAR)	1.09919	0.247736
AJ290927.1_s_at	PF3D7_0532100	early transcribed membrane protein 5 (ETRAMP5)	1.02062	0.24775
Pf.11.416.0_CDS_at	PF3D7_1113800	conserved Plasmodium membrane protein, unknown function	-1.03334	0.247855
Pf.3.228.0_CDS_at	PF3D7_0317400	conserved Plasmodium protein, unknown function	-1.06384	0.247889
Pf.12.83.0_CDS_at	PF3D7_1205600	conserved Plasmodium protein, unknown function	1.3975	0.248064
AF306405.1_x_at	PF3D7_0800100	erythrocyte membrane protein 1, PfEMP1 (VAR)	-1.1095	0.248487
Pf.13_1.261.0_CDS_at	PF3D7_1328800	transcriptional regulatory protein sir2a (SIR2A)	-1.10602	0.249186
Pf.7.54.0_CDS_at	PF3D7_0714200	conserved Plasmodium protein, unknown function	-1.0539	0.249267
Pf.7.142.0_CDS_at	PF3D7_0723100	conserved Plasmodium protein, unknown function	1.03989	0.249481
Pf.7.223.0_CDS_at	PF3D7_0732000	stevor	-1.42938	0.249753
Pf.13_1.42.0_CDS_at	PF3D7_1309200	protein phosphatase PPM6, putative (PPM6)	1.26017	0.250405
AF416582.1_RC_s_at	#N/A	#N/A	1.16955	0.250458
Pf.6.149.0_CDS_at	PF3D7_0613900	myosin E, putative (myoE)	1.05568	0.250694
Pf.4.10.0_CDS_at	PF3D7_0411000	conserved Plasmodium protein, unknown function	1.10269	0.250812
Pf.3.1.0_CDS_s_at	PF3D7_0302200	cytoadherence linked asexual protein 3.2 (CLAG3.2)	1.29718	0.251185
Pf.6.106.0_CDS_at	PF3D7_0621200	pyridoxine biosynthesis protein PDX1 (PDX1)	1.12416	0.251188
Pf.13_1.34.0_CDS_at	PF3D7_1316700	conserved Plasmodium protein, unknown function	-1.08327	0.251264
AJ420671.1_s_at	PF3D7_1102800	early transcribed membrane protein 11.2 (ETRAMP11.2)	-1.04197	0.251306
Pf.13_1.517.0_CDS_at	PF3D7_1357600	conserved Plasmodium protein, unknown function	-1.1202	0.252921
Pf.12.30.0_CDS_at	PF3D7_1239200	transcription factor with AP2 domain(s) (ApiAP2)	-1.04957	0.252959
Pf.5.115.0_CDS_at	PF3D7_0520600	bis(5'-nucleosyl)-tetraphosphatase [asymmetrical]	1.36958	0.252961
Pf.9.323.0_CDS_at	PF3D7_0912800	tRNA (adenine(58)-N(1))-methyltransferase non-catalytic subunit TRM6, putative (GCD10)	-1.0051	0.253491
Pf.10.121.0_CDS_at	PF3D7_1017700	conserved Plasmodium protein, unknown function	-1.04231	0.254155
AF008983.1_at	#N/A	#N/A	1.61878	0.254437
Pf.14.101.0_CDS_at	PF3D7_1428200	metabolite/drug transporter, putative	1.53577	0.254735
Pf.12.365.0_CDS_at	PF3D7_1237000	SUMO-activating enzyme subunit 2 (UBA2)	1.22666	0.254755
Pf.14.605.0_CDS_at	PF3D7_1405800	ribosome biogenesis protein BOP1, putative (BOP1)	-1.37417	0.255
Pf.6.207.0_CDS_at	PF3D7_0617300	conserved Plasmodium protein, unknown function	1.11572	0.255168
AF528139.1_RC_x_at	#N/A	#N/A	1.04831	0.255277
Pf.8.128.0_CDS_at	PF3D7_0826300	SPRY domain, putative	1.15442	0.255458
Pf.1.123.0_CDS_at	PF3D7_0102400	lysophospholipase, putative, pseudogene	1.05279	0.255557
AF221775.1_at	#N/A	#N/A	1.20772	0.255616
Pf.13_1.63.0_CDS_at	PF3D7_1358800	40S ribosomal protein S15 (RPS15)	-1.1329	0.255827
Pf.3.238.0_CDS_at	PF3D7_0322100	RNA triphosphatase (Prt1)	-1.13055	0.256625
Pf.12.246.0_CDS_at	PF3D7_1206000	shewanella-like protein phosphatase 2 (SHLP2)	1.22287	0.256645
Pf.7.198.0_CDS_at	PF3D7_0723700	metallo-hydrolase/oxidoreductase, putative	1.20329	0.256906
AF547160.1_s_at	#N/A	#N/A	-1.44372	0.257058
Pf.14.666.0_CDS_at	PF3D7_1436800	ATP-dependent Clp protease proteolytic subunit (ClpR)	-1.06598	0.257923
Pf.14.218.0_CDS_at	PF3D7_1466300	26S proteasome regulatory subunit RPN2, putative (RPN2)	1.18035	0.257994
Pf.12.344.0_CDS_at	PF3D7_1224400	conserved Plasmodium protein, unknown function	-1.23352	0.258297
Pf.12.502.0_CDS_at	PF3D7_1236600	p25-alpha family protein, putative	1.25443	0.258431
Pf.11.425.0_CDS_at	PF3D7_1116700	dipeptidyl aminopeptidase 1 (DPAP1)	1.01591	0.258688
Pf.14.160.0_CDS_at	PF3D7_1456900	conserved protein, unknown function	1.10938	0.258984
Pf.14.238.0_CDS_at	PF3D7_1443800	zinc finger protein, putative	-1.00447	0.259112
Pf.6.153.0_CDS_at	PF3D7_0619300	conserved Plasmodium protein, unknown function	-1.13781	0.259158
Pf.12.7.0_CDS_a_at	PF3D7_1202100.1	conserved protein, unknown function	-1.06978	0.259241
AY138258.1_RC_at	#N/A	#N/A	1.38763	0.259534
Pf.11.354.0_CDS_at	PF3D7_1142300	conserved Plasmodium membrane protein, unknown function	-1.04431	0.259581
Pf.14.374.0_CDS_at	PF3D7_1405500	COBW domain-containing protein 1, putative (CBWD1)	1.23183	0.259959
Pf.4.247.0_CDS_at	PF3D7_0425700	rifin (RIF)	-1.48059	0.259995
Pf.10.388.0_CDS_at	PF3D7_1034400	flavoprotein subunit of succinate dehydrogenase (SDHA)	1.40706	0.260073
Pf.11.259.0_CDS_at	PF3D7_1103000	conserved Plasmodium protein, unknown function	1.27219	0.260116
Pf.3.37.0_CDS_at	PF3D7_0308000	DNA polymerase epsilon subunit b, putative	1.10989	0.260336
Pf.14.40.0_CDS_a_at	PF3D7_1439600	conserved Plasmodium protein, unknown function	1.08264	0.260346
Pf.13_1.267.0_CDS_at	PF3D7_1333700	histone H3-like centromeric protein CSE4 (CenH3)	-1.09909	0.260609
Pf.2.143.0_CDS_at	PF3D7_0220700	Plasmodium exported protein (hyp9), unknown function	-1.1942	0.260807
Pf.14.551.0_CDS_at	PF3D7_1475900	conserved Plasmodium protein, unknown function	-1.19569	0.260908
Pf.12.409.0_CDS_at	PF3D7_1254200	rifin (RIF)	-1.16801	0.261011
Pf.8.178.0_CDS_at	PF3D7_0819900	U6 snRNA-associated Sm-like protein LSm3, putative (LSM3)	-1.21379	0.261563
Pf.14.219.0_CDS_at	PF3D7_1466800	conserved Plasmodium protein, unknown function	1.15211	0.261571
AF221824.1_RC_at	#N/A	#N/A	-1.58715	0.261691
AF368944.1_at	#N/A	#N/A	1.45339	0.261955
AF221814.1_x_at	#N/A	#N/A	1.48008	0.262157
Pf.10.22.0_CDS_at	PF3D7_1035000	U2 snRNA/tRNA pseudouridine synthase, putative	1.09317	0.262184
Pf.11.444.0_CDS_at	PF3D7_1122200	cupin-like protein, putative	-1.06507	0.262394
Pf.10.6.0_CDS_at	PF3D7_1035200	S-antigen	-1.57932	0.263009
Pf.5.301.0_CDS_at	PF3D7_0519800	conserved protein, unknown function	1.07117	0.263474
AF039282.1_s_at	#N/A	#N/A	1.1974	0.263598
Pf.8.90.0_CDS_at	PF3D7_0823300	histone acetyltransferase GCN5 (GCN5)	-1.32264	0.263776
AF528117.1_RC_x_at	#N/A	#N/A	1.4984	0.264504
Pf.1.148.0_CDS_at	PF3D7_0114200	exported protein family 3 (EPF3)	1.10178	0.264664
Pf.1.84.0_CDS_at	PF3D7_0109000	photosensitized INA-labeled protein PHIL1, putative (PHIL1)	2.11033	0.265382
Pf.10.166.0_CDS_at	PF3D7_1022800	4-hydroxy-3-methylbut-2-en-1-yl diphosphate synthase (GcpE)	1.18808	0.265496
Pf.12.154.0_CDS_at	PF3D7_1230900	serine/threonine protein kinase RIO1, putative (RIO1)	1.24516	0.266478
Pf.14.129.0_CDS_at	PF3D7_1463200	replication factor C subunit 3, putative (RFC3)	1.17733	0.266959
Pf.12.99.0_CDS_at	PF3D7_1228300	NIMA related kinase 1 (NEK1)	1.33616	0.26696
Pf.9.299.0_CDS_at	PF3D7_0904100	AP-4 complex subunit epsilon, putative	-1.17545	0.267461
L29344.1_RC_s_at	PF3D7_0209800	ATP-dependent RNA helicase UAP56 (UAP56)	-1.18804	0.267598
Pf.12.354.0_CDS_at	PF3D7_1229500	T-complex protein 1 subunit gamma (CCT3)	1.13039	0.267887
Pf.6.69.0_CDS_at	PF3D7_0626500	conserved Plasmodium protein, unknown function	-1.06299	0.268591
AF221812.1_at	#N/A	#N/A	1.13291	0.268651
Pf.8.172.0_CDS_at	PF3D7_0822300	small nuclear ribonucleoprotein G, putative (SNRPG)	1.177	0.268724
X02406.1_s_at	#N/A	#N/A	1.96986	0.269421
AJ420403.1_RC_x_at	#N/A	#N/A	1.14396	0.269494
Pf.5.85.0_CDS_at	PF3D7_0504600	2-oxoisovalerate dehydrogenase subunit beta, mitochondrial, putative (BCKDHB)	1.12112	0.269559
Pf.2.44.0_CDS_at	PF3D7_0214900	rhoptry neck protein 6 (RON6)	1.21065	0.270495
AF416584.1_x_at	#N/A	#N/A	1.24353	0.270612
Pf.5.61.0_CDS_at	PF3D7_0520000	40S ribosomal protein S9, putative	1.20915	0.271014
Pf.12.530.0_CDS_at	PF3D7_1253700	rifin (RIF)	1.05385	0.271152
AF221827.1_RC_x_at	#N/A	#N/A	1.0685	0.271227
Pf.14.384.0_CDS_at	PF3D7_1409800	CUGBP Elav-like family member 2, putative (CELF2)	1.04799	0.271568
Pf.7.185.0_CDS_at	PF3D7_0719200	NIMA related kinase 4 (NEK4)	1.12321	0.27161
Pf.3.7.0_CDS_at	PF3D7_0320300	T-complex protein 1 subunit epsilon (CCT5)	1.26146	0.271676
AF221784.1_at	#N/A	#N/A	-1.00494	0.271873
Pf.10.383.0_CDS_at	PF3D7_1031900	conserved Plasmodium protein, unknown function	1.04854	0.272338
AF221782.1_at	#N/A	#N/A	1.85249	0.272672
Pf.12.16.0_CDS_at	PF3D7_1233600	asparagine and aspartate rich protein 1 (AARP1)	1.17966	0.272795
Pf.13_1.286.0_CDS_at	PF3D7_1303300	conserved Plasmodium protein, unknown function	-1.15092	0.272965
AF465501.1_RC_at	PF3D7_0400400	erythrocyte membrane protein 1, PfEMP1 (VAR)	-1.11763	0.273588
Pf.8.344.0_at	#N/A	#N/A	1.07068	0.273654
AF416576.1_x_at	#N/A	#N/A	1.40728	0.273797
AF275842.1_x_at	#N/A	#N/A	1.15869	0.274559
AJ420396.1_at	#N/A	#N/A	-1.65556	0.274674
Pf.9.43.0_CDS_at	PF3D7_0930500	diacylglycerol kinase, putative (DGK1)	1.38441	0.275048
Pf.5.66.0_CDS_at	PF3D7_0510100	conserved Plasmodium protein, unknown function	-1.10949	0.275084
Pf.12.496.0_CDS_at	PF3D7_1234400	aspartyl protease, putative	1.06729	0.275179
Pf.4.46.0_CDS_at	PF3D7_0415300	cdc2-related protein kinase 3 (CRK3)	1.1875	0.275333
Pf.13_1.256.0_CDS_at	PF3D7_1311200	alternative splicing regulator, putative	1.10819	0.275902
Pf.3.45.0_CDS_at	PF3D7_0307700	conserved Plasmodium protein, unknown function	-1.18099	0.275975
AF528141.1_RC_at	PF3D7_0421300	erythrocyte membrane protein 1, PfEMP1 (VAR)	1.60744	0.276339
Pf.4.43.0_CDS_at	PF3D7_0405400	pre-mRNA-processing-splicing factor 8, putative (PRPF8)	1.0534	0.2764
Pf.13_1.158.0_CDS_at	PF3D7_1328000	conserved Plasmodium protein, unknown function	-1.17568	0.276652
Pf.4.217.0_CDS_at	PF3D7_0411100	conserved Plasmodium protein, unknown function	1.02292	0.277223
Pf.14.576.0_CDS_x_at	PF3D7_1479400	rifin (RIF)	1.68826	0.277348
Pf.12.465.0_CDS_at	PF3D7_1219300	erythrocyte membrane protein 1, PfEMP1 (VAR)	1.42012	0.277491
Pf.3.13.0_CDS_at	PF3D7_0304100	inner membrane complex protein 1e, putative (IMC1e)	1.1	0.27752
Pf.9.276.0_CDS_x_at	PF3D7_0632300	rifin (RIF)	1.13053	0.27793
Pf.10.83.0_CDS_at	PF3D7_1030200	conserved Plasmodium protein, unknown function	-1.17957	0.278767
AF221776.1_RC_x_at	#N/A	#N/A	-1.0881	0.278819
Pf.2.240.0_at	PF3D7_0207600	serine repeat antigen 5 (SERA5)	1.01829	0.278877
Pf.13_1.289.0_CDS_at	PF3D7_1304900	DNA-directed RNA polymerase 2, putative	1.01932	0.279095
AF250760.1_s_at	PF3D7_0322500	iron-sulfur assembly protein, putative (IscA2)	-1.16423	0.279198
Pf.6.163.0_CDS_a_at	#N/A	#N/A	1.00003	0.279315
Pf.14.647.0_CDS_at	PF3D7_1426100	basic transcription factor 3b, putative	-1.14256	0.279529
Pf.8.91.0_CDS_at	PF3D7_0821000	conserved Plasmodium protein, unknown function	1.02871	0.279622
Pf.12.147.0_CDS_at	PF3D7_1224200	conserved Plasmodium protein, unknown function	-1.07507	0.279685
Pf.11.120.0_CDS_at	PF3D7_1129300	conserved Plasmodium protein, unknown function	-1.24517	0.279765
Pf.4.31.0_CDS_at	PF3D7_0409800	zinc finger protein, putative	1.34141	0.279838
AF528134.1_RC_s_at	#N/A	#N/A	2.05492	0.280034
AF465508.1_x_at	#N/A	#N/A	-1.17521	0.280444
Pf.2.141.0_CDS_at	PF3D7_0220100	DnaJ protein, putative	-1.30766	0.280591
Pf.14.657.0_CDS_at	PF3D7_1432400	leucine-rich repeat protein (LRR5)	1.01106	0.280911
Pf.11.313.0_CDS_at	PF3D7_1123600	RAP protein, putative	-1.11298	0.281002
Pf.13_1.480.0_CDS_a_at	PF3D7_1340900	sodium-dependent phosphate transporter (PiT)	1.27778	0.281127
Pf.8.216.0_CDS_at	PF3D7_0801800	mannose-6-phosphate isomerase, putative	-1.1606	0.281588
AF528147.1_at	#N/A	#N/A	-1.26122	0.281796
Pf.11.482.0_CDS_at	PF3D7_1146000	ribosome assembly protein 4, putative (RSA4)	1.23521	0.282066
AF221816.1_x_at	#N/A	#N/A	1.29888	0.282162
Pf.7.1.2_CDS_s_at	#N/A	#N/A	-1.19825	0.282449
Pf.5.215.0_CDS_at	PF3D7_0520100	protein phosphatase PPM9, putative (PPM9)	1.1216	0.282879
Pf.14.420.1_CDS_a_at	PF3D7_1423300	serine/threonine protein phosphatase 7 (PP7)	1.11358	0.282927
Pf.11.447.0_CDS_at	PF3D7_1124700	GrpE protein homolog, mitochondrial, putative (MGE1)	1.34017	0.283329
Pf.6.141.0_CDS_at	PF3D7_0602400	elongation factor G (EF-G)	1.27587	0.283472
Pf.12.232.0_CDS_at	PF3D7_1246300	conserved Plasmodium protein, unknown function	1.15408	0.283706
Pf.14.338.0_CDS_at	PF3D7_1446100	conserved Plasmodium protein, unknown function	-1.04874	0.284033
Pf.3.191.0_CDS_at	PF3D7_0301600	Plasmodium exported protein (hyp1), unknown function (GEXP21)	-1.0615	0.284149
Pf.11.618.0_at	PF3D7_1117900	conserved Plasmodium protein, unknown function	1.01328	0.28451
Pf.12.386.0_CDS_at	PF3D7_1247300	GPI mannosyltransferase 2, putative	1.42543	0.284587
Pf.14.596.0_CDS_at	PF3D7_1402300	26S proteasome regulatory subunit RPN6 (RPN6)	1.00226	0.284657
Pf.14.57.0_CDS_at	PF3D7_1461300	40S ribosomal protein S28e, putative	1.06581	0.284888
AF368937.1_x_at	#N/A	#N/A	-1.65697	0.284892
Pf.3.137.0_CDS_at	PF3D7_0309800	YTH domain-containing protein, putative	1.40443	0.284929
Pf.2.106.0_CDS_at	PF3D7_0201400	Plasmodium exported protein (hyp10), unknown function	1.16445	0.285581
Pf.6.24.0_CDS_at	PF3D7_0624600	SNF2 helicase, putative (ISWI)	-1.1394	0.285658
Pf.4.68.0_CDS_at	PF3D7_0423500	glideosome associated protein with multiple membrane spans 2 (GAPM2)	1.09986	0.286011
Pf.12.371.0_CDS_x_at	PF3D7_1240000	3-hydroxyisobutyryl-coenzyme A hydrolase, putative	-1.01255	0.28636
Pf.5.77.0_CDS_at	PF3D7_0511800	inositol-3-phosphate synthase (INO1)	-1.20006	0.28656
Pf.7.256.0_CDS_x_at	PF3D7_0100100	erythrocyte membrane protein 1, PfEMP1 (VAR)	-1.00102	0.286571
Pf.11.398.0_CDS_at	PF3D7_1105000	histone H4 (H4)	1.0489	0.286914
AF334955.1_RC_at	PF3D7_0101800	stevor	-1.17586	0.287212
Pf.3.1.0_CDS_a_at	PF3D7_0302500	cytoadherence linked asexual protein 3.1 (CLAG3.1)	1.18337	0.287427
Pf.13_1.95.0_CDS_at	PF3D7_1320800	dihydrolipoyllysine-residue succinyltransferase component of 2-oxoglutarate dehydrogenase complex	1.07486	0.287523
Pf.4.246.0_CDS_at	PF3D7_0425500	stevor	1.58901	0.287715
AF528100.1_s_at	#N/A	#N/A	1.41338	0.287809
AF461095.1_s_at	PF3D7_1371600	erythrocyte binding like protein 1, pseudogene (EBL1)	1.08367	0.287931
Pf.12.36.0_CDS_at	PF3D7_1248700	conserved Plasmodium protein, unknown function	-1.00878	0.287991
AF461096.1_s_at	PF3D7_0102500	erythrocyte binding antigen-181 (EBA181)	1.71483	0.288553
Pf.11.454.1_CDS_a_at	PF3D7_1128400	geranylgeranyl pyrophosphate synthase, putative (GGPPS)	1.0916	0.288833
Pf.12.323.0_CDS_at	PF3D7_1215800	conserved Plasmodium protein, unknown function	-1.31412	0.289046
Pf.5.231.0_CDS_at	PF3D7_0525400	G-protein coupled receptor, putative	1.07743	0.289114
Pf.3.154.0_CDS_at	PF3D7_0315600	conserved Plasmodium protein, unknown function	1.27857	0.289117
Pf.11.240.0_CDS_at	PF3D7_1142500	60S ribosomal protein L28 (RPL28)	1.12109	0.289207
Pf.14.531.0_CDS_at	PF3D7_1469400	nucleoside transporter 3, putative (NT3)	-1.02637	0.289273
Pf.4.4.0_CDS_at	PF3D7_0419700	apical merozoite protein (Pf34)	-1.04282	0.289375
AF221824.1_RC_x_at	#N/A	#N/A	-1.15347	0.289748
Pf.12.511.0_CDS_at	PF3D7_1241400	RNA-binding protein, putative	-1.18651	0.28989
Pf.5.359.0_at	PF3D7_0511800	inositol-3-phosphate synthase (INO1)	-1.00002	0.290057
Pf.13_1.328.0_CDS_at	PF3D7_1353200	membrane associated histidine-rich protein (MAHRP2)	-1.14941	0.290379
Pf.14.366.0_CDS_at	PF3D7_1478100	Plasmodium exported protein (hyp13), unknown function	1.089	0.290403
Pf.14.52.0_CDS_at	PF3D7_1439300	conserved Plasmodium protein, unknown function	1.64481	0.290732
Pf.10.244.0_CDS_at	PF3D7_1014400	MO15-related protein kinase (MRK)	1.30387	0.291078
Pf.6.14.0_CDS_at	PF3D7_0626700	conserved protein, unknown function	1.59463	0.291101
AF221811.1_RC_at	#N/A	#N/A	1.69919	0.291202
Pf.12.158.0_CDS_at	PF3D7_1235700	ATP synthase subunit beta, mitochondrial	1.27839	0.291343
Pf.11.493.0_CDS_at	PF3D7_1150100	rifin, pseudogene (RIF)	-1.81291	0.291805
AJ420380.1_x_at	#N/A	#N/A	1.02728	0.292136
Pf.3.120.0_CDS_at	PF3D7_0319100	E3 ubiquitin-protein ligase RBX1, putative (RBX1)	1.219	0.292386
Pf.12.28.0_CDS_at	PF3D7_1234900	conserved Plasmodium protein, unknown function	1.14844	0.292595
U82507.1_x_at	PF3D7_0115700	erythrocyte membrane protein 1, PfEMP1 (VAR)	1.0458	0.292778
Pf.11.364.0_CDS_at	#N/A	#N/A	1.16953	0.29281
Pf.13_1.453.0_CDS_a_at	PF3D7_1328600	conserved Plasmodium protein, unknown function	1.12367	0.292865
Pf.13_1.179.0_CDS_at	PF3D7_1301600	erythrocyte binding antigen-140 (EBA140)	1.58277	0.29296
AF221787.1_at	#N/A	#N/A	-1.02172	0.293008
AF221814.1_RC_at	#N/A	#N/A	1.15012	0.293022
Pf.8.191.0_CDS_x_at	PF3D7_0814300	ATPase, putative	-1.15888	0.293027
Pf.12.62.0_CDS_at	PF3D7_1235900	pre-mRNA-splicing factor SYF1, putative (XAB2)	-1.05235	0.293539
Pf.4.3.0_CDS_a_at	PF3D7_0406200	sexual stage-specific protein precursor (Pfs16)	-1.14343	0.29357
Pf.1.14.0_CDS_at	PF3D7_0110600	phosphatidylinositol-4-phosphate 5-kinase (PIP5K)	-1.03032	0.293573
Pf.13_1.557.0_CDS_at	PF3D7_1302400	conserved Plasmodium membrane protein, unknown function	-1.11718	0.293948
Pf.3.241.0_CDS_at	PF3D7_0323400	Rh5 interacting protein (RIPR)	1.80233	0.294022
Pf.14.708.0_CDS_at	PF3D7_1456300	conserved Plasmodium protein, unknown function	-1.27402	0.294122
Pf.5.329.0_CDS_at	PF3D7_0532700	erythrocyte membrane protein 1 (PfEMP1), pseudogene (VAR)	1.13842	0.294443
Pf.6.134.0_CDS_at	PF3D7_0625000.1	sphingomyelin synthase 1, putative	-1.03129	0.294445
Pf.14.412.0_CDS_at	PF3D7_1420400	glycine--tRNA ligase (GlyRS)	1.16954	0.294818
Pf.9.200.0_CDS_at	PF3D7_0906500	arginase	-1.05077	0.294947
Pf.11.55.0_CDS_at	PF3D7_1132600	pre-mRNA-splicing factor 38A, putative (PRP38A)	-1.06072	0.295
Pf.8.127.0_CDS_at	PF3D7_0827800	SET domain protein, putative (SET3)	1.32615	0.295169
Pf.8.98.0_CDS_at	PF3D7_0830500	tryptophan/threonine-rich antigen (TryThrA)	-1.04074	0.295367
Pf.8.61.0_CDS_at	PF3D7_0801700	sentrin-specific protease 2, putative (SENP2)	1.18557	0.296096
AF221817.1_at	#N/A	#N/A	-1.51582	0.2965
Pf.14.326.0_CDS_at	PF3D7_1433500	DNA topoisomerase 2 (TOP2)	-1.0093	0.296505
AJ420390.1_x_at	#N/A	#N/A	-1.00704	0.296631
AF547155.1_s_at	#N/A	#N/A	2.19561	0.296937
Pf.13_1.379.0_CDS_at	PF3D7_1346700	6-cysteine protein (P48/45)	1.27166	0.297094
Pf.4.202.0_CDS_at	PF3D7_0406800	conserved Plasmodium protein, unknown function	1.09535	0.297325
Pf.14.76.0_CDS_at	PF3D7_1439800	vesicle-associated membrane protein, putative	1.27325	0.297327
Pf.12.75.0_CDS_at	PF3D7_1225300	conserved Plasmodium protein, unknown function	-1.04355	0.297546
AF306418.1_s_at	PF3D7_0800300	erythrocyte membrane protein 1, PfEMP1 (VAR)	1.19667	0.297647
Pf.10.419.0_at	PF3D7_1003600	inner membrane complex protein 1c, putative (IMC1c)	1.58557	0.297682
Pf.12.467.0_CDS_at	PF3D7_1219700	raf kinase inhibitor (RKIP)	1.21252	0.297744
AF221826.1_RC_x_at	#N/A	#N/A	-1.16086	0.297821
Pf.14.502.0_CDS_at	PF3D7_1460100	FYVE and coiled-coil domain-containing protein (FCP)	1.4877	0.297858
Pf.3.224.0_CDS_at	PF3D7_0315800	zinc finger protein, putative	1.02329	0.298042
Pf.12.510.0_CDS_at	PF3D7_1240100	early transcribed membrane protein 12 (ETRAMP12)	1.13682	0.298207
AF528121.1_RC_at	#N/A	#N/A	-1.01486	0.298525
AF465505.1_RC_at	#N/A	#N/A	-1.16177	0.299064
Pf.4.171.0_CDS_at	PF3D7_0424700	serine/threonine protein kinase, FIKK family (FIKK4.2)	-1.01961	0.2992
Pf.1.22.0_CDS_at	PF3D7_0113200	Plasmodium exported protein, unknown function	1.20637	0.299903
AF306395.1_RC_s_at	PF3D7_0500100	erythrocyte membrane protein 1, PfEMP1 (VAR)	1.08978	0.300046
Pf.7.221.0_CDS_x_at	PF3D7_0731700	Plasmodium exported protein (hyp9), unknown function	1.05455	0.300367
Pf.14.392.0_CDS_at	PF3D7_1412000	p1/s1 nuclease, putative	1.09453	0.300425
Pf.10.223.0_CDS_x_at	PF3D7_1004800	ADP/ATP carrier protein, putative	1.13673	0.300667
Pf.14.474.0_CDS_at	PF3D7_1450000	serine/threonine protein kinase, putative	1.23068	0.300769
Pf.6.197.0_CDS_at	PF3D7_0613100	conserved Plasmodium protein, unknown function	1.13832	0.300939
Pf.14.226.0_CDS_at	PF3D7_1404100	cytochrome c, putative	1.1955	0.301274
AF441846.1_RC_x_at	#N/A	#N/A	1.20404	0.301482
Pf.12.347.0_CDS_at	PF3D7_1226300	haloacid dehalogenase-like hydrolase, putative (HAD2)	-1.07612	0.301834
Pf.9.86.0_CDS_at	PF3D7_0935000	U2 small nuclear ribonucleoprotein B'', putative	-1.08825	0.301996
Pf.7.105.0_CDS_at	PF3D7_0707900	ribosomal protein S8e, putative	-1.0814	0.302067
Pf.5.14.1_a_at	PF3D7_0503000	50S ribosomal protein L28, apicoplast, putative	1.1941	0.302078
Pf.14.94.0_CDS_at	PF3D7_1401800	choline kinase (CK)	1.17134	0.30214
Pf.5.112.0_CDS_at	PF3D7_0519900	conserved Plasmodium protein, unknown function	1.07048	0.302167
Pf.14.549.0_CDS_at	PF3D7_1475700	tubulin epsilon chain, putative	-1.05241	0.302201
Pf.7.238.0_CDS_at	PF3D7_0703700	conserved Plasmodium protein, unknown function	-1.08463	0.302308
Pf.13_1.137.0_CDS_at	PF3D7_1311500	26S protease regulatory subunit 7, putative (RPT1)	1.38683	0.302587
Pf.8.44.0_CDS_at	PF3D7_0803600	conserved Plasmodium protein, unknown function	1.15115	0.303068
Pf.14.263.0_CDS_at	PF3D7_1416500	NADP-specific glutamate dehydrogenase (GDH1)	1.12716	0.303087
Pf.10.285.0_CDS_at	PF3D7_1036300	merozoite surface protein (DBLMSP2)	1.14865	0.303272
Pf.13_1.297.0_CDS_at	PF3D7_1301700	Plasmodium exported protein (hyp8), unknown function (GEXP07)	1.15072	0.3035
Pf.14.558.0_CDS_at	PF3D7_1476700	lysophospholipase, putative	1.09591	0.303892
Pf.7.143.0_CDS_at	PF3D7_0723900	conserved Plasmodium protein, unknown function	1.08798	0.303908
Pf.11.210.0_CDS_at	PF3D7_1104200	chromatin remodeling protein (SNF2L)	-1.1425	0.304346
Pf.7.174.0_CDS_at	PF3D7_0713600	mitochondrial ribosomal protein S5 precursor, putative	-1.1023	0.304449
Pf.2.45.0_CDS_at	PF3D7_0220800	cytoadherence linked asexual protein 2 (CLAG2)	1.06032	0.304518
Pf.14.601.0_CDS_a_at	PF3D7_1404600.1	adenylyl cyclase alpha	1.17405	0.305091
Pf.14.539.0_CDS_at	PF3D7_1472900	dihydroorotase, putative	1.23047	0.30518
Pf.13_1.609.0_CDS_at	PF3D7_1335000	MSP7-like protein (MSRP1)	1.26169	0.305199
Pf.12.394.0_CDS_at	PF3D7_1251100	conserved Plasmodium protein, unknown function	1.2785	0.305203
Pf.14.69.0_CDS_a_at	PF3D7_1452900	conserved Plasmodium protein, unknown function	-1.14337	0.305361
Pf.13_1.333.0_CDS_at	PF3D7_1360500	guanylyl cyclase beta (GCbeta)	1.11526	0.305428
Pf.6.39.0_CDS_at	PF3D7_0627500	protein DJ-1 (DJ1)	-1.03242	0.305556
Pf.4.200.0_CDS_at	PF3D7_0405500	conserved Plasmodium protein, unknown function	-1.12262	0.305957
Pf.9.47.0_CDS_x_at	PF3D7_0909900	helicase with Zn-finger motif, putative	1.48507	0.306089
AF368948.1_RC_at	#N/A	#N/A	-1.03293	0.306226
Pf.13_1.45.0_CDS_at	PF3D7_1338300	elongation factor 1-gamma, putative	1.06328	0.306251
Pf.10.395.0_CDS_at	PF3D7_1038700	Plasmodium exported protein, unknown function	1.22667	0.306435
Pf.11.125.0_CDS_at	PF3D7_1104900	calcium/calmodulin-dependent protein kinase, putative	-1.23346	0.307444
Pf.10.141.0_CDS_at	PF3D7_1017800	conserved Plasmodium protein, unknown function	-1.18113	0.307937
Pf.13_1.593.0_CDS_at	PF3D7_1323200	V-type proton ATPase subunit G, putative	-1.25433	0.307956
Pf.11.286.0_CDS_at	PF3D7_1113700	glyoxalase I (GloI)	1.03325	0.308214
Pf.5.290.0_CDS_at	PF3D7_0515500	amino acid transporter, putative	-1.23413	0.308987
L12977.1_x_at	#N/A	#N/A	-1.22294	0.309209
AB016617.1_RC_s_at	#N/A	#N/A	1.48892	0.310111
Pf.10.136.0_CDS_a_at	PF3D7_1011900	heme oxygenase (HO)	-1.00816	0.310211
Pf.1.106.0_CDS_s_at	PF3D7_0115300	rifin (RIF)	1.63919	0.310333
Pf.9.154.0_CDS_at	PF3D7_0931400	conserved Plasmodium protein, unknown function	-1.10713	0.310389
Pf.2.234.0_at	PF3D7_0203200	conserved Plasmodium protein, unknown function	-1.1233	0.310395
Pf.9.190.0_CDS_at	PF3D7_0901300	rifin (RIF)	3.93048	0.310575
Pf.13_1.6.0_CDS_at	PF3D7_1324900	L-lactate dehydrogenase (LDH)	-1.11891	0.31084
Y13405.1_x_at	#N/A	#N/A	1.32887	0.311016
Pf.9.172.0_CDS_at	PF3D7_0921700	conserved Plasmodium protein, unknown function	1.0115	0.311146
Pf.13_1.178.0_CDS_at	PF3D7_1309500	H/ACA ribonucleoprotein complex subunit 1, putative (GAR1)	-1.05507	0.311594
Pf.11.94.0_CDS_a_at	PF3D7_1105800	conserved Plasmodium protein, unknown function	1.10032	0.31169
Pf.7.106.0_CDS_at	PF3D7_0708000	cytoskeleton associated protein, putative	-1.16956	0.311788
Pf.2.137.0_CDS_at	PF3D7_0218500	small nuclear ribonucleoprotein Sm D2, putative (SNRPD2)	-1.15103	0.311837
Pf.13_1.549.0_CDS_at	PF3D7_1300700	rifin (RIF)	-1.16268	0.312372
Pf.9.179.0_CDS_at	PF3D7_0928200	conserved Plasmodium protein, unknown function	-1.291	0.312461
Pf.1.91.0_CDS_x_at	#N/A	#N/A	1.21159	0.312958
Y13405.1_s_at	#N/A	#N/A	1.14415	0.313495
Pf.13_1.651.0_CDS_at	PF3D7_1356600	regulator of chromosome condensation, putative	1.21879	0.313737
AF368923.1_x_at	#N/A	#N/A	-1.21863	0.313778
Pf.2.67.0_CDS_at	PF3D7_0213600	conserved Plasmodium protein, unknown function	-1.32506	0.314176
Pf.11.433.0_CDS_at	PF3D7_1119300	splicing factor U2AF small subunit, putative (U2AF1)	1.45241	0.314206
Pf.13_1.293.0_CDS_at	PF3D7_1310900	mitochondrial ribosomal protein S15 precursor, putative	1.14974	0.314363
Pf.13_1.43.0_CDS_at	PF3D7_1311400	AP-1 complex subunit mu-1 (AP1M1)	1.20808	0.314399
Pf.7.226.0_CDS_s_at	PF3D7_1400300	rifin (RIF)	-1.21514	0.314412
Pf.11.337.0_CDS_at	PF3D7_1134200	conserved Plasmodium protein, unknown function	-1.19	0.314534
Pf.10.350.0_CDS_at	PF3D7_1019300	zinc finger protein, putative	-1.06681	0.314679
Pf.14.211.0_CDS_at	PF3D7_1436100	conserved Plasmodium membrane protein, unknown function	-1.12429	0.314866
Pf.6.84.0_CDS_at	PF3D7_0605000	50S ribosomal protein L24, putative	-1.023	0.314964
AF269253.1_s_at	PF3D7_1115400	cysteine proteinase falcipain 3 (FP3)	1.10596	0.31504
Pf.3.9.0_CDS_x_at	PF3D7_0309600	60S acidic ribosomal protein P2 (PfP2)	1.03612	0.31509
Pf.10.308.0_CDS_at	PF3D7_1040900	rifin (RIF)	1.41408	0.315221
Pf.10.354.0_CDS_at	PF3D7_1022500	citrate synthase, mitochondrial precursor, putative (CS)	1.78298	0.315312
AF042160.1_s_at	PF3D7_1335300	reticulocyte binding protein 2 homologue b (RH2b)	-1.23275	0.315313
Pf.6.107.0_CDS_at	PF3D7_0621900	signal recognition particle subunit SRP68, putative (SRP68)	-1.53153	0.315398
AF087698.1_s_at	PF3D7_0201900	erythrocyte membrane protein 3 (EMP3)	1.42754	0.315663
AF306415.1_s_at	PF3D7_0421300	erythrocyte membrane protein 1, PfEMP1 (VAR)	1.57068	0.31583
Pf.6.159.0_CDS_at	PF3D7_0624400	conserved Plasmodium protein, unknown function	1.12739	0.315832
Pf.12.78.0_CDS_at	PF3D7_1244100	N-alpha-acetyltransferase 15, NatA auxiliary subunit, putative	1.32324	0.315866
AF306413.1_RC_at	PF3D7_1240900	erythrocyte membrane protein 1, PfEMP1 (VAR)	1.28395	0.315916
Pf.14.104.0_UTR_a_at	PF3D7_1440200	stromal-processing peptidase, putative (SPP)	-1.09757	0.315999
Pf.11.145.0_CDS_at	PF3D7_1138000	conserved Plasmodium protein, unknown function	1.2175	0.316079
Pf.14.260.0_CDS_at	PF3D7_1414100	conserved Plasmodium protein, unknown function	-1.13621	0.316297
Pf.5.275.0_CDS_at	PF3D7_0507300	conserved Plasmodium protein, unknown function	1.1191	0.316831
Pf.3.160.0_CDS_at	PF3D7_0317900	conserved Plasmodium protein, unknown function	1.0735	0.317227
Pf.9.8.0_CDS_at	PF3D7_0919800	TLD domain-containing protein	1.13025	0.317354
Pf.5.249.0_CDS_at	PF3D7_0533000	rifin, pseudogene (RIF)	1.10856	0.317435
Pf.13_1.853.0_at	PF3D7_1366700	conserved Plasmodium protein, unknown function	1.185	0.317581
Pf.14.589.0_CDS_at	PF3D7_1400700	stevor	-1.00633	0.317725
Pf.3.96.0_CDS_at	PF3D7_0310700	trafficking protein particle complex subunit 4, putative	1.32069	0.317807
AF528119.1_RC_at	#N/A	#N/A	-3.54573	0.317965
AJ420389.1_x_at	#N/A	#N/A	1.20346	0.318163
Pf.6.130.0_CDS_at	PF3D7_0621800	nascent polypeptide associated complex alpha chain, putative	-1.10985	0.318255
Pf.11.395.0_CDS_at	#N/A	#N/A	1.09473	0.318641
Pf.3.148.0_CDS_at	PF3D7_0314500	conserved Plasmodium protein, unknown function	1.05005	0.318814
Pf.7.129.0_CDS_at	PF3D7_0703900	conserved Plasmodium membrane protein, unknown function	-1.16207	0.318932
Pf.7.168.0_CDS_at	PF3D7_0713100	Pfmc-2TM Maurer's cleft two transmembrane protein (MC-2TM)	-1.19659	0.319763
Pf.12.115.0_CDS_at	PF3D7_1202600	conserved protein, unknown function	1.16917	0.320149
Pf.14.214.0_CDS_at	PF3D7_1443900	heat shock protein 90, putative (HSP90)	1.30164	0.320218
Pf.14.629.0_CDS_at	PF3D7_1419900	YTH domain-containing protein, putative	1.08495	0.320281
AF416581.1_s_at	#N/A	#N/A	1.1962	0.32071
Pf.3.2.0_CDS_s_at	PF3D7_0316300.1	inorganic pyrophosphatase, putative	1.12901	0.320735
Pf.6.79.0_CDS_at	PF3D7_0623100	nuclear polyadenylated RNA-binding protein NAB2, putative (NAB2)	1.12664	0.320893
Pf.7.171.0_CDS_at	PF3D7_0713300	erythrocyte membrane protein 1 (PfEMP1), pseudogene (VAR)	1.0747	0.320958
Pf.9.304.0_CDS_at	PF3D7_0905900	coatomer subunit beta, putative (SEC27)	-1.10472	0.321278
Pf.13_1.582.0_CDS_at	PF3D7_1315800	transcription factor MYB1 (MYB1)	-1.12096	0.322507
Pf.11.448.0_CDS_at	PF3D7_1125200	conserved Plasmodium protein, unknown function	1.41508	0.322972
Pf.12.412.0_CDS_at	PF3D7_1254500	rifin (RIF)	2.05513	0.323447
Pf.11.83.0_CDS_at	PF3D7_1134500	alpha/beta hydrolase, putative	-1.0279	0.323561
AF528122.1_RC_x_at	#N/A	#N/A	-1.0353	0.323849
Pf.10.97.0_CDS_at	PF3D7_1032100	mRNA-decapping enzyme subunit 1, putative (DCP1)	-1.08834	0.324118
Pf.9.6.2_CDS_s_at	PF3D7_0930300	merozoite surface protein 1 (MSP1)	1.42222	0.324589
Pf.3.139.0_CDS_at	PF3D7_0310800	conserved Plasmodium protein, unknown function	1.42706	0.324601
Pf.9.350.0_CDS_at	PF3D7_0931000	elongation factor Tu, putative	-1.20455	0.324656
Pf.13_1.733.0_at	PF3D7_1308800	tyrosine recombinase (INT)	-1.12924	0.325097
AF275847.1_s_at	#N/A	#N/A	1.35436	0.325104
Pf.8.255.0_CDS_at	PF3D7_0821100	protein kinase 1 (PK1)	-1.21804	0.325448
Pf.10.203.0_CDS_at	PF3D7_1024400	conserved Plasmodium protein, unknown function	-1.30782	0.325603
Pf.6.72.0_CDS_a_at	PF3D7_0605600	nucleoside diphosphate kinase, putative	1.19419	0.32572
Pf.11.10.0_CDS_at	PF3D7_1103100	60S acidic ribosomal protein P1, putative (RPP1)	-1.09671	0.32574
Pf.12.361.0_CDS_at	PF3D7_1234800	splicing factor 3B subunit 3, putative (SF3B3)	1.11608	0.326082
Pf.7.69.0_CDS_at	PF3D7_0719500	LEM3/CDC50 family protein, putative	1.15804	0.32614
Pf.1.94.0_CDS_at	#N/A	#N/A	-1.16447	0.32617
AF042160.1_RC_x_at	PF3D7_1335300	reticulocyte binding protein 2 homologue b (RH2b)	-1.10459	0.326333
Pf.8.290.0_CDS_at	PF3D7_0805200	gamete release protein, putative (GAMER)	1.0113	0.326454
Pf.12.318.0_CDS_at	PF3D7_1214700	conserved Plasmodium protein, unknown function	1.13627	0.326795
Pf.14.547.0_CDS_at	PF3D7_1474900	trailer hitch homolog, putative (CITH)	1.30862	0.326864
Pf.6.239.0_CDS_s_at	PF3D7_0600800	rifin, pseudogene (RIF)	1.34518	0.326892
Pf.1.64.0_CDS_at	PF3D7_0100800	rifin (RIF)	1.74265	0.327408
Pf.7.206.0_CDS_at	PF3D7_0726900	mitochondrial import inner membrane translocase subunit TIM50, putative (TIM50)	-1.02666	0.327526
Pf.13_1.451.0_CDS_at	PF3D7_1325500	conserved Plasmodium protein, unknown function	-1.13057	0.3276
Pf.14.422.0_CDS_at	PF3D7_1425400	DEAD/DEAH box helicase, putative	-1.24628	0.327698
Pf.8.219.0_CDS_at	PF3D7_0801400	probable protein, unknown function	-1.03146	0.327933
Pf.11.428.0_CDS_at	PF3D7_1118000	conserved Plasmodium protein, unknown function	1.27682	0.327999
Pf.8.86.0_CDS_at	PF3D7_0802300	periodic tryptophan protein 2, putative (PWP2)	1.27733	0.328093
AF528150.1_RC_x_at	#N/A	#N/A	-1.47017	0.328281
Pf.10.223.0_CDS_at	PF3D7_1004800	ADP/ATP carrier protein, putative	1.0802	0.328511
AF368928.1_at	#N/A	#N/A	-1.95037	0.328529
Pf.5.135.0_CDS_at	PF3D7_0524600	50S ribosomal protein L12, apicoplast, putative	-1.03549	0.328633
Pf.14.51.0_CDS_at	PF3D7_1436500	GTP-binding protein, putative	-1.2203	0.328663
Pf.12.331.0_CDS_at	PF3D7_1219500	erythrocyte membrane protein 1 (PfEMP1), exon 2, pseudogene (VAR)	1.00553	0.328863
Pf.9.248.0_CDS_at	PF3D7_0926600	conserved Plasmodium membrane protein, unknown function	1.09247	0.328961
Pf.7.207.0_CDS_at	PF3D7_0727400	proteasome subunit alpha type-5, putative	1.25837	0.329183
Pf.12.18.0_CDS_at	PF3D7_1222300	endoplasmin, putative (GRP94)	1.05827	0.329327
Pf.14.694.0_CDS_at	PF3D7_1449700	exosome complex exonuclease RRP6 (RRP6)	-1.05784	0.329588
Pf.9.50.1_CDS_at	PF3D7_0926300	protein kinase, putative	1.06814	0.329813
Pf.6.289.0_CDS_at	PF3D7_0617700	rifin (RIF)	-2.60084	0.329964
Pf.14.478.0_CDS_at	PF3D7_1452000	rhoptry neck protein 2 (RON2)	1.22082	0.330121
Pf.10.56.0_CDS_at	PF3D7_1003300	N-acetyltransferase, putative	1.06633	0.330276
Pf.2.39.0_CDS_at	PF3D7_0218700	pre-mRNA-processing protein 45, putative (PRP45)	1.16807	0.330371
Pf.11.512.0_at	#N/A	#N/A	-1.18535	0.330408
Pf.9.131.0_CDS_at	PF3D7_0933500	gamma-tubulin complex component, putative	-1.08573	0.330508
Pf.5.136.0_CDS_at	PF3D7_0525000	zinc finger protein, putative	1.07246	0.330564
Pf.11.402.0_CDS_at	PF3D7_1105600	translocon component PTEX88 (PTEX88)	1.14763	0.330656
Pf.2.158.0_CDS_at	PF3D7_0223100	rifin (RIF)	-1.31323	0.330662
Pf.12.257.0_CDS_at	PF3D7_1218900	conserved Plasmodium protein, unknown function	-1.21106	0.330903
AF221804.1_RC_at	#N/A	#N/A	1.252	0.331104
Pf.10.337.0_CDS_at	PF3D7_1010800	50S ribosomal protein L22, mitochondrial, putative	1.10764	0.331206
Pf.8.14.0_CDS_at	PF3D7_0818700	DNA helicase, putative	1.63134	0.331342
Pf.11.245.0_CDS_at	#N/A	#N/A	-1.15279	0.331602
Pf.12.214.0_CDS_at	PF3D7_1228000	conserved Plasmodium protein, unknown function	1.25828	0.33187
Pf.10.406.0_at	PF3D7_1028200	zinc finger, C3HC4 type, putative	1.02994	0.331889
Pf.13_1.279.0_CDS_at	PF3D7_1355700	NLI interacting factor-like phosphatase, putative (NIF3)	-1.24068	0.332156
Pf.14.127.2_a_at	PF3D7_1451300	E3 SUMO-protein ligase NSE2, putative (NSE2)	-1.09798	0.332285
AF008983.1_x_at	#N/A	#N/A	1.81289	0.332384
Pf.9.71.0_CDS_at	PF3D7_0927600	conserved Plasmodium protein, unknown function	1.24651	0.332558
AF528150.1_x_at	#N/A	#N/A	1.05735	0.332649
Pf.8.279.0_CDS_at	PF3D7_0810800	hydroxymethyldihydropterin pyrophosphokinase-dihydropteroate synthase (PPPK-DHPS)	1.1274	0.332715
AF465505.1_x_at	PF3D7_0400400	erythrocyte membrane protein 1, PfEMP1 (VAR)	1.4749	0.332943
Pf.14.157.0_CDS_at	PF3D7_1454100	tRNA intron endonuclease, putative	-1.11148	0.333254
Pf.1.6.0_CDS_at	PF3D7_0110000	conserved Plasmodium protein, unknown function	1.14211	0.333458
Pf.14.508.0_CDS_at	PF3D7_1461900	valine--tRNA ligase, putative	1.06766	0.333561
Pf.12.526.0_CDS_at	#N/A	#N/A	1.30655	0.333621
Pf.5.142.0_CDS_at	PF3D7_0528400	palmitoyltransferase (DHHC7)	1.13669	0.333716
Pf.12.241.0_CDS_s_at	PF3D7_1253400	acyl-CoA synthetase (ACS3)	2.07649	0.333828
Pf.9.109.0_CDS_at	PF3D7_0936100	early transcribed membrane protein (ETRAMP9)	-1.20649	0.333849
Pf.11.358.0_CDS_at	PF3D7_1143800	conserved Plasmodium protein, unknown function	1.65897	0.333889
Pf.12.269.0_CDS_at	PF3D7_1234300	DNA polymerase epsilon subunit b, putative	1.08672	0.33391
AF528125.1_at	#N/A	#N/A	1.04264	0.334179
Pf.8.72.0_CDS_at	PF3D7_0811400	conserved protein, unknown function	-1.1329	0.334186
AF368947.1_x_at	#N/A	#N/A	1.03848	0.334945
AF528121.1_x_at	PF3D7_0900100	erythrocyte membrane protein 1, PfEMP1 (VAR)	-1.44849	0.335108
Pf.11.424.0_CDS_at	PF3D7_1116400	guanine nucleotide-exchange factor SEC12 (SEC12)	1.11806	0.335691
Pf.13_1.492.0_CDS_at	PF3D7_1348500	TBC domain protein, putative	-1.11322	0.335896
Pf.12.475.0_CDS_at	PF3D7_1224600	cytochrome c heme lyase, putative	-1.07974	0.335923
AF528110.1_at	#N/A	#N/A	-1.44	0.336099
Pf.7.264.0_CDS_at	PF3D7_0716800	eukaryotic translation initiation factor 3 subunit I, putative (EIF3I)	1.19906	0.336115
Pf.13_1.71.0_CDS_at	PF3D7_1316000	protein kinase, putative	1.08392	0.33619
Pf.12.486.0_CDS_at	PF3D7_1230500	WD repeat-containing protein, putative	1.2119	0.336935
Pf.11.35.0_CDS_at	PF3D7_1139800	conserved Plasmodium protein, unknown function	-1.15969	0.336975
AF221827.1_x_at	#N/A	#N/A	1.28366	0.337392
Pf.14.357.0_CDS_at	PF3D7_1467100	DNA-3-methyladenine glycosylase, putative	-1.07678	0.337476
Pf.14.113.0_CDS_at	PF3D7_1408400	DNA repair helicase, putative	-1.05033	0.337572
Pf.1.97.0_CDS_at	PF3D7_0113600	surface-associated interspersed protein 1.2 (SURFIN 1.2), pseudogene (SURF1.2)	-1.17097	0.338165
AF275849.1_RC_at	#N/A	#N/A	3.5461	0.338234
Pf.4.127.0_CDS_at	PF3D7_0402800	erythrocyte membrane protein 1 (PfEMP1), pseudogene	-1.08202	0.33826
AJ420386.1_at	#N/A	#N/A	-1.30874	0.33828
Pf.14.420.0_CDS_at	PF3D7_1423300	serine/threonine protein phosphatase 7 (PP7)	-1.10781	0.338417
Pf.6.286.0_CDS_at	PF3D7_0617000	mitochondrial import receptor subunit TOM40, putative (TOM40)	1.26883	0.338456
Pf.11.155.0_CDS_at	PF3D7_1107900	mechanosensitive ion channel protein	1.1799	0.338495
Pf.2.78.0_CDS_at	PF3D7_0210100.1	60S ribosomal protein L37ae, putative	-1.01149	0.338578
AF275853.1_RC_at	#N/A	#N/A	1.03339	0.338821
Pf.4.54.0_CDS_at	PF3D7_0409100	U4/U6 small nuclear ribonucleoprotein PRP31, putative (PRPF31)	1.15462	0.338853
Pf.14.172.0_CDS_at	PF3D7_1426600	conserved Plasmodium protein, unknown function	-1.33794	0.338855
Pf.4.167.0_CDS_at	PF3D7_0424000	Plasmodium exported protein (PHISTc), unknown function	-1.00275	0.339135
Pf.2.190.0_CDS_at	PF3D7_0209600	transporter, putative	1.045	0.339541
AJ420399.1_s_at	#N/A	#N/A	-1.02684	0.339671
AF416577.1_x_at	#N/A	#N/A	-1.40229	0.339747
AF528118.1_s_at	#N/A	#N/A	1.4347	0.33986
Pf.10.275.0_CDS_at	PF3D7_1031200	MORN repeat-containing protein 1 (MORN1)	1.11512	0.340182
Pf.14.610.0_CDS_at	PF3D7_1408200	transcription factor with AP2 domain(s) (AP2-G2)	1.27599	0.340209
Pf.1.76.0_CDS_at	PF3D7_0105700	asparagine-rich antigen Pfa35-2	1.19542	0.34029
Pf.6.213.0_CDS_at	PF3D7_0622000	conserved Plasmodium protein, unknown function	-1.16233	0.340436
AF528126.1_at	#N/A	#N/A	-1.28079	0.34049
Pf.7.240.0_CDS_at	PF3D7_0704800	conserved Plasmodium protein, unknown function	-1.08694	0.341002
Pf.14.620.0_CDS_a_at	PF3D7_1416100	protein SEY1, putative (SEY1)	-1.02509	0.341064
Pf.12.90.0_CDS_at	PF3D7_1207400	conserved Plasmodium protein, unknown function	1.1827	0.34107
Pf.8.20.0_CDS_at	PF3D7_0822600	protein transport protein SEC23 (SEC23)	1.00552	0.341152
Pf.6.87.0_CDS_at	PF3D7_0618000	conserved Plasmodium membrane protein, unknown function	-1.0618	0.341177
Pf.11.261.0_CDS_at	PF3D7_1103600	actin-like protein, putative (ALP2a)	1.23429	0.341545
AF221783.1_at	#N/A	#N/A	-2.28087	0.341664
AF528127.1_s_at	#N/A	#N/A	1.54263	0.341859
Pf.10.413.0_at	#N/A	#N/A	1.17374	0.341972
Pf.5.186.0_CDS_at	PF3D7_0507900	conserved Plasmodium protein, unknown function	1.05157	0.342574
Pf.9.313.0_CDS_at	PF3D7_0909000	conserved Plasmodium protein, unknown function	-1.09531	0.343125
Pf.12.346.0_CDS_at	PF3D7_1225100	isoleucine--tRNA ligase, putative	-1.07281	0.343179
Pf.7.195.0_CDS_at	PF3D7_0722100	PelOta protein homologue, putative	1.01096	0.343236
Pf.12.40.0_CDS_at	PF3D7_1250100	osmiophilic body protein (G377)	1.0286	0.343273
Pf.14.499.0_CDS_at	PF3D7_1459100	GTP-binding protein, putative	-1.00319	0.343279
Pf.14.317.0_CDS_at	PF3D7_1422100	mitochondrial ribosomal protein L21 precursor, putative	1.18084	0.343668
Pf.8.144.0_CDS_at	PF3D7_0808700	erythrocyte membrane protein 1, PfEMP1 (VAR)	1.07206	0.34377
Pf.13_1.153.0_CDS_at	PF3D7_1312900	eukaryotic translation initation factor 4 gamma (EIF4G)	-1.0104	0.343932
Pf.12.135.0_CDS_at	PF3D7_1207500	RNA-binding protein, putative	-1.11394	0.343957
AF416578.1_x_at	#N/A	#N/A	1.08738	0.343991
Pf.12.397.0_CDS_at	PF3D7_1252400	reticulocyte binding protein homologue 3, pseudogene (RH3)	1.36326	0.344
Pf.14.331.0_CDS_at	PF3D7_1437700	succinyl-CoA ligase, putative	1.16793	0.344043
Pf.5.55.0_CDS_at	PF3D7_0526800	conserved Plasmodium protein, unknown function	1.02252	0.344469
Pf.14.151.0_CDS_at	PF3D7_1438400	metacaspase-like protein (MCA2)	-1.2064	0.344507
Pf.12.277.0_CDS_at	PF3D7_1244600	ADP-ribosylation factor GTPase-activating protein, putative (ARFGAP)	-1.04395	0.34451
Pf.13_1.657.0_CDS_at	PF3D7_1360200	ER membrane protein complex subunit 3, putative (EMC3)	1.1235	0.344609
Pf.14.128.0_CDS_at	PF3D7_1452600	conserved Plasmodium protein, unknown function	-1.19529	0.344857
Pf.8.52.0_CDS_at	PF3D7_0821700	60S ribosomal protein L22, putative	-1.11779	0.345032
Pf.4.51.0_CDS_at	PF3D7_0422000	steroid dehydrogenase, putative	1.04145	0.345214
Pf.9.436.0_at	PF3D7_0712300	erythrocyte membrane protein 1, PfEMP1 (VAR)	-1.03259	0.345361
Pf.13_1.484.0_CDS_at	PF3D7_1341700	conserved Plasmodium protein, unknown function	-1.0748	0.345425
Pf.4.142.0_CDS_at	#N/A	#N/A	1.27248	0.345548
Pf.10.312.0_CDS_at	PF3D7_1000300	rifin (RIF)	2.90333	0.345608
AY277507.1_RC_x_at	PF3D7_0824800	conserved Plasmodium membrane protein, unknown function	-1.1064	0.345826
Pf.3.9.0_CDS_at	PF3D7_0309600	60S acidic ribosomal protein P2 (PfP2)	1.0554	0.346034
Pf.11.76.0_CDS_at	PF3D7_1141300	conserved Plasmodium protein, unknown function	-1.0875	0.346158
Pf.7.87.0_CDS_at	PF3D7_0702500	Plasmodium exported protein, unknown function	1.20146	0.346646
Pf.14.262.0_CDS_at	PF3D7_1416300	conserved protein, unknown function	-1.36909	0.346738
Pf.9.251.0_CDS_at	PF3D7_0928900	guanylate kinase (GK)	1.26896	0.346863
AJ420403.1_x_at	#N/A	#N/A	1.51998	0.347437
AF547162.1_x_at	#N/A	#N/A	1.40471	0.347758
Pf.7.118.0_CDS_at	PF3D7_0721400	conserved Plasmodium protein, unknown function	1.05271	0.347763
Pf.12.169.0_CDS_at	PF3D7_1207700	blood stage antigen 41-3 precursor	-1.03966	0.347787
Pf.5.322.0_CDS_at	PF3D7_0530200	phosphoenolpyruvate/phosphate translocator (PPT)	1.24217	0.347833
Pf.9.100.0_CDS_at	PF3D7_0914300	met-10+ like protein, putative	-1.11733	0.348078
Pf.13_1.429.0_CDS_at	PF3D7_1314600	lipoate-protein ligase 1 (LipL1)	1.08555	0.348116
Pf.10.144.0_CDS_at	PF3D7_1024100	conserved Plasmodium protein, unknown function	-1.20209	0.348141
Pf.14.5.0_CDS_at	PF3D7_1438900	thioredoxin peroxidase 1 (Trx-Px1)	1.13574	0.348192
AF008987.1_RC_at	PF3D7_0400100	erythrocyte membrane protein 1, PfEMP1 (VAR)	1.08554	0.348238
Pf.5.30.0_CDS_at	PF3D7_0518600	WD repeat-containing protein 26, putative (WDR26)	1.17658	0.348293
Pf.1.133.0_CDS_s_at	PF3D7_0107300	probable protein, unknown function	1.044	0.348346
Pf.1.117.0_CDS_s_at	PF3D7_0101400	exported protein family 1, pseudogene (EPF1)	1.19639	0.348967
Pf.2.148.0_CDS_s_at	PF3D7_0101500	erythrocyte membrane protein 1 (PfEMP1), exon 2, pseudogene (VAR)	-1.23184	0.349058
Pf.14.512.0_CDS_at	PF3D7_1463400	DNA-directed RNA polymerase III subunit RPC4, putative	1.06395	0.349219
Pf.13_1.499.0_CDS_at	PF3D7_1350600	conserved Plasmodium protein, unknown function	1.12614	0.349503
Pf.7.1.1_CDS_a_at	#N/A	#N/A	1.03139	0.350223
Pf.5.209.0_CDS_at	PF3D7_0516700	ubiquitin carboxyl-terminal hydrolase 2, putative	1.52993	0.350311
Pf.14.306.0_CDS_at	PF3D7_1408900	tRNA-dihydrouridine synthase, putative	1.0706	0.350623
AF306409.1_RC_at	PF3D7_1480100	erythrocyte membrane protein 1 (PfEMP1), truncated, pseudogene	-1.83729	0.350735
AF008980.1_RC_at	#N/A	#N/A	-1.06154	0.35117
Pf.13_1.389.0_CDS_at	PF3D7_1362200	RuvB-like helicase 3 (RUVB3)	1.22453	0.351264
Pf.14.166.0_CDS_at	PF3D7_1412200	conserved Plasmodium protein, unknown function	-1.36443	0.352338
Pf.14.637.0_CDS_at	PF3D7_1421400	DNA-directed RNA polymerase III subunit C, putative	1.08255	0.352708
L12976.1_RC_s_at	PF3D7_1149500	ring-infected erythrocyte surface antigen 2, pseudogene (RESA2)	-1.10558	0.352805
Pf.4.124.0_CDS_at	PF3D7_0401500	stevor, pseudogene	1.2633	0.352906
Pf.5.329.0_CDS_x_at	PF3D7_0532700	erythrocyte membrane protein 1 (PfEMP1), pseudogene (VAR)	1.03847	0.352945
AF441843.1_RC_at	#N/A	#N/A	1.29855	0.352961
Pf.9.233.0_CDS_at	PF3D7_0921300	conserved Plasmodium protein, unknown function	-1.06362	0.353336
Pf.10.147.0_CDS_at	PF3D7_1029400	conserved Plasmodium protein, unknown function	1.21447	0.353736
Pf.13_1.346.0_CDS_at	PF3D7_1306700	conserved Plasmodium protein, unknown function	-1.03025	0.353815
Pf.4.71.0_CDS_at	PF3D7_0404100	transcription factor with AP2 domain(s), putative (ApiAP2)	1.11753	0.353828
Pf.4.144.0_CDS_at	PF3D7_0413300	rifin (RIF)	1.01404	0.353917
Pf.5.236.0_CDS_at	#N/A	#N/A	-1.06361	0.354832
Pf.4.80.0_CDS_at	PF3D7_0402300	reticulocyte binding protein homologue 1 (RH1)	1.24588	0.354876
AF221829.1_RC_x_at	#N/A	#N/A	1.09731	0.355295
Pf.14.21.0_CDS_a_at	PF3D7_1430100	serine/threonine protein phosphatase 2A activator (PTPA)	1.23075	0.355337
Pf.11.331.0_CDS_at	PF3D7_1132300	nucleic acid binding protein, putative	1.09443	0.355396
Pf.2.155.0_CDS_at	PF3D7_0222800	stevor	1.78413	0.355412
AF528153.1_RC_x_at	#N/A	#N/A	1.39184	0.355557
Pf.11.431.0_CDS_at	PF3D7_1118800	actin-related protein 2/3 complex subunit 1, putative (ARC40)	1.16335	0.356598
Pf.12.369.0_CDS_at	PF3D7_1239100	mitochondrial ribosomal protein L23 precursor, putative	1.27617	0.356875
Pf.1.134.0_CDS_at	PF3D7_0107500	lipid/sterol:H+ symporter	1.02292	0.357123
Pf.3.109.0_CDS_at	PF3D7_0302800	conserved Plasmodium protein, unknown function	-1.2577	0.357226
Pf.14.133.0_CDS_at	PF3D7_1414500	atypical protein kinase, ABC-1 family, putative (ABCk2)	-1.11115	0.35735
AJ290936.1_s_at	PF3D7_1127100	deoxyuridine 5'-triphosphate nucleotidohydrolase (dUTPase)	-1.10698	0.357383
AJ290939.1_RC_at	PF3D7_0934400	transcription factor with AP2 domain(s), putative (ApiAP2)	1.09992	0.357589
Pf.10.39.2_a_at	PF3D7_1016900	early transcribed membrane protein 10.3 (ETRAMP10.3)	-1.03153	0.357758
Pf.10.224.0_CDS_at	PF3D7_1005800	conserved Plasmodium membrane protein, unknown function	-1.02828	0.357916
Pf.10.24.0_CDS_at	PF3D7_1009700	tubulin--tyrosine ligase, putative	1.08415	0.358308
Pf.13_1.568.0_CDS_at	PF3D7_1311700	cytochrome c2 precursor, putative	1.15659	0.358388
Pf.2.76.0_CDS_at	PF3D7_0208600	ribosome-recycling factor (RRF1)	-1.17845	0.358415
Pf.3.5.0_CDS_at	PF3D7_0322000	peptidyl-prolyl cis-trans isomerase (CYP19A)	1.0583	0.35843
Pf.1.23.0_CDS_a_at	PF3D7_0102200	ring-infected erythrocyte surface antigen (RESA)	-1.22345	0.358508
Pf.8.173.0_CDS_at	PF3D7_0821900	conserved Plasmodium protein, unknown function	1.0908	0.358797
Pf.9.75.0_CDS_at	PF3D7_0905100	nucleoporin NUP100/NSP100, putative (NUP100)	1.20163	0.358815
AF221811.1_at	#N/A	#N/A	1.10374	0.358989
Pf.1.40.0_CDS_at	PF3D7_0107400	conserved Plasmodium protein, unknown function	1.13473	0.359308
AF221809.1_RC_at	#N/A	#N/A	-1.04102	0.359839
AF087698.1_RC_at	PF3D7_0201900	erythrocyte membrane protein 3 (EMP3)	1.66667	0.359919
Pf.8.163.0_CDS_at	PF3D7_0824300	GTP-binding protein, putative	-1.15719	0.360097
AJ420398.1_at	#N/A	#N/A	-1.01291	0.360196
Pf.13_1.511.0_CDS_at	PF3D7_1355800	splicing factor 3B subunit 5, putative (SF3B5)	-1.10457	0.360388
Pf.13_1.225.0_CDS_at	PF3D7_1342800	phosphoenolpyruvate carboxykinase (PEPCK)	1.02196	0.360673
Pf.5.110.0_CDS_at	PF3D7_0517500	UTP--glucose-1-phosphate uridylyltransferase, putative	-1.09429	0.360946
Pf.14.205.0_CDS_x_at	PF3D7_1430600	exodeoxyribonuclease III, putative	1.02141	0.361074
Pf.10.239.1_at	PF3D7_1011300	conserved Plasmodium membrane protein, unknown function	1.00754	0.361268
Pf.5.211.0_CDS_at	PF3D7_0518000	conserved protein, unknown function	-1.06403	0.361318
Pf.6.202.1_at	PF3D7_0615300	GPI-anchored wall transfer protein 1, putative (GWT1)	-1.01505	0.361409
Pf.12.398.0_CDS_at	PF3D7_1252600	lysophospholipase, putative	1.01513	0.361477
Pf.2.222.0_CDS_s_at	PF3D7_0101500	erythrocyte membrane protein 1 (PfEMP1), exon 2, pseudogene (VAR)	-1.32636	0.361782
Pf.11.249.0_CDS_at	PF3D7_1100400	rifin (RIF)	1.73744	0.361984
Pf.14.444.0_CDS_at	PF3D7_1435000	cytochrome c oxidase assembly protein, putative	1.07218	0.362124
Pf.2.31.0_CDS_at	PF3D7_0215800	origin recognition complex subunit 5 (ORC5)	-1.09932	0.36226
Pf.12.448.0_CDS_at	PF3D7_1213800	proline--tRNA ligase (PRS)	-1.20565	0.362267
Pf.3.132.0_CDS_x_at	PF3D7_0304400	60S ribosomal protein L44 (RPL44)	-1.01554	0.362325
Pf.11.29.0_CDS_at	PF3D7_1141100	conserved Plasmodium protein, unknown function	1.16389	0.362341
Pf.12.371.0_CDS_at	PF3D7_1240000	3-hydroxyisobutyryl-coenzyme A hydrolase, putative	-1.09623	0.362943
AF221804.1_x_at	#N/A	#N/A	-1.12308	0.363068
Pf.13_1.133.0_CDS_at	PF3D7_1357500	DNA helicase, putative	1.18828	0.363326
Pf.13_1.618.0_CDS_at	PF3D7_1338900	serine/threonine protein kinase, putative	1.01402	0.363461
AF368933.1_RC_s_at	#N/A	#N/A	-1.80624	0.365131
Pf.5.111.0_CDS_at	PF3D7_0518500	ATP-dependent RNA helicase DDX23, putative (DDX23)	1.14768	0.365347
Pf.9.338.0_CDS_at	PF3D7_0921800	ribosome production factor 1, putative (RPF1)	1.07263	0.365676
Pf.10.398.0_CDS_s_at	#N/A	#N/A	-1.17277	0.365742
Pf.6.290.0_CDS_at	PF3D7_0618400	conserved Plasmodium membrane protein, unknown function	1.04499	0.366195
Pf.13_1.558.0_CDS_at	PF3D7_1302600	deoxyhypusine hydroxylase (DOHH)	-1.0762	0.36627
Pf.7.253.0_CDS_x_at	PF3D7_0100100	erythrocyte membrane protein 1, PfEMP1 (VAR)	-1.19752	0.366356
Pf.12.462.0_CDS_at	PF3D7_1218600	arginine--tRNA ligase, putative	1.27564	0.367033
Pf.2.19.0_CDS_a_at	PF3D7_0209000	6-cysteine protein (P230)	1.1558	0.367658
AF528130.1_at	#N/A	#N/A	-1.25137	0.367811
Pf.12.258.0_CDS_at	PF3D7_1219600	aminophospholipid-transporting P-ATPase (ATPase2)	1.13625	0.367966
Pf.14.311.0_CDS_at	PF3D7_1411100.1	conserved Plasmodium membrane protein, unknown function	-1.01319	0.36805
Pf.13_1.413.0_CDS_at	PF3D7_1309600	ribosomal RNA methyltransferase, putative	1.11269	0.368203
Pf.12.174.0_CDS_at	PF3D7_1216300	signal recognition particle subunit SRP19 (SRP19)	1.06987	0.368212
Pf.14.481.0_CDS_at	PF3D7_1452700	U1 snRNA associated protein, putative	1.20829	0.368513
Pf.7.95.0_CDS_at	PF3D7_0717700	serine--tRNA ligase, putative	1.1809	0.368546
Pf.10.74.0_CDS_at	PF3D7_1033700	bromodomain protein 1 (BDP1)	1.1047	0.368755
Pf.10.330.0_CDS_at	PF3D7_1004700	conserved Plasmodium protein, unknown function	1.00412	0.368955
Pf.5.259.0_CDS_at	PF3D7_0501700	anaphase promoting complex subunit, putative	-1.26072	0.368982
Pf.12.312.0_CDS_at	PF3D7_1211100	HSP20-like chaperone	1.34978	0.369147
AF528149.1_x_at	#N/A	#N/A	1.31937	0.3692
Pf.7.71.0_CDS_at	PF3D7_0724600	protein kinase, putative	1.05967	0.369438
Pf.13_1.248.0_CDS_at	PF3D7_1307000	exosome complex component RRP40, putative (RRP40)	1.05071	0.369515
AJ420379.1_x_at	#N/A	#N/A	1.0072	0.369526
AF528139.1_s_at	#N/A	#N/A	-1.75245	0.36956
Pf.12.237.0_CDS_at	PF3D7_1248100	methyltransferase, putative	1.11555	0.369685
Pf.14.39.0_CDS_at	PF3D7_1438000	eukaryotic translation initiation factor eIF2A, putative	-1.07172	0.369695
Pf.8.206.0_CDS_at	PF3D7_0809700	RuvB-like helicase 1 (RUVB1)	1.14316	0.36989
Pf.5.197.0_CDS_at	#N/A	#N/A	1.31071	0.370243
Pf.10.329.0_CDS_at	PF3D7_1004000	60S ribosomal protein L13, putative	1.03204	0.370278
Pf.12.376.0_CDS_at	PF3D7_1241700	replication factor C subunit 4, putative (RFC4)	1.19947	0.37037
Pf.4.22.0_CDS_at	PF3D7_0406500	conserved Plasmodium protein, unknown function	1.29131	0.370483
Pf.13_1.74.0_CDS_at	PF3D7_1338700	conserved Plasmodium protein, unknown function	1.12443	0.37065
Pf.5.155.0_CDS_at	PF3D7_0516400	phosducin-like protein, putative (PhLP3)	-1.02633	0.370801
Pf.1.144.0_CDS_at	PF3D7_0112800	Plasmodium exported protein (hyp11), unknown function	1.03534	0.370846
Pf.4.14.0_CDS_at	PF3D7_0407800	conserved Plasmodium protein, unknown function	-1.11413	0.370909
Pf.14.628.0_CDS_at	PF3D7_1419600	conserved Plasmodium protein, unknown function	1.04034	0.370983
Pf.11.319.0_CDS_at	PF3D7_1126800	RNA-binding protein, putative	-1.15134	0.371027
Pf.12.225.0_CDS_at	PF3D7_1239700	ATP-dependent zinc metalloprotease FTSH 1 (FTSH1)	1.02748	0.371319
AF039276.1_x_at	#N/A	#N/A	-1.11239	0.371351
AF221815.1_RC_at	#N/A	#N/A	1.62764	0.37139
Pf.14.17.0_CDS_at	PF3D7_1444800	fructose-bisphosphate aldolase (FBPA)	1.1191	0.371413
Pf.13_1.182.0_CDS_at	PF3D7_1323400	60S ribosomal protein L23 (RPL23)	1.06788	0.371919
Pf.1.9.0_CDS_at	PF3D7_0105200	RAP protein, putative	-1.09091	0.372343
Pf.13_1.347.0_CDS_at	PF3D7_1307200	DnaJ protein, putative	-1.09542	0.37254
Pf.10.11.0_CDS_at	PF3D7_1006000	conserved Plasmodium protein, unknown function	1.15242	0.372714
Pf.13_1.370.0_CDS_at	PF3D7_1335700	conserved Plasmodium protein, unknown function	-1.17674	0.372751
AF528133.1_RC_x_at	#N/A	#N/A	1.30668	0.373536
AF221824.1_at	#N/A	#N/A	-1.4	0.373744
Pf.5.54.0_CDS_at	PF3D7_0519200	V-type proton ATPase 16 kDa proteolipid subunit	1.28385	0.373953
Pf.14.580.0_CDS_at	PF3D7_1479800	rifin (RIF)	1.68081	0.373991
Pf.14.10.0_CDS_at	PF3D7_1434200	calmodulin (CAM)	1.19284	0.374036
Pf.3.87.0_CDS_at	PF3D7_0302100	serine/threonine protein kinase (SRPK1)	-1.06967	0.374308
Pf.8.248.0_CDS_at	PF3D7_0823800	DnaJ protein, putative	1.09215	0.374397
AF039276.1_s_at	#N/A	#N/A	1.19745	0.374445
Pf.5.163.0_CDS_at	PF3D7_0524200	conserved Plasmodium membrane protein, unknown function	1.17352	0.374667
Pf.4.225.0_CDS_at	PF3D7_0413200	rifin (RIF)	1.28483	0.374766
Pf.2.197.0_CDS_at	PF3D7_0213500	conserved Plasmodium protein, unknown function	1.02539	0.374885
Pf.4.57.0_CDS_at	PF3D7_0415400	coatomer subunit zeta, putative	1.29108	0.375293
[truncated: 3,409 more rows]
