# Supplementary material for: Profiling invasive Plasmodium falciparum merozoites using an integrated omics approach
Source: Sci Rep. 2017 Dec 7;7:17146. doi: 10.1038/s41598-017-17505-9 (PMC5719419; doi:10.1038/s41598-017-17505-9)
Supplement: Supplementary file 3 — Dataset S3 [file 41598_2017_17505_MOESM3_ESM.xlsx]

## Sheet: Data
Supplemental Dataset S3 schizont microarray results.
probe-set ID	PlasmoDB 9.3	PlasmoDB Description	LLM / WT fold	multiple test corrected p-value	Significant
Pf.14.19.0_CDS_at	PF3D7_1424100	60S ribosomal protein L5, putative	-2.09272	3.46451e-08	s
Pf.14.647.0_CDS_at	PF3D7_1426100	basic transcription factor 3b, putative	-4.51289	1.20777e-07	s
Pf.7.86.0_CDS_at	PF3D7_0730800.1	Plasmodium exported protein, unknown function	-5.8865	1.22691e-07	s
Pf.5.187.0_CDS_at	PF3D7_0508300	triose phosphate transporter (TPT)	-5.1681	2.255e-07	s
Pf.2.108.0_CDS_at	PF3D7_0202500	early transcribed membrane protein 2 (ETRAMP2)	-8.09159	2.86469e-07	s
Pf.12.505.0_CDS_at	PF3D7_1238100	calcyclin binding protein, putative	-3.96148	2.86797e-07	s
Pf.13_1.99.0_CDS_x_at	PF3D7_1342600	myosin A (MyoA)	-7.32663	2.99861e-07	s
Pf.3.65.0_CDS_at	PF3D7_0306300	glutaredoxin 1 (GRX1)	-2.48902	3.29898e-07	s
Pf.14.265.0_CDS_a_at	PF3D7_1424400	60S ribosomal protein L7-3, putative	-2.17829	3.39978e-07	s
Pf.2.215.0_CDS_at	PF3D7_0220300	Plasmodium exported protein, unknown function	-4.34054	3.78822e-07	s
Pf.14.125.0_CDS_at	PF3D7_1436000	glucose-6-phosphate isomerase (GPI)	-6.92263	4.23444e-07	s
Pf.9.196.0_CDS_x_at	PF3D7_0903900	60S ribosomal protein L32 (RPL32)	-1.46964	4.60756e-07	s
Pf.14.196.0_CDS_at	PF3D7_1417300	cysteine protease ATG4, putative (ATG4)	4.81666	5.20379e-07	s
Pf.3.241.0_CDS_at	PF3D7_0323400	Rh5 interacting protein (RIPR)	-3.78355	5.69676e-07	s
Pf.11.232.0_CDS_at	PF3D7_1132200	T-complex protein 1 subunit alpha (TCP1)	-4.74596	5.70226e-07	s
Pf.13_1.99.0_CDS_at	PF3D7_1342600	myosin A (MyoA)	-7.63947	5.7813e-07	s
Pf.10.120.0_CDS_at	PF3D7_1015300	methionine aminopeptidase 1b, putative (METAP1b)	-3.55552	6.01926e-07	s
Pf.13_1.761.0_at	PF3D7_1338200	60S ribosomal protein L6-2, putative	-2.07068	6.5218e-07	s
Pf.11.425.0_CDS_at	PF3D7_1116700	dipeptidyl aminopeptidase 1 (DPAP1)	-4.04788	6.81469e-07	s
Pf.14.638.0_CDS_at	PF3D7_1422200	conserved Plasmodium protein, unknown function	3.23706	6.81942e-07	s
Pf.11.113.0_CDS_at	PF3D7_1116800	heat shock protein 101 (HSP101)	-9.43676	7.99535e-07	s
Pf.12.570.0_at	PF3D7_1246400	myosin A tail domain interacting protein (MTIP)	-1.81685	8.34585e-07	s
Y09693.1_s_at	PF3D7_1342600	myosin A (MyoA)	-8.21071	8.78616e-07	s
Pf.14.650.0_CDS_at	PF3D7_1428700	conserved protein, unknown function	3.71825	9.35934e-07	s
Pf.13_1.260.0_CDS_at	PF3D7_1324800	dihydrofolate synthase/folylpolyglutamate synthase (DHFS-FPGS)	-1.78982	9.5666e-07	s
Pf.5.150.0_CDS_at	PF3D7_0507500	subtilisin-like protease 1 (SUB1)	-2.64061	1.01326e-06	s
Pf.10.32.0_CDS_at	PF3D7_1037300	ADP/ATP transporter on adenylate translocase (ADT)	-3.35415	1.2006e-06	s
Pf.3.45.0_CDS_at	PF3D7_0307700	conserved Plasmodium protein, unknown function	3.96622	1.32874e-06	s
Pf.5.156.0_CDS_a_at	PF3D7_0517300	serine/arginine-rich splicing factor 1 (SR1)	-2.04167	1.33827e-06	s
Pf.9.12.0_CDS_at	PF3D7_0925900	conserved Plasmodium protein, unknown function	-3.30026	1.38313e-06	s
AJ290928.1_s_at	PF3D7_1116800	heat shock protein 101 (HSP101)	-7.95624	1.3907e-06	s
Pf.14.105.0_CDS_at	PF3D7_1447000	40S ribosomal protein S5	-2.12369	1.41764e-06	s
Pf.10.118.0_CDS_at	PF3D7_1008100	conserved Plasmodium protein, unknown function	3.93806	1.54203e-06	s
Pf.6.43.0_CDS_at	PF3D7_0603200	mitochondrial chaperone BCS1, putative	-2.33665	1.59016e-06	s
Pf.3.113.0_CDS_at	PF3D7_0306800	T-complex protein 1 subunit beta (CCT2)	-6.41496	1.60223e-06	s
Pf.8.64.0_CDS_at	PF3D7_0817600	conserved Plasmodium protein, unknown function	10.1619	1.62317e-06	s
Pf.13_1.193.0_CDS_at	PF3D7_1339400	conserved Plasmodium protein, unknown function	1.6081	1.6304e-06	s
Pf.13_1.104.0_CDS_at	PF3D7_1361200	conserved Plasmodium protein, unknown function	2.67617	1.70481e-06	s
Pf.13_1.644.0_CDS_at	PF3D7_1353100	Plasmodium exported protein, unknown function	-5.17472	1.76101e-06	s
Pf.10.139.0_CDS_a_at	PF3D7_1016400	serine/threonine protein kinase, FIKK family (FIKK10.1)	-7.32006	1.77795e-06	s
Pf.10.34.0_CDS_a_at	PF3D7_1012000	E3 ubiquitin-protein ligase, putative	2.20069	1.82557e-06	s
Pf.10.157.0_CDS_at	PF3D7_1013800	conserved Plasmodium protein, unknown function	62.5863	1.86373e-06	s
Pf.11.170.0_CDS_at	PF3D7_1102700	early transcribed membrane protein 11.1 (ETRAMP11.1)	-10.0834	1.89597e-06	s
AJ290929.1_s_at	PF3D7_0730800.1	Plasmodium exported protein, unknown function	-5.51865	1.96873e-06	s
Pf.11.404.0_CDS_at	PF3D7_1106000	RuvB-like helicase 2 (RUVB2)	-5.02664	1.98617e-06	s
Pf.10.148.0_CDS_at	PF3D7_1030100	pre-mRNA-splicing factor ATP-dependent RNA helicase PRP22, putative (PRP22)	2.26684	2.0663e-06	s
Pf.14.190.0_UTR_at	#N/A	#N/A	-6.43363	2.08868e-06	s
Pf.1.129.0_CDS_at	PF3D7_0104500	conserved protein, unknown function	-6.20512	2.10535e-06	s
Pf.12.441.0_CDS_at	PF3D7_1209300	zinc finger transcription factor, putative (KROX1)	5.33361	2.10974e-06	s
Pf.8.59.0_CDS_at	PF3D7_0803400	DNA repair and recombination protein RAD54, putative (RAD54)	11.2224	2.23483e-06	s
Pf.5.105.0_CDS_at	PF3D7_0512700	orotate phosphoribosyltransferase (OPRT)	-2.74293	2.38644e-06	s
Pf.14.719.0_CDS_at	PF3D7_1460700	60S ribosomal protein L27 (RPL27)	-2.58513	2.4033e-06	s
Pf.4.38.0_CDS_at	PF3D7_0410800	conserved Plasmodium protein, unknown function	8.79571	2.49019e-06	s
Pf.13_1.159.0_CDS_at	PF3D7_1331200	conserved Plasmodium protein, unknown function	2.8443	2.49775e-06	s
Pf.10.245.0_CDS_at	PF3D7_1015800	ribonucleotide reductase small subunit, putative	-1.83396	2.72077e-06	s
AJ290919.1_RC_at	PF3D7_0501300	skeleton-binding protein 1 (SBP1)	3.62703	2.87749e-06	s
Pf.10.71.0_CDS_at	PF3D7_1023200	orotidine 5'-phosphate decarboxylase (OMPDC)	-5.29165	2.88148e-06	s
AJ290931.1_RC_s_at	PF3D7_1353100	Plasmodium exported protein, unknown function	-5.33085	2.88782e-06	s
Pf.10.2.0_CDS_at	PF3D7_1011800	PRE-binding protein (PREBP)	49.3657	2.97149e-06	s
Pf.2.65.0_CDS_at	PF3D7_0212200	mitochondrial ribosomal protein L12 precursor, putative	-1.9127	2.9832e-06	s
Pf.14.41.0_CDS_a_at	PF3D7_1448500	conserved Plasmodium protein, unknown function	5.39813	3.0096e-06	s
Pf.13_1.269.0_CDS_x_at	PF3D7_1334900	MSP7-like protein, fragment, pseudogene	2.62114	3.12963e-06	s
Pf.10.180.0_CDS_at	PF3D7_1001500	early transcribed membrane protein 10.1 (ETRAMP10)	-4.7675	3.16095e-06	s
Pf.6.286.0_CDS_at	PF3D7_0617000	mitochondrial import receptor subunit TOM40, putative (TOM40)	-3.36752	3.18582e-06	s
Pf.2.136.0_CDS_at	PF3D7_0217800	40S ribosomal protein S26 (RPS26)	-1.68782	3.23464e-06	s
Pf.4.73.0_CDS_at	PF3D7_0407700	conserved Plasmodium protein, unknown function	6.98843	3.27807e-06	s
Pf.14.412.0_CDS_at	PF3D7_1420400	glycine--tRNA ligase (GlyRS)	-2.81123	3.3211e-06	s
Pf.9.168.0_CDS_at	PF3D7_0916000	sugar transporter, putative	7.9726	3.36139e-06	s
Pf.14.146.0_CDS_at	PF3D7_1409900	cytidine diphosphate-diacylglycerol synthase (CDS)	-1.7078	3.44483e-06	s
Pf.13_1.266.0_CDS_at	PF3D7_1332900	isoleucine--tRNA ligase, putative	-2.91915	3.48508e-06	s
Pf.2.200.0_CDS_at	PF3D7_0214200	mitochondrial ribosomal protein L13 precursor, putative	-4.07316	3.51885e-06	s
Pf.14.318.0_CDS_at	PF3D7_1423500	conserved Plasmodium protein, unknown function	10.1937	3.57726e-06	s
Pf.12.326.0_CDS_at	#N/A	#N/A	-6.53531	3.58269e-06	s
Pf.13_1.330.0_CDS_at	PF3D7_1355900	conserved protein, unknown function	-4.31875	3.81185e-06	s
Pf.7.231.0_CDS_s_at	PF3D7_0101400	exported protein family 1, pseudogene (EPF1)	5.64718	4.08593e-06	s
AJ420670.1_RC_x_at	PF3D7_1001500	early transcribed membrane protein 10.1 (ETRAMP10)	-6.39053	4.11245e-06	s
Pf.7.86.0_CDS_x_at	PF3D7_0730800.1	Plasmodium exported protein, unknown function	-5.98391	4.11319e-06	s
AF461094.1_s_at	PF3D7_0731500	erythrocyte binding antigen-175 (EBA175)	-9.05487	4.60539e-06	s
Pf.8.382.0_at	#N/A	#N/A	8.00033	4.64549e-06	s
Pf.14.171.0_CDS_at	PF3D7_1417500	H/ACA ribonucleoprotein complex subunit 4, putative (CBF5)	-3.24089	4.7244e-06	s
Pf.12.447.0_CDS_at	PF3D7_1213700	RNA polymerase subunit 8c, putative	-3.59804	4.73086e-06	s
Pf.13_1.614.0_CDS_at	PF3D7_1336900	tryptophan--tRNA ligase (WRS)	-3.33604	4.80402e-06	s
Pf.13_1.613.0_CDS_at	PF3D7_1336700	conserved Plasmodium protein, unknown function	-2.93124	4.82915e-06	s
Pf.13_1.63.0_CDS_at	PF3D7_1358800	40S ribosomal protein S15 (RPS15)	-2.05516	5.10462e-06	s
AFFX-Pf-Gapdh-3_at	#N/A	#N/A	-2.2818	5.19841e-06	s
Pf.10.269.0_CDS_at	PF3D7_1028000	methyltransferase, putative	-5.79211	5.24374e-06	s
Pf.14.252.0_CDS_at	PF3D7_1406300	glycerophosphodiester phosphodiesterase (GDPD)	-2.02247	5.29674e-06	s
Pf.6.33.0_CDS_at	PF3D7_0616800	malate:quinone oxidoreductase, putative (MQO)	-2.81765	5.30758e-06	s
Pf.14.675.0_CDS_at	PF3D7_1442300	tRNA binding protein, putative	-2.6227	5.40354e-06	s
AJ420670.1_RC_at	PF3D7_1001500	early transcribed membrane protein 10.1 (ETRAMP10)	-5.90381	5.40576e-06	s
Pf.13_1.331.0_CDS_at	PF3D7_1357800	T-complex protein 1 subunit delta (CCT4)	-5.32024	5.42731e-06	s
Pf.6.74.0_CDS_at	PF3D7_0613300	rhoptry protein ROP14 (ROP14)	24.9218	5.44371e-06	s
AJ290927.1_RC_s_at	PF3D7_0532100	early transcribed membrane protein 5 (ETRAMP5)	-2.81487	5.60907e-06	s
Pf.6.276.0_CDS_at	PF3D7_0611800	conserved Plasmodium protein, unknown function	4.08861	5.62134e-06	s
Pf.4.67.0_CDS_at	PF3D7_0419200	CGI-141 protein homolog, putative	3.74105	5.63572e-06	s
Pf.12.326.0_CDS_x_at	#N/A	#N/A	-6.92354	5.64691e-06	s
Pf.2.51.0_CDS_at	PF3D7_0210600	conserved Plasmodium protein, unknown function	-3.18927	5.68215e-06	s
Pf.13_1.117.0_CDS_at	PF3D7_1308000	conserved Plasmodium membrane protein, unknown function	3.56461	5.69376e-06	s
Pf.11.64.0_CDS_at	PF3D7_1130500	conserved Plasmodium protein, unknown function	2.78064	5.73842e-06	s
Pf.8.38.0_CDS_at	PF3D7_0826100	E3 ubiquitin-protein ligase, putative	7.28158	5.74244e-06	s
Pf.14.5.0_CDS_at	PF3D7_1438900	thioredoxin peroxidase 1 (Trx-Px1)	-2.49369	5.7837e-06	s
Pf.14.446.0_CDS_at	PF3D7_1436300	translocon component PTEX150 (PTEX150)	-5.29762	5.7883e-06	s
Pf.14.71.0_CDS_at	PF3D7_1408100	plasmepsin III (HAP)	-4.71842	5.80897e-06	s
AJ290942.1_s_at	PF3D7_1111100	replication factor C subunit 5, putative (RFC5)	-2.47616	5.81238e-06	s
L40601.1_s_at	PF3D7_0412700	erythrocyte membrane protein 1, PfEMP1 (VAR)	3.01095	5.90373e-06	s
Pf.14.386.0_CDS_at	PF3D7_1410600	eukaryotic translation initiation factor 2 gamma subunit, putative	-2.65569	5.91746e-06	s
Pf.3.70.0_CDS_at	PF3D7_0306700	membrane magnesium transporter, putative	-2.55663	5.99913e-06	s
Pf.13_1.180.0_CDS_at	PF3D7_1313400	DEAD box helicase, putative	4.81239	6.04474e-06	s
Pf.1.35.0_CDS_at	PF3D7_0110400	DNA-directed RNA polymerase 2, putative	-2.4492	6.0594e-06	s
Pf.7.103.0_CDS_at	PF3D7_0704400	phosphoinositide-binding protein, putative	2.39448	6.09879e-06	s
Pf.14.537.0_CDS_at	PF3D7_1472200	histone deacetylase, putative (HDA1)	3.55512	6.22937e-06	s
AJ005572.1_s_at	PF3D7_0524000	karyopherin beta (KASbeta)	-1.90718	6.30946e-06	s
Pf.4.58.0_CDS_at	PF3D7_0415700	conserved Plasmodium protein, unknown function	-2.23924	6.36707e-06	s
Pf.2.225.0_at	PF3D7_0206700	adenylosuccinate lyase (ASL)	2.0199	6.44415e-06	s
Pf.11.479.0_CDS_at	PF3D7_1144700	apicoplast import protein Tic20, putative (TIC20)	-2.63904	6.46464e-06	s
Pf.5.57.0_CDS_at	PF3D7_0501000	Plasmodium exported protein, unknown function	-5.63345	6.53157e-06	s
Pf.13_1.436.0_CDS_a_at	PF3D7_1317800	40S ribosomal protein S19 (RPS19)	-1.40618	6.6169e-06	s
Pf.3.141.0_CDS_at	PF3D7_0312000	conserved Plasmodium protein, unknown function	-4.6733	6.66938e-06	s
Pf.10.328.0_CDS_at	PF3D7_1003800	U5 small nuclear ribonuclear protein, putative	-2.58474	6.71597e-06	s
Pf.11.66.0_UTR_at	#N/A	#N/A	-1.8803	6.8488e-06	s
Pf.9.49.0_CDS_at	PF3D7_0922500	phosphoglycerate kinase (PGK)	-4.78738	6.84995e-06	s
Pf.10.92.0_CDS_at	PF3D7_1019000	eukaryotic translation initiation factor subunit eIF2A, putative	12.1113	6.93902e-06	s
Pf.14.437.0_CDS_at	PF3D7_1431300	large ribosomal subunit associated GTPase, putative	10.1738	7.08888e-06	s
Pf.7.14.0_CDS_at	PF3D7_0719600	60S ribosomal protein L11a, putative	-2.00918	7.17966e-06	s
Pf.5.31.0_CDS_at	PF3D7_0522400	conserved Plasmodium protein, unknown function	5.3352	7.2536e-06	s
Pf.10.151.0_CDS_at	PF3D7_1004600	conserved Plasmodium membrane protein, unknown function	7.01118	7.34522e-06	s
Pf.10.378.0_CDS_at	PF3D7_1029800	RAP protein, putative	2.28309	7.41963e-06	s
Pf.14.835.0_at	PF3D7_1414500	atypical protein kinase, ABC-1 family, putative (ABCk2)	2.75525	7.47347e-06	s
Pf.1.88.0_CDS_at	PF3D7_0110800	transcription initiation factor TFIIB, putative	-3.86917	7.48733e-06	s
Pf.12.95.0_CDS_at	PF3D7_1219000	formin 2	7.57189	7.55318e-06	s
Pf.10.386.0_CDS_at	PF3D7_1032700	conserved Plasmodium protein, unknown function	6.78478	7.62635e-06	s
Pf.13_1.245.0_CDS_at	PF3D7_1304500	small heat shock protein, putative	-3.22038	7.71228e-06	s
Pf.6.146.0_CDS_at	PF3D7_0606800	probable protein, unknown function	-1.83584	7.75436e-06	s
Pf.6.151.0_CDS_at	PF3D7_0615800	conserved Plasmodium protein, unknown function	2.47418	7.75898e-06	s
AJ290930.1_s_at	PF3D7_0730800.1	Plasmodium exported protein, unknown function	-5.30797	7.83742e-06	s
Pf.13_1.575.0_CDS_at	PF3D7_1313700	septum formation protein MAF homologue, putative	-1.8949	7.90336e-06	s
Pf.2.11.0_CDS_a_at	PF3D7_0220200	Plasmodium exported protein, unknown function	-2.42723	7.93784e-06	s
Pf.9.103.0_CDS_at	PF3D7_0919200	PPPDE peptidase, putative	-2.87743	8.02419e-06	s
Pf.12.355.0_CDS_at	PF3D7_1230600	sun-family protein, putative	-2.31165	8.06417e-06	s
Pf.9.160.0_CDS_at	PF3D7_0906600	zinc finger protein, putative	-4.71123	8.15106e-06	s
Pf.3.163.0_CDS_at	PF3D7_0318700	trophozoite stage antigen	-8.66752	8.16746e-06	s
Pf.7.81.0_CDS_at	PF3D7_0722400	GTP-binding protein, putative	-3.57433	8.20371e-06	s
Pf.4.90.0_CDS_at	PF3D7_0422400	40S ribosomal protein S19 (RPS19)	-1.55658	8.2623e-06	s
Pf.6.158.0_CDS_at	PF3D7_0623700	ATP dependent DEAD-box helicase, putative	2.07762	8.31462e-06	s
Pf.9.255.0_CDS_at	PF3D7_0930400.1	conserved Plasmodium protein, unknown function	5.58269	8.35606e-06	s
Pf.8.10.0_CDS_at	PF3D7_0803200	filament assembling protein, putative	6.20854	8.35774e-06	s
Pf.10.192.0_CDS_at	PF3D7_1012600	GMP synthetase (GMPS)	-5.64649	8.57443e-06	s
AF352829.1_s_at	PF3D7_1133400	apical membrane antigen 1 (AMA1)	-4.49143	8.63943e-06	s
Pf.5.50.0_CDS_at	PF3D7_0517700	eukaryotic translation initiation factor 3 subunit B, putative (EIF3B)	-2.81738	8.70265e-06	s
Pf.10.61.0_CDS_at	PF3D7_1033200	early transcribed membrane protein 10.2 (ETRAMP10.2)	-1.72373	8.71447e-06	s
Pf.5.58.0_CDS_at	PF3D7_0507800	conserved Plasmodium protein, unknown function	1.97755	8.93477e-06	s
Pf.12.69.2_a_at	PF3D7_1214500	conserved Plasmodium protein, unknown function	-5.36463	8.94636e-06	s
Pf.8.67.0_CDS_at	PF3D7_0807800	26S proteasome regulatory subunit RPN10, putative (RPN10)	1.93413	9.08143e-06	s
Pf.12.202.0_CDS_at	PF3D7_1208600	mitochondrial import inner membrane translocase subunit TIM10, putative (TIM10)	-2.08479	9.12802e-06	s
Pf.14.182.0_CDS_at	PF3D7_1474000	probable protein, unknown function	11.0058	9.56472e-06	s
Pf.5.188.0_CDS_at	PF3D7_0508400	transcription factor IIb, putative	3.79413	9.61151e-06	s
Pf.5.106.0_CDS_at	PF3D7_0513800	ras-related protein Rab-1A (RAB1a)	-2.32468	9.62753e-06	s
Pf.7.37.0_CDS_at	PF3D7_0716200	conserved Plasmodium protein, unknown function	-6.2311	9.76951e-06	s
Pf.6.15.0_CDS_at	PF3D7_0612200	leucine-rich repeat protein (LRR6)	5.41501	9.80612e-06	s
Pf.14.310.0_CDS_at	PF3D7_1410300	WD repeat-containing protein, putative	3.63813	9.81372e-06	s
Pf.13_1.135.0_CDS_at	PF3D7_1365600	DNA topoisomerase VI, b subunit, putative	3.06456	9.85578e-06	s
Pf.14.41.0_CDS_x_at	PF3D7_1448500	conserved Plasmodium protein, unknown function	4.59171	1.00703e-05	s
Pf.7.50.0_CDS_x_at	PF3D7_0705300	origin recognition complex subunit 2, putative (ORC2)	4.44851	1.00771e-05	s
Pf.12.141.0_CDS_at	PF3D7_1212100	peripheral plastid protein 1, putative (PPP1)	5.14126	1.0132e-05	s
Pf.12.81.0_CDS_at	PF3D7_1251200	coronin	-2.75407	1.02047e-05	s
Pf.13_1.262.0_CDS_at	PF3D7_1327800	ribose-phosphate pyrophosphokinase, putative	-3.49002	1.02961e-05	s
Pf.4.22.0_CDS_at	PF3D7_0406500	conserved Plasmodium protein, unknown function	11.0883	1.08725e-05	s
Pf.14.341.0_CDS_at	PF3D7_1449400	crossover junction endonuclease MUS81, putative (MUS81)	3.24926	1.09001e-05	s
Pf.14.603.0_CDS_at	PF3D7_1404800	conserved Plasmodium protein, unknown function	-5.07658	1.09522e-05	s
Pf.7.234.0_CDS_x_at	PF3D7_0702200	lysophospholipase, putative	-7.8602	1.09564e-05	s
Pf.11.76.0_CDS_at	PF3D7_1141300	conserved Plasmodium protein, unknown function	4.93411	1.10882e-05	s
Pf.4.28.0_CDS_a_at	PF3D7_0422300	alpha tubulin 2	-3.45732	1.12759e-05	s
Pf.11.119.0_CDS_at	PF3D7_1127100	deoxyuridine 5'-triphosphate nucleotidohydrolase (dUTPase)	-3.57818	1.136e-05	s
Pf.14.14.0_CDS_at	PF3D7_1435200	conserved Plasmodium protein, unknown function	3.34447	1.13651e-05	s
Pf.8.251.0_CDS_at	PF3D7_0822000	mitochondrial ribosomal protein L4 precursor, putative	-1.79301	1.13762e-05	s
Pf.11.401.0_CDS_at	PF3D7_1105400	40S ribosomal protein S4, putative	-3.04961	1.13784e-05	s
Pf.10.1.0_CDS_x_at	#N/A	#N/A	116.087	1.14054e-05	s
Pf.5.42.0_CDS_at	PF3D7_0503100	4-diphosphocytidyl-2-C-methyl-D-erythritol kinase, putative (IspE)	-3.37462	1.14423e-05	s
Pf.10.18.0_CDS_x_at	PF3D7_1001200	acyl-CoA binding protein, isoform 2, ACBP2 (ACBP2)	-1.96783	1.14451e-05	s
Pf.13_1.265.0_CDS_at	PF3D7_1330600	elongation factor Tu, putative	-1.50816	1.15371e-05	s
Pf.4.9.0_CDS_at	PF3D7_0419900	phosphatidylinositol 4-kinase, putative	10.6788	1.16661e-05	s
Pf.10.381.0_CDS_at	PF3D7_1030900	28 kDa ookinete surface protein (P28)	3.19637	1.1693e-05	s
Pf.13_1.253.0_CDS_at	PF3D7_1309800	conserved Plasmodium protein, unknown function	-2.75135	1.16948e-05	s
Pf.12.100.0_CDS_at	PF3D7_1228500	RNA pseudouridylate synthase, putative	5.61123	1.18455e-05	s
AJ290936.1_s_at	PF3D7_1127100	deoxyuridine 5'-triphosphate nucleotidohydrolase (dUTPase)	-4.25387	1.20242e-05	s
Pf.2.129.0_CDS_at	PF3D7_0214000	T-complex protein 1 subunit theta (CCT8)	-5.73654	1.20766e-05	s
Pf.1.155.0_CDS_x_at	PF3D7_0100100	erythrocyte membrane protein 1, PfEMP1 (VAR)	6.21584	1.21026e-05	s
L40605.1_s_at	#N/A	#N/A	3.20151	1.24102e-05	s
Pf.11.218.0_CDS_a_at	PF3D7_1118700	myosin light chain B (MLC-B)	2.6595	1.26022e-05	s
Pf.3.111.0_CDS_at	PF3D7_0304600	circumsporozoite (CS) protein (CSP)	9.11953	1.28389e-05	s
Pf.10.205.0_CDS_at	PF3D7_1026200	conserved Plasmodium protein, unknown function	-4.35175	1.3081e-05	s
Pf.13_1.510.0_CDS_at	PF3D7_1355300	histone-lysine N-methyltransferase, putative (SET6)	-4.46016	1.30848e-05	s
Pf.2.80.0_CDS_at	PF3D7_0212600	secreted protein with altered thrombospondin repeat domain (SPATR)	-4.00898	1.31133e-05	s
Pf.4.5.0_CDS_at	PF3D7_0405900	apical sushi protein (ASP)	10.9146	1.3158e-05	s
Pf.10.94.0_CDS_at	PF3D7_1020300	cytoplasmic dynein intermediate chain, putative	2.58167	1.34684e-05	s
L40602.1_s_at	#N/A	#N/A	3.04794	1.35569e-05	s
Pf.13_1.215.0_CDS_at	PF3D7_1324400	MSF1-like protein, putative	-2.25975	1.36323e-05	s
Pf.5.21.0_CDS_at	PF3D7_0508100	SET domain protein, putative (SET9)	5.80124	1.37705e-05	s
Pf.7.124.0_CDS_at	PF3D7_0729400	ribosome biogenesis protein BRX1 homolog, putative	-6.89649	1.39292e-05	s
Pf.7.186.0_CDS_at	PF3D7_0719700	40S ribosomal protein S10, putative	-1.90083	1.3966e-05	s
Y09693.1_RC_at	PF3D7_1342600	myosin A (MyoA)	-7.48721	1.4097e-05	s
Pf.14.48.0_CDS_at	PF3D7_1457300	conserved Plasmodium protein, unknown function	-2.79397	1.41826e-05	s
Pf.11.209.0_CDS_at	PF3D7_1104000	phenylalanine--tRNA ligase beta subunit	-2.26989	1.42831e-05	s
Pf.14.536.0_CDS_at	PF3D7_1472000	pre-mRNA-splicing factor ISY1, putative	-1.79959	1.4448e-05	s
Pf.8.124.0_CDS_at	PF3D7_0801500	nucleolar protein 10, putative (NOL10)	-3.935	1.47888e-05	s
Pf.10.128.0_CDS_at	PF3D7_1036000	merozoite surface protein (MSP11)	-3.12536	1.48823e-05	s
Pf.8.290.0_CDS_at	PF3D7_0805200	gamete release protein, putative (GAMER)	-3.46467	1.49943e-05	s
Pf.8.94.0_CDS_at	PF3D7_0804800	peptidyl-prolyl cis-trans isomerase (CYP24)	-3.08225	1.50614e-05	s
Pf.3.6.0_CDS_at	PF3D7_0305200	conserved Plasmodium protein, unknown function	13.2027	1.50833e-05	s
Pf.5.44.0_CDS_at	PF3D7_0506100	60S ribosomal subunit protein L24-2, putative	-2.06705	1.51212e-05	s
Pf.11.66.0_CDS_at	PF3D7_1134000	heat shock protein 70 (HSP70-3)	-5.24252	1.53563e-05	s
Pf.11.60.0_CDS_at	PF3D7_1123400	translation elongation factor EF-1, subunit alpha, putative	-3.56577	1.56768e-05	s
Pf.1.138.0_CDS_at	PF3D7_0109600	cold-shock protein, putative	-1.56667	1.59627e-05	s
Pf.11.33.0_CDS_at	PF3D7_1107300	polyadenylate-binding protein-interacting protein 1, putative (PAIP1)	7.63857	1.59792e-05	s
Pf.6.18.0_CDS_at	PF3D7_0613700	syntaxin binding protein, putative	2.12006	1.60443e-05	s
Pf.13_1.568.0_CDS_at	PF3D7_1311700	cytochrome c2 precursor, putative	-2.73711	1.6076e-05	s
Pf.7.30.0_CDS_at	PF3D7_0722800	conserved Plasmodium protein, unknown function	2.08421	1.63435e-05	s
Pf.11.28.0_CDS_at	PF3D7_1120100	phosphoglycerate mutase, putative (PGM1)	-2.15473	1.64803e-05	s
Pf.2.65.0_CDS_x_at	PF3D7_0212200	mitochondrial ribosomal protein L12 precursor, putative	-3.41898	1.65386e-05	s
Pf.8.22.0_CDS_at	PF3D7_0826700	receptor for activated c kinase (RACK)	-3.01028	1.67157e-05	s
Pf.11.428.0_CDS_at	PF3D7_1118000	conserved Plasmodium protein, unknown function	-2.49491	1.67287e-05	s
AJ290927.1_s_at	PF3D7_0532100	early transcribed membrane protein 5 (ETRAMP5)	-3.08488	1.67866e-05	s
Pf.11.195.0_CDS_at	PF3D7_1136900	subtilisin-like protease 2 (SUB2)	-2.49373	1.68416e-05	s
Pf.13_1.141.0_CDS_at	PF3D7_1321500.1	3',5'-cyclic nucleotide phosphodiesterase, putative	1.62765	1.69509e-05	s
Pf.13_1.322.0_CDS_at	PF3D7_1345000	conserved Plasmodium protein, unknown function	-5.78565	1.70678e-05	s
Pf.14.12.0_CDS_at	PF3D7_1471100	exported protein 2 (EXP2)	-2.59261	1.71959e-05	s
Pf.3.54.0_CDS_at	PF3D7_0308500	activator of Hsp90 ATPase, putative	-5.66059	1.73478e-05	s
Pf.11.171.0_CDS_at	PF3D7_1103400	FeS cluster assembly protein SufD, putative (SufD)	2.84357	1.74073e-05	s
Pf.13_1.519.0_CDS_a_at	PF3D7_1359200	high mobility group protein B4, putative (HMGB4)	-2.48259	1.74493e-05	s
Pf.13_1.45.0_CDS_at	PF3D7_1338300	elongation factor 1-gamma, putative	-1.99655	1.76514e-05	s
AF441847.1_s_at	#N/A	#N/A	12.8333	1.76587e-05	s
Pf.4.92.0_CDS_at	PF3D7_0422700	eukaryotic initiation factor, putative	-4.12707	1.78392e-05	s
Pf.14.639.0_CDS_at	PF3D7_1422800	actin-related protein, putative (ARP4a)	-5.26674	1.78507e-05	s
Pf.9.43.0_CDS_x_at	PF3D7_0930500	diacylglycerol kinase, putative (DGK1)	3.55971	1.7872e-05	s
Pf.11.63.0_CDS_at	PF3D7_1130200	60S ribosomal protein P0 (PfP0)	-1.5669	1.80939e-05	s
Pf.5.22.0_CDS_at	PF3D7_0525800	inner membrane complex protein 1g, putative (IMC1g)	-2.37821	1.81492e-05	s
Pf.2.27.0_CDS_at	PF3D7_0216800	conserved Plasmodium membrane protein, unknown function	2.40939	1.82476e-05	s
Pf.10.13.0_CDS_a_at	PF3D7_1015900	enolase (ENO)	-4.41531	1.8486e-05	s
Pf.4.107.0_CDS_s_at	PF3D7_0412700	erythrocyte membrane protein 1, PfEMP1 (VAR)	3.13065	1.85658e-05	s
AFFX-Pf-Gapdh-5_at	#N/A	#N/A	-2.40653	1.86316e-05	s
Pf.13_1.113.0_CDS_at	PF3D7_1350100	lysine--tRNA ligase (KRS1)	-4.07446	1.87706e-05	s
Pf.4.69.0_CDS_at	PF3D7_0423800	cysteine-rich protective antigen (CyRPA)	-2.62859	1.88971e-05	s
Pf.14.63.0_CDS_at	PF3D7_1417600	conserved Plasmodium protein, unknown function	36.2707	1.8917e-05	s
Pf.5.59.0_CDS_at	PF3D7_0513000	conserved Plasmodium protein, unknown function	-1.95651	1.90075e-05	s
Pf.6.42.0_CDS_at	PF3D7_0601900	conserved Plasmodium protein, unknown function	-2.80224	1.9061e-05	s
Pf.13_1.102.0_CDS_a_at	PF3D7_1354500	adenylosuccinate synthetase (ADSS)	-3.16673	1.90978e-05	s
Pf.4.95.0_CDS_at	PF3D7_0402100	Plasmodium exported protein (PHISTb), unknown function	-4.96814	1.91125e-05	s
Pf.11.322.0_CDS_at	PF3D7_1127600	CRAL/TRIO domain-containing protein, putative	-2.39759	1.9197e-05	s
Pf.10.503.0_at	#N/A	#N/A	4.52476	1.926e-05	s
Pf.13_1.72.0_CDS_at	PF3D7_1321100	conserved Plasmodium protein, unknown function	5.94332	1.93202e-05	s
Pf.4.242.0_CDS_at	PF3D7_0423900	probable protein, unknown function	-2.1343	1.94322e-05	s
Pf.5.52.0_CDS_at	PF3D7_0513600	deoxyribodipyrimidine photo-lyase, putative	2.03717	1.9978e-05	s
AF234187.1_RC_s_at	PF3D7_0115700	erythrocyte membrane protein 1, PfEMP1 (VAR)	1.59519	2.0009e-05	s
Pf.7.100.0_CDS_at	PF3D7_0726500	ubiquitin carboxyl-terminal hydrolase, putative	3.95765	2.04465e-05	s
Pf.14.732.0_CDS_at	PF3D7_1464900	ATP-dependent zinc metalloprotease FTSH, putative	-1.30592	2.04973e-05	s
Pf.6.130.0_CDS_at	PF3D7_0621800	nascent polypeptide associated complex alpha chain, putative	-4.72256	2.07705e-05	s
Pf.9.238.1_at	PF3D7_0922300	conserved Plasmodium protein, unknown function	-3.22281	2.08743e-05	s
Pf.14.661.0_CDS_at	PF3D7_1434000	CCR4-associated factor 16, putative (CAF16)	1.66315	2.10378e-05	s
Pf.13_1.84.0_CDS_a_at	PF3D7_1310700	RNA-binding protein, putative	-1.86132	2.11253e-05	s
Pf.13_1.77.0_CDS_at	PF3D7_1359400	CUGBP Elav-like family member 1 (CELF1)	4.89734	2.11436e-05	s
Pf.10.385.0_CDS_at	PF3D7_1032500	DER1-like protein, putative (Der1-2)	-2.16053	2.11637e-05	s
Pf.13_1.50.0_CDS_at	PF3D7_1329100	myosin C (MyoC)	2.11816	2.12189e-05	s
AF406762.1_s_at	PF3D7_0731500	erythrocyte binding antigen-175 (EBA175)	-6.78537	2.13038e-05	s
AF441846.1_RC_at	#N/A	#N/A	13.4148	2.13278e-05	s
Pf.13_1.555.0_CDS_x_at	PF3D7_1301200	glycophorin binding protein (GBPH2)	2.04066	2.14358e-05	s
Pf.5.316.0_CDS_at	PF3D7_0528200	eukaryotic translation initiation factor 3 subunit E, putative (EIF3E)	-1.37072	2.15845e-05	s
Pf.13_1.165.0_CDS_at	PF3D7_1344800	aspartate carbamoyltransferase (ATCase)	-4.16144	2.16418e-05	s
Pf.13_1.269.0_CDS_at	PF3D7_1334900	MSP7-like protein, fragment, pseudogene	2.78541	2.17582e-05	s
Pf.10.126.0_CDS_at	PF3D7_1033000	conserved Plasmodium protein, unknown function	6.03617	2.18944e-05	s
Pf.13_1.185.0_CDS_at	PF3D7_1325900	conserved Plasmodium protein, unknown function	6.62659	2.21382e-05	s
Pf.14.366.0_CDS_at	PF3D7_1478100	Plasmodium exported protein (hyp13), unknown function	2.66475	2.22214e-05	s
Pf.6.136.0_CDS_at	PF3D7_0626100	oxidoreductase, short-chain dehydrogenase family, putative	-3.45204	2.28099e-05	s
Pf.6.112.0_CDS_at	PF3D7_0602500	geranylgeranyltransferase, putative	-2.92454	2.28146e-05	s
Pf.3.166.0_CDS_at	PF3D7_0319500	RNA-binding protein, putative	-2.45735	2.28336e-05	s
Pf.2.121.0_CDS_at	PF3D7_0208300	conserved Plasmodium protein, unknown function	4.72562	2.2944e-05	s
Pf.14.508.0_CDS_at	PF3D7_1461900	valine--tRNA ligase, putative	-2.28302	2.29889e-05	s
Pf.13_1.44.0_CDS_at	PF3D7_1325400	conserved Plasmodium protein, unknown function	4.67707	2.31378e-05	s
Pf.13_1.6.0_CDS_at	PF3D7_1324900	L-lactate dehydrogenase (LDH)	-2.45667	2.32617e-05	s
Pf.13_1.592.0_CDS_at	PF3D7_1320900	RNA-binding protein, putative	-2.97955	2.33825e-05	s
Pf.10.5.0_CDS_a_at	PF3D7_1026800	40S ribosomal protein S2 (RPS2)	-2.39	2.33925e-05	s
Pf.7.64.0_CDS_s_at	PF3D7_0731500	erythrocyte binding antigen-175 (EBA175)	-5.56562	2.39801e-05	s
Pf.10.53.0_CDS_at	PF3D7_1029900	conserved Plasmodium protein, unknown function	8.01184	2.40336e-05	s
Pf.7.39.0_CDS_at	PF3D7_0710000	conserved Plasmodium protein, unknown function	3.04012	2.4122e-05	s
AJ420670.1_s_at	PF3D7_1001500	early transcribed membrane protein 10.1 (ETRAMP10)	-6.99113	2.42322e-05	s
Pf.2.36.0_CDS_at	PF3D7_0206200	pantothenate transporter (PAT)	-1.80784	2.45054e-05	s
Pf.13_1.293.0_CDS_at	PF3D7_1310900	mitochondrial ribosomal protein S15 precursor, putative	-3.00841	2.46905e-05	s
Pf.5.13.0_CDS_at	PF3D7_0507100	60S ribosomal protein L4 (RPL4)	-1.89025	2.48734e-05	s
Pf.13_1.11.0_CDS_at	PF3D7_1318400	chromosome segregation protein, putative	9.71403	2.4931e-05	s
AF441845.1_RC_x_at	#N/A	#N/A	6.39371	2.49911e-05	s
AF465510.1_RC_s_at	#N/A	#N/A	21.8666	2.50726e-05	s
J04007.1_RC_at	PF3D7_1200700	acyl-CoA synthetase (ACS7)	-3.25528	2.54529e-05	s
Pf.14.210.0_CDS_at	PF3D7_1434800	mitochondrial acidic protein MAM33, putative	-6.05077	2.5836e-05	s
Pf.11.224.0_CDS_at	PF3D7_1126200	40S ribosomal protein S18, putative	-1.62895	2.58504e-05	s
Pf.12.236.0_CDS_a_at	PF3D7_1247800	dipeptidyl aminopeptidase 2 (DPAP2)	2.18672	2.58657e-05	s
Pf.12.121.0_CDS_at	PF3D7_1212500	glycerol-3-phosphate 1-O-acyltransferase (GAT)	-1.62205	2.59097e-05	s
Pf.4.114.0_CDS_at	PF3D7_0419800	60S ribosomal protein L7ae/L30e, putative	2.70009	2.59628e-05	s
Pf.12.127.0_CDS_at	PF3D7_1236900	conserved Plasmodium protein, unknown function	1.56216	2.60503e-05	s
Pf.13_1.45.1_a_at	PF3D7_1338300	elongation factor 1-gamma, putative	-2.0685	2.66656e-05	s
Pf.1.58.0_CDS_at	PF3D7_0110900	adenylate kinase-like protein 1 (AKLP1)	-2.75391	2.6673e-05	s
Pf.4.77.0_CDS_at	PF3D7_0418300	conserved Plasmodium protein, unknown function	6.16119	2.69608e-05	s
Pf.14.662.0_CDS_at	PF3D7_1434700	mitochondrial import inner membrane translocase subunit TIM17, putative (TIM17)	-4.081	2.73399e-05	s
Pf.6.12.0_CDS_at	PF3D7_0626800	pyruvate kinase (PyrK)	-3.42849	2.74678e-05	s
Pf.14.31.0_CDS_at	PF3D7_1464500	conserved Plasmodium membrane protein, unknown function	3.02451	2.75389e-05	s
Pf.11.189.0_CDS_at	PF3D7_1123700	mitochondrial ribosomal protein L37, putative	-3.38927	2.76524e-05	s
Pf.2.87.0_CDS_at	PF3D7_0220600	Plasmodium exported protein (hyp9), unknown function	-3.20399	2.79475e-05	s
Pf.13_1.18.0_CDS_a_at	PF3D7_1356800	serine/threonine protein kinase, putative (ARK3)	9.21265	2.81216e-05	s
Pf.14.563.0_CDS_at	PF3D7_1477500	Plasmodium exported protein (PHISTb), unknown function	-1.7054	2.82124e-05	s
Pf.5.189.0_CDS_at	PF3D7_0508600	conserved Plasmodium protein, unknown function	1.43597	2.82249e-05	s
Pf.2.32.0_CDS_a_at	PF3D7_0218200	conserved Plasmodium protein, unknown function	4.6539	2.83263e-05	s
Pf.5.8.0_CDS_at	PF3D7_0506900	rhomboid protease ROM4 (ROM4)	1.4383	2.83432e-05	s
Pf.5.208.0_CDS_at	PF3D7_0516300	tRNA pseudouridine synthase, putative	-4.38574	2.89596e-05	s
Pf.1.99.0_CDS_at	PF3D7_0113700	heat shock protein 40, type II (HSP40)	3.26662	2.90435e-05	s
Pf.13_1.3.0_CDS_at	PF3D7_1302100	gamete antigen 27/25 (G27/25)	-1.44657	2.94212e-05	s
Pf.1.57.0_CDS_at	PF3D7_0110700	chromatin assembly factor 1 protein WD40 domain, putative	-3.87049	2.94835e-05	s
Pf.9.102.0_CDS_at	PF3D7_0915100	SUMO-conjugating enzyme UBC9 (UBC9)	-2.86447	2.95983e-05	s
Pf.2.12.0_CDS_at	PF3D7_0212300	peptide chain release factor subunit 1, putative	-6.38493	2.96296e-05	s
AF441845.1_x_at	#N/A	#N/A	11.0324	3.00532e-05	s
Pf.5.5.0_CDS_at	PF3D7_0513300	purine nucleoside phosphorylase (PNP)	-3.88722	3.01096e-05	s
Pf.11.27.0_CDS_at	PF3D7_1136200	conserved Plasmodium protein, unknown function	2.25778	3.01854e-05	s
Pf.12.14.0_CDS_a_at	PF3D7_1231100	ras-related protein Rab-2 (RAB2)	1.56198	3.02917e-05	s
Pf.13_1.616.0_CDS_at	PF3D7_1337800	calcium-dependent protein kinase 5 (CDPK5)	-4.22826	3.0746e-05	s
Pf.5.61.0_CDS_at	PF3D7_0520000	40S ribosomal protein S9, putative	-1.46161	3.11482e-05	s
L40600.2_x_at	#N/A	#N/A	1.52929	3.13534e-05	s
Pf.9.13.0_CDS_at	PF3D7_0903300	conserved Plasmodium membrane protein, unknown function	6.16812	3.14085e-05	s
Pf.12.361.0_CDS_at	PF3D7_1234800	splicing factor 3B subunit 3, putative (SF3B3)	-2.36187	3.14112e-05	s
Pf.13_1.98.0_CDS_a_at	PF3D7_1341300	60S ribosomal protein L18-2, putative	-1.646	3.145e-05	s
Pf.3.239.0_CDS_at	PF3D7_0322200	conserved Plasmodium protein, unknown function	6.74324	3.1695e-05	s
Pf.7.110.0_CDS_at	PF3D7_0715600	GTP-binding translation elongation factor tu family protein, putative	-2.48858	3.17345e-05	s
Pf.2.44.0_CDS_at	PF3D7_0214900	rhoptry neck protein 6 (RON6)	7.27721	3.17755e-05	s
Pf.9.183.0_CDS_at	PF3D7_0933600	mitochondrial-processing peptidase subunit beta, putative (MAS1)	-2.31534	3.18331e-05	s
Pf.13_1.599.0_CDS_at	PF3D7_1329400	AMP deaminase, putative	-2.86529	3.2182e-05	s
Pf.11.30.0_CDS_at	PF3D7_1131800	oxysterol-binding protein-related protein 2	-2.43329	3.22873e-05	s
Pf.12.79.0_CDS_at	PF3D7_1245400	mitochondrial ribosomal protein L3 precursor, putative	-2.09447	3.24108e-05	s
AJ290937.1_s_at	PF3D7_1127100	deoxyuridine 5'-triphosphate nucleotidohydrolase (dUTPase)	-3.23296	3.27106e-05	s
Pf.11.476.0_CDS_at	PF3D7_1143600	conserved Plasmodium protein, unknown function	5.99262	3.28751e-05	s
Pf.14.216.0_CDS_at	PF3D7_1445900	ATP-dependent RNA helicase DDX5, putative (DDX5)	-2.65303	3.32482e-05	s
Pf.4.17.0_CDS_at	PF3D7_0416100	glutamyl-tRNA(Gln) amidotransferase subunit A, putative	2.38783	3.32806e-05	s
Pf.11.394.0_CDS_at	PF3D7_1102800	early transcribed membrane protein 11.2 (ETRAMP11.2)	-2.46676	3.33342e-05	s
Pf.11.191.0_CDS_at	PF3D7_1128200	multiprotein bridging factor type 1, putative (MBF1)	-2.20729	3.33813e-05	s
Pf.12.312.0_CDS_at	PF3D7_1211100	HSP20-like chaperone	3.98821	3.41537e-05	s
Pf.12.43.0_CDS_at	PF3D7_1234100	bromodomain protein, putative	4.6135	3.42639e-05	s
Pf.1.150.0_CDS_at	PF3D7_0114500	Plasmodium exported protein (hyp10), unknown function	14.8345	3.4342e-05	s
Pf.12.354.0_CDS_at	PF3D7_1229500	T-complex protein 1 subunit gamma (CCT3)	-4.20374	3.4834e-05	s
Pf.11.186.0_CDS_at	PF3D7_1121400	WD repeat-containing protein, putative	2.5265	3.504e-05	s
Pf.14.269.0_CDS_at	PF3D7_1429800	coatamer beta subunit, putative	2.01498	3.50926e-05	s
Pf.9.78.0_CDS_at	PF3D7_0914100	conserved Plasmodium protein, unknown function	3.51745	3.54074e-05	s
Pf.14.110.0_CDS_at	PF3D7_1465900	40S ribosomal protein S3	-3.67296	3.5954e-05	s
Pf.1.143.0_CDS_at	PF3D7_0112000	TatD-like deoxyribonuclease, putative	-2.07607	3.60467e-05	s
Pf.10.345.0_CDS_at	PF3D7_1015200.1	cysteine--tRNA ligase, putative	-3.41377	3.62526e-05	s
Pf.5.125.0_CDS_at	PF3D7_0509600	asparagine--tRNA ligase (AsnRS)	-1.82879	3.66185e-05	s
Pf.11.111.0_CDS_s_at	PF3D7_1115300	cysteine proteinase falcipain 2b (FP2B)	-3.62597	3.66827e-05	s
Pf.14.782.0_at	PF3D7_1465700	plasmepsin VIII	-7.71469	3.70233e-05	s
Pf.9.43.0_CDS_at	PF3D7_0930500	diacylglycerol kinase, putative (DGK1)	4.09466	3.7044e-05	s
Pf.13_1.621.0_CDS_at	PF3D7_1340100	exosome complex component RRP42, putative (RRP42)	-2.7708	3.71425e-05	s
Pf.5.255.0_CDS_at	PF3D7_0500600	stevor, pseudogene	1.57089	3.72047e-05	s
Pf.5.324.0_CDS_at	PF3D7_0530900	formin 1	5.9287	3.77513e-05	s
Pf.8.90.0_CDS_at	PF3D7_0823300	histone acetyltransferase GCN5 (GCN5)	2.63159	3.80826e-05	s
Pf.14.288.0_CDS_at	PF3D7_1465300	tRNA 3'-trailer sequence RNase, putative	-1.39208	3.81222e-05	s
AY189720.1_s_at	PF3D7_0621100	conserved Plasmodium protein, unknown function	1.65996	3.82766e-05	s
Pf.7.230.0_CDS_at	#N/A	#N/A	-2.25149	3.85696e-05	s
Pf.4.79.0_CDS_at	PF3D7_0423600	conserved Plasmodium protein, unknown function	6.96478	3.88165e-05	s
Pf.6.216.0_CDS_at	PF3D7_0623900	ribonuclease H2 subunit A, putative	-3.41858	3.8938e-05	s
Pf.1.29.0_CDS_at	PF3D7_0109100	LCCL domain-containing protein (CCp5)	-1.85365	3.92019e-05	s
Pf.10.342.0_CDS_at	PF3D7_1012500	phosphoglucomutase, putative	-2.54361	3.92851e-05	s
Pf.2.204.0_CDS_at	PF3D7_0215300	acyl-CoA synthetase (ACS8)	-4.60604	3.93503e-05	s
Pf.11.19.0_CDS_at	PF3D7_1114700	serine/threonine protein kinase, putative (CLK3)	1.50221	3.94096e-05	s
Pf.12.82.0_UTR_at	PF3D7_1202100.1	conserved protein, unknown function	1.53452	3.9464e-05	s
Pf.14.674.0_CDS_at	PF3D7_1442000	ADP-ribosylation factor, putative	-2.6096	3.94728e-05	s
AY208966.1_RC_at	PF3D7_1233200.1	conserved Plasmodium protein, unknown function	10.7699	3.95121e-05	s
Pf.9.301.0_CDS_at	PF3D7_0904700	bacterial histone-like protein (HU)	-1.57722	3.98408e-05	s
Pf.13_1.96.0_CDS_at	PF3D7_1323900	protein BCP1, putative	5.36509	4.01091e-05	s
Pf.5.118.0_CDS_at	PF3D7_0529000	conserved Plasmodium protein, unknown function	-1.92939	4.04419e-05	s
Pf.11.44.0_CDS_x_at	PF3D7_1109900	60S ribosomal protein L36 (RPL36)	-1.90092	4.08785e-05	s
Pf.5.107.0_CDS_at	PF3D7_0514600	ribose 5-phosphate epimerase, putative	-4.85786	4.09012e-05	s
Pf.5.180.0_CDS_at	PF3D7_0504400	ATP-dependent helicase, putative	-2.79861	4.10933e-05	s
Pf.6.115.0_CDS_at	PF3D7_0608800	ornithine aminotransferase (OAT)	-3.21017	4.12243e-05	s
Pf.4.59.0_CDS_at	PF3D7_0416000	RNA-binding protein, putative	4.02909	4.13361e-05	s
Pf.13_1.223.0_CDS_at	PF3D7_1339300	conserved Plasmodium protein, unknown function	-2.80396	4.14891e-05	s
Pf.14.190.0_CDS_at	PF3D7_1407900	plasmepsin I (PMI)	-7.27794	4.21119e-05	s
Pf.3.160.0_CDS_at	PF3D7_0317900	conserved Plasmodium protein, unknown function	-1.61249	4.26628e-05	s
Pf.10.18.0_CDS_s_at	PF3D7_1001200	acyl-CoA binding protein, isoform 2, ACBP2 (ACBP2)	-2.37523	4.2722e-05	s
Pf.10.199.0_CDS_at	PF3D7_1020000	large subunit rRNA processing RRM protein, putative	-1.68737	4.29504e-05	s
Pf.11.46.0_CDS_at	PF3D7_1123100	calcium-dependent protein kinase 7 (CDPK7)	5.69561	4.30864e-05	s
AF250762.1_RC_at	PF3D7_0323700	U4/U6.U5 tri-snRNP-associated protein 1, putative (SART1)	15.1178	4.31822e-05	s
Pf.8.44.0_CDS_at	PF3D7_0803600	conserved Plasmodium protein, unknown function	7.93068	4.33745e-05	s
Pf.6.91.0_CDS_at	PF3D7_0623200	ferredoxin--NADP reductase (FNR)	-4.04769	4.35365e-05	s
Pf.5.63.0_CDS_at	PF3D7_0525200	conserved Plasmodium protein, unknown function	5.9995	4.36226e-05	s
Pf.1.47.0_CDS_at	PF3D7_0102900	aspartate--tRNA ligase	-2.84332	4.36227e-05	s
Pf.3.43.0_CDS_at	PF3D7_0304500	1-cys-glutaredoxin-like protein-1 (GLP1)	-4.57638	4.36562e-05	s
Pf.4.103.0_CDS_a_at	PF3D7_0410300	protein phosphatase PPM1, putative (PPM1)	-1.7367	4.37409e-05	s
Pf.7.234.0_CDS_at	PF3D7_0702200	lysophospholipase, putative	-11.2693	4.38156e-05	s
Pf.11.325.0_CDS_at	PF3D7_1129900	transporter, putative	-1.60616	4.41937e-05	s
Pf.10.155.0_CDS_at	PF3D7_1010700	dolichyl-phosphate-mannose protein mannosyltransferase, putative	-2.13495	4.42352e-05	s
Pf.8.78.0_CDS_at	PF3D7_0819600	conserved Plasmodium protein, unknown function	1.54321	4.45483e-05	s
Pf.10.40.0_CDS_a_at	PF3D7_1019800	tRNA methyltransferase, putative	11.1449	4.47892e-05	s
Pf.12.508.0_CDS_at	PF3D7_1238900	protein kinase 2 (PK2)	-6.67576	4.53418e-05	s
Pf.12.426.0_CDS_at	PF3D7_1202000	ATP-dependent RNA helicase, putative	-2.05293	4.54248e-05	s
Pf.5.39.0_CDS_at	PF3D7_0529800	conserved Plasmodium protein, unknown function	11.9094	4.54458e-05	s
Pf.10.266.0_CDS_at	PF3D7_1027200	mitochondrial ribosomal protein S22 precursor, putative	-4.60503	4.60195e-05	s
AF441846.1_s_at	#N/A	#N/A	10.5705	4.60427e-05	s
Pf.4.101.0_CDS_a_at	#N/A	#N/A	1.03725	4.61338e-05	s
Pf.7.165.0_CDS_at	PF3D7_0711300	conserved Plasmodium protein, unknown function	-1.82056	4.65261e-05	s
Pf.3.191.0_CDS_at	PF3D7_0301600	Plasmodium exported protein (hyp1), unknown function (GEXP21)	-3.30984	4.69992e-05	s
Pf.9.3.0_CDS_at	PF3D7_0924600	conserved Plasmodium protein, unknown function	10.6889	4.71015e-05	s
Pf.10.188.0_CDS_a_at	PF3D7_1009500	metallopeptidase, putative	-3.42664	4.7244e-05	s
Pf.14.474.0_CDS_at	PF3D7_1450000	serine/threonine protein kinase, putative	-3.61351	4.78475e-05	s
AF411601.1_RC_x_at	#N/A	#N/A	8.78953	4.81559e-05	s
Pf.14.712.0_CDS_at	PF3D7_1456800	V-type H(+)-translocating pyrophosphatase, putative (VP1)	-3.50722	4.82626e-05	s
Pf.14.156.0_CDS_at	PF3D7_1453700	co-chaperone p23 (P23)	-3.17599	4.82719e-05	s
Pf.5.20.0_CDS_at	PF3D7_0501200	parasite-infected erythrocyte surface protein (PIESP2)	-3.63584	4.86418e-05	s
AF411601.1_RC_at	#N/A	#N/A	7.66899	4.89216e-05	s
Pf.8.96.0_CDS_at	PF3D7_0802600	adenylyl cyclase beta (ACbeta)	8.37063	4.96738e-05	s
Pf.3.66.0_CDS_at	PF3D7_0308300	conserved Plasmodium protein, unknown function	-2.23346	4.96862e-05	s
Pf.1.51.0_CDS_at	PF3D7_0107100	conserved Plasmodium protein, unknown function	-2.21222	4.97866e-05	s
Pf.14.11.0_CDS_at	PF3D7_1446900	glutaminyl-peptide cyclotransferase, putative	-1.77094	4.98576e-05	s
AJ290920.2_s_at	PF3D7_0501300	skeleton-binding protein 1 (SBP1)	5.03103	5.00814e-05	s
Pf.14.203.0_CDS_x_at	PF3D7_1427500	DNA mismatch repair protein MSH2, putative (MSH2-1)	-2.02012	5.00978e-05	s
Pf.8.55.0_CDS_at	PF3D7_0812700	RNA-binding protein (U1 snRNP-like), putative	-2.00546	5.01033e-05	s
Pf.10.161.0_CDS_a_at	PF3D7_1017500	conserved Plasmodium protein, unknown function	-5.24799	5.06789e-05	s
Pf.2.47.0_CDS_at	PF3D7_0206900.1	merozoite surface protein 5	-2.1491	5.15038e-05	s
Pf.13_1.421.0_CDS_at	PF3D7_1311300	ATP synthase subunit gamma, mitochondrial	-2.8769	5.18953e-05	s
Pf.14.151.0_CDS_x_at	PF3D7_1438400	metacaspase-like protein (MCA2)	4.14381	5.23246e-05	s
Pf.8.202.0_CDS_at	PF3D7_0810500	protein phosphatase PPM7, putative (PPM7)	-1.75085	5.24811e-05	s
Pf.11.288.0_CDS_at	PF3D7_1114100.1	rhomboid protease ROM1	-2.56119	5.27574e-05	s
Pf.10.51.0_CDS_at	PF3D7_1003600	inner membrane complex protein 1c, putative (IMC1c)	-2.36056	5.27852e-05	s
Pf.12.447.0_CDS_x_at	PF3D7_1213700	RNA polymerase subunit 8c, putative	-3.24715	5.28195e-05	s
Pf.11.434.0_CDS_at	PF3D7_1119600	ATP-dependent zinc metalloprotease FTSH, putative	-2.57302	5.28764e-05	s
Pf.1.47.0_CDS_x_at	PF3D7_0102900	aspartate--tRNA ligase	-2.49204	5.2922e-05	s
Pf.7.217.0_CDS_at	PF3D7_0730400	conserved Plasmodium protein, unknown function	-2.17433	5.3392e-05	s
Pf.8.47.0_CDS_at	PF3D7_0812400	karyopherin alpha (KARalpha)	-1.68059	5.40029e-05	s
Pf.7.8.0_CDS_at	PF3D7_0704600	E3 ubiquitin-protein ligase (UT)	3.22671	5.40228e-05	s
Pf.13_1.457.0_CDS_at	PF3D7_1329900	conserved Plasmodium protein, unknown function	-4.09494	5.46972e-05	s
Pf.2.35.0_CDS_at	PF3D7_0204200	conserved Plasmodium protein, unknown function	-1.53806	5.58296e-05	s
Pf.7.60.0_CDS_at	PF3D7_0728600	zinc finger, C3HC4 type, putative	5.12483	5.62828e-05	s
Pf.4.24.0_CDS_at	PF3D7_0409200	protein SOF1, putative (SOF1)	-2.0056	5.66234e-05	s
Pf.UN_4.1.0_CDS_at	PF3D7_0707200	conserved Plasmodium protein, unknown function	4.50824	5.66944e-05	s
Pf.9.139.0_CDS_at	PF3D7_0914700	transporter, putative	-2.88315	5.69041e-05	s
Pf.13_1.144.0_CDS_at	PF3D7_1328200	conserved Plasmodium protein, unknown function	3.39818	5.70987e-05	s
Pf.9.338.0_CDS_at	PF3D7_0921800	ribosome production factor 1, putative (RPF1)	-2.12966	5.71569e-05	s
AF465507.1_s_at	#N/A	#N/A	18.825	5.73675e-05	s
Pf.12.453.0_CDS_at	PF3D7_1215300	10 kDa chaperonin (CPN10)	-3.89916	5.75523e-05	s
Pf.10.72.0_CDS_at	PF3D7_1028700	merozoite TRAP-like protein (MTRAP)	-1.97048	5.76252e-05	s
Pf.7.24.0_CDS_at	PF3D7_0709900	conserved Plasmodium membrane protein, unknown function	3.64223	5.76279e-05	s
Pf.10.95.0_CDS_at	PF3D7_1021600	deoxyribose-phosphate aldolase, putative	-2.96791	5.77122e-05	s
Pf.14.200.0_CDS_at	PF3D7_1423100	ankyrin, putative	9.49798	5.78121e-05	s
Pf.11.371.0_CDS_at	PF3D7_1149600	DnaJ protein, putative	-3.19268	5.79755e-05	s
Pf.10.42.0_CDS_a_at	PF3D7_1033100	S-adenosylmethionine decarboxylase/ornithine decarboxylase (AdoMetDC/ODC)	5.05382	5.83979e-05	s
Pf.7.111.0_CDS_at	PF3D7_0715700	conserved Plasmodium protein, unknown function	-1.90704	5.84888e-05	s
Pf.9.163.0_CDS_at	PF3D7_0907900	peptide deformylase (PDF)	-1.66918	5.88129e-05	s
Pf.8.198.0_CDS_at	PF3D7_0812220	GTPase, putative	-1.6269	5.8998e-05	s
Pf.13_1.37.0_CDS_at	PF3D7_1337300	exoribonuclease, putative	-2.25734	5.91464e-05	s
AY208966.1_RC_x_at	PF3D7_1233200.1	conserved Plasmodium protein, unknown function	9.40127	5.93151e-05	s
Pf.5.24.0_CDS_at	PF3D7_0510500	topoisomerase I (TopoI)	3.82024	5.93518e-05	s
Pf.14.226.0_CDS_at	PF3D7_1404100	cytochrome c, putative	-3.73888	5.94857e-05	s
Pf.14.545.0_CDS_at	PF3D7_1474600	conserved Plasmodium membrane protein, unknown function	-2.34066	5.99597e-05	s
Pf.5.40.0_CDS_at	PF3D7_0532100	early transcribed membrane protein 5 (ETRAMP5)	-3.34594	5.99599e-05	s
Pf.9.332.0_CDS_at	PF3D7_0916700	RNA-binding protein musashi, putative (HoMu)	-1.4542	6.00638e-05	s
Pf.12.328.0_CDS_at	PF3D7_1218000	thrombospondin-related apical membrane protein (TRAMP)	-2.99959	6.02625e-05	s
Pf.13_1.311.0_CDS_at	PF3D7_1329000	DNA-directed RNA polymerase 3 largest subunit	-1.39551	6.08656e-05	s
Pf.3.49.0_CDS_x_at	PF3D7_0322500	iron-sulfur assembly protein, putative (IscA2)	2.6305	6.08748e-05	s
Pf.8.267.0_CDS_a_at	PF3D7_0818100	zinc finger protein, putative	-4.64625	6.10101e-05	s
Pf.9.128.0_CDS_at	PF3D7_0922900	3-oxoacyl-[acyl-carrier-protein] reductase (FabG)	-4.71486	6.11196e-05	s
Pf.13_1.211.0_CDS_at	PF3D7_1319600	conserved Plasmodium protein, unknown function	6.34207	6.11531e-05	s
Pf.11.69.0_CDS_a_at	PF3D7_1146600	CCAAT-box DNA binding protein subunit B (NFYB)	2.41777	6.149e-05	s
Pf.14.230.0_CDS_at	PF3D7_1420200	tetratricopeptide repeat family protein, putative	1.81627	6.16467e-05	s
Pf.10.9.0_CDS_at	PF3D7_1024800	conserved Plasmodium protein, unknown function	-2.54378	6.21314e-05	s
Pf.7.50.0_CDS_at	PF3D7_0705300	origin recognition complex subunit 2, putative (ORC2)	4.35633	6.23928e-05	s
Pf.12.395.0_CDS_x_at	#N/A	#N/A	4.03338	6.31636e-05	s
Pf.14.349.0_CDS_at	PF3D7_1455600	ferlin, putative	3.15606	6.39524e-05	s
Pf.13_1.36.0_CDS_at	PF3D7_1330500	conserved Plasmodium protein, unknown function	5.43161	6.43335e-05	s
Pf.3.14.0_CDS_at	PF3D7_0321000	conserved Plasmodium protein, unknown function	7.50991	6.44221e-05	s
Pf.11.22.0_CDS_at	PF3D7_1111100	replication factor C subunit 5, putative (RFC5)	-2.09939	6.44663e-05	s
Pf.14.229.0_CDS_at	PF3D7_1416900	prefoldin subunit 2, putative	-6.21621	6.4691e-05	s
AJ290937.1_RC_at	PF3D7_1127100	deoxyuridine 5'-triphosphate nucleotidohydrolase (dUTPase)	-4.0002	6.50239e-05	s
Pf.10.419.0_at	PF3D7_1003600	inner membrane complex protein 1c, putative (IMC1c)	-2.47281	6.50619e-05	s
Pf.11.44.0_CDS_a_at	PF3D7_1109900	60S ribosomal protein L36 (RPL36)	-1.66108	6.53418e-05	s
Pf.3.225.0_CDS_at	PF3D7_0316000	microneme associated antigen (MA)	-3.31893	6.54985e-05	s
Pf.12.148.0_CDS_at	PF3D7_1224300	polyadenylate-binding protein, putative (PABP)	8.80021	6.57706e-05	s
Pf.10.17.0_CDS_at	PF3D7_1012200	conserved Plasmodium protein, unknown function	5.8333	6.66179e-05	s
AF461097.1_s_at	PF3D7_0424300	erythrocyte binding antigen-165, pseudogene (EBA165)	-9.56639	6.69913e-05	s
Pf.12.36.0_CDS_at	PF3D7_1248700	conserved Plasmodium protein, unknown function	2.32841	6.71866e-05	s
Pf.8.221.0_CDS_at	#N/A	#N/A	-4.92713	6.77487e-05	s
Pf.3.55.0_CDS_at	PF3D7_0310000	50S ribosomal protein L9, apicoplast, putative	-1.92369	6.77678e-05	s
Pf.12.392.0_CDS_a_at	PF3D7_1250500	AP-3 complex subunit sigma, putative	-1.58927	6.80167e-05	s
Pf.9.34.0_CDS_at	PF3D7_0934700	UBX domain, putative	2.99473	6.82842e-05	s
Pf.7.87.0_CDS_at	PF3D7_0702500	Plasmodium exported protein, unknown function	-4.33552	6.83305e-05	s
Pf.13_1.234.0_CDS_at	PF3D7_1351400	60S ribosomal protein L17, putative	-1.6139	6.86031e-05	s
Pf.11.120.0_CDS_at	PF3D7_1129300	conserved Plasmodium protein, unknown function	5.06611	6.8758e-05	s
Pf.13_1.400.0_CDS_at	PF3D7_1302900	conserved Plasmodium protein, unknown function	-1.9303	6.87984e-05	s
Pf.14.357.0_CDS_at	PF3D7_1467100	DNA-3-methyladenine glycosylase, putative	-1.97492	6.92026e-05	s
AF465506.1_s_at	#N/A	#N/A	18.8827	6.92693e-05	s
Pf.11.112.0_CDS_x_at	PF3D7_1116600	dolichyl-diphosphooligosaccharide--protein glycosyltransferase subunit STT3, putative (STT3)	-2.16312	6.93536e-05	s
Pf.5.23.0_CDS_at	PF3D7_0529400.1	conserved Plasmodium protein, unknown function	1.68427	6.94521e-05	s
Pf.6.114.0_CDS_at	PF3D7_0607500	para-hydroxybenzoate--polyprenyltransferase, putative (COQ2)	1.64855	6.97871e-05	s
Pf.11.477.0_CDS_at	PF3D7_1143900	carbohydrate kinase, putative	-2.96692	6.98454e-05	s
Pf.8.116.0_CDS_at	PF3D7_0812600	ubiquitin-conjugating enzyme, putative	-3.03888	7.00708e-05	s
Pf.5.46.0_CDS_at	PF3D7_0509100	chromosome condensation protein, putative	4.23768	7.02122e-05	s
Pf.3.5.0_CDS_at	PF3D7_0322000	peptidyl-prolyl cis-trans isomerase (CYP19A)	-1.76425	7.02192e-05	s
Pf.9.165.0_CDS_at	PF3D7_0913400	conserved Plasmodium protein, unknown function	-3.0424	7.03695e-05	s
Pf.13_1.179.0_CDS_at	PF3D7_1301600	erythrocyte binding antigen-140 (EBA140)	-4.27793	7.05743e-05	s
Pf.11.117.0_CDS_at	PF3D7_1126700	autophagy-related protein 23, putative (ATG23)	8.95648	7.06109e-05	s
Pf.3.121.0_CDS_at	PF3D7_0321200	UDP-N-acetylglucosamine--dolichyl-phosphate N-acetylglucosaminephosphotransferase, putative (ALG7)	2.34007	7.06204e-05	s
Pf.14.15.0_CDS_at	PF3D7_1417700	conserved Plasmodium protein, unknown function	-1.85965	7.10002e-05	s
Pf.11.491.0_CDS_at	PF3D7_1149400	Plasmodium exported protein, unknown function	4.30377	7.22451e-05	s
Pf.6.53.0_CDS_at	PF3D7_0604700	glyoxalase I (GILP)	-2.35352	7.22648e-05	s
Pf.7.64.0_CDS_a_at	PF3D7_0731500	erythrocyte binding antigen-175 (EBA175)	-5.61774	7.23007e-05	s
Pf.2.7.0_CDS_at	PF3D7_0218000	replication factor C subunit 2, putative (RFC2)	-2.2586	7.33001e-05	s
Pf.1.93.0_CDS_at	#N/A	#N/A	-5.17647	7.34275e-05	s
Pf.14.55.0_CDS_a_at	PF3D7_1454400	aminopeptidase P (APP)	-4.25172	7.37008e-05	s
Pf.3.19.0_CDS_at	PF3D7_0309200	serine/threonine protein kinase, putative (ARK2)	5.80527	7.37474e-05	s
Pf.7.255.0_CDS_x_at	PF3D7_0412700	erythrocyte membrane protein 1, PfEMP1 (VAR)	6.97335	7.41191e-05	s
Pf.12.29.0_UTR_x_at	#N/A	#N/A	-4.2343	7.4719e-05	s
Pf.5.137.0_CDS_at	PF3D7_0525100	acyl-CoA synthetase (ACS10)	-2.02214	7.53661e-05	s
Pf.14.668.0_CDS_at	PF3D7_1437800	trafficking protein particle complex subunit 5, putative (TRAPPC5)	-2.2577	7.54283e-05	s
AF441846.1_at	#N/A	#N/A	11.102	7.55186e-05	s
Pf.10.88.0_CDS_at	PF3D7_1006800	RNA-binding protein, putative	-1.7987	7.56254e-05	s
Pf.5.81.0_CDS_at	PF3D7_0525600	RNA methyltransferase, putative	-1.79884	7.56522e-05	s
Pf.7.42.0_CDS_at	PF3D7_0727000	vacuolar protein sorting-associated protein 53, putative (VPS53)	5.91857	7.56852e-05	s
Pf.10.44.0_CDS_at	PF3D7_1033400	haloacid dehalogenase-like hydrolase (HAD1)	-2.08596	7.58657e-05	s
Pf.13_1.95.0_CDS_at	PF3D7_1320800	dihydrolipoyllysine-residue succinyltransferase component of 2-oxoglutarate dehydrogenase complex	-3.64436	7.66539e-05	s
Pf.14.189.0_CDS_at	PF3D7_1407800	plasmepsin IV (PM4)	-3.93154	7.67772e-05	s
Pf.5.64.0_CDS_a_at	PF3D7_0525900	NIMA related kinase 2 (NEK2)	-3.46628	7.69245e-05	s
Pf.10.33.0_CDS_at	PF3D7_1008000	histone deacetylase 2 (HDA2)	3.93528	7.71302e-05	s
Pf.11.236.0_CDS_at	PF3D7_1137400	UVB-resistance protein UVR8 homologue	-2.03742	7.72528e-05	s
Pf.7.140.0_CDS_at	PF3D7_0720600	conserved Plasmodium protein, unknown function	-1.33808	7.78483e-05	s
Pf.2.79.0_CDS_at	PF3D7_0212100	conserved Plasmodium protein, unknown function	4.10862	7.79799e-05	s
Pf.9.322.0_CDS_at	PF3D7_0912400	alkaline phosphatase, putative	-2.55272	7.84374e-05	s
Pf.13_1.666.0_CDS_at	PF3D7_1364800	DNA-directed RNA polymerase II, putative	-3.52303	7.88348e-05	s
Pf.13_2.679.0_CDS_s_at	#N/A	#N/A	-2.44126	7.90905e-05	s
Pf.9.316.0_CDS_at	PF3D7_0910000	SET domain protein, putative (SET4)	6.50299	7.92341e-05	s
Pf.4.118.0_CDS_at	PF3D7_0424600	Plasmodium exported protein (PHISTb), unknown function	-4.83519	8.04671e-05	s
Pf.14.716.0_CDS_at	PF3D7_1459700	pyridoxal 5'-phosphate synthase, putative	-4.3471	8.06389e-05	s
Pf.12.175.0_CDS_at	PF3D7_1217400	conserved Plasmodium protein, unknown function	8.99982	8.15514e-05	s
Pf.11.240.0_CDS_at	PF3D7_1142500	60S ribosomal protein L28 (RPL28)	-2.55912	8.15788e-05	s
Pf.10.180.0_CDS_x_at	PF3D7_1001500	early transcribed membrane protein 10.1 (ETRAMP10)	-4.58135	8.28054e-05	s
Pf.12.287.0_CDS_at	PF3D7_1252300	conserved Plasmodium protein, unknown function	-2.12659	8.29725e-05	s
Pf.2.81.0_CDS_at	PF3D7_0213700	conserved protein, unknown function	-5.4301	8.3156e-05	s
Pf.14.54.0_CDS_at	PF3D7_1451800	sortilin	-1.72974	8.34586e-05	s
AF465510.1_s_at	#N/A	#N/A	19.2737	8.35323e-05	s
Pf.14.333.0_CDS_at	PF3D7_1440000	conserved Plasmodium protein, unknown function	5.23762	8.3637e-05	s
Pf.14.503.0_CDS_a_at	PF3D7_1460400	ubiquitin carboxyl-terminal hydrolase isozyme L3 (UCHL3)	-2.26664	8.37262e-05	s
Pf.11.359.0_CDS_at	PF3D7_1145500	ABC transporter B family member 3, putative (ABCB3)	-1.60976	8.3921e-05	s
AJ290918.1_s_at	#N/A	#N/A	4.11281	8.42119e-05	s
Pf.14.488.0_CDS_at	PF3D7_1455200.1	methyltransferase, putative	-2.51183	8.42567e-05	s
Pf.14.393.0_CDS_at	PF3D7_1412900.1	ubiquitin-conjugating enzyme, putative	-1.91893	8.42952e-05	s
Pf.13_1.412.0_CDS_at	PF3D7_1308300	40S ribosomal protein S27 (RPS27)	-1.98478	8.43496e-05	s
AF250762.1_s_at	PF3D7_0323700	U4/U6.U5 tri-snRNP-associated protein 1, putative (SART1)	19.1703	8.44181e-05	s
Pf.7.118.0_CDS_at	PF3D7_0721400	conserved Plasmodium protein, unknown function	-2.05322	8.45669e-05	s
Pf.13_1.463.0_CDS_at	PF3D7_1332500	SAM-dependent RNA methyltransferase, putative	6.46805	8.48764e-05	s
Pf.9.114.0_CDS_at	PF3D7_0920500	ADP-ribosylation factor, putative	-1.35878	8.5077e-05	s
Pf.9.364.0_CDS_at	PF3D7_0937500	rifin (RIF)	1.79547	8.50895e-05	s
Pf.6.189.0_CDS_at	PF3D7_0608700	T-complex protein 1 subunit zeta (CCT6)	-4.13271	8.52592e-05	s
Pf.10.287.0_CDS_at	PF3D7_1036500	probable protein, unknown function	-2.18233	8.5457e-05	s
Pf.10.8.0_CDS_at	PF3D7_1012400	hypoxanthine-guanine phosphoribosyltransferase (HGPRT)	-2.14102	8.5778e-05	s
Pf.10.93.0_CDS_at	PF3D7_1019600	conserved Plasmodium protein, unknown function	2.08788	8.60923e-05	s
Pf.8.18.0_CDS_at	PF3D7_0815800	vacuolar protein sorting-associated protein 9, putative (VPS9)	4.71286	8.63138e-05	s
Pf.11.66.0_UTR_x_at	#N/A	#N/A	-2.03792	8.68896e-05	s
AF441846.1_x_at	#N/A	#N/A	12.509	8.73292e-05	s
Pf.11.226.0_CDS_at	PF3D7_1127000	protein phosphatase, putative	-2.93008	8.79407e-05	s
Pf.8.201.0_CDS_at	PF3D7_0810700	conserved Plasmodium protein, unknown function	-2.18201	8.83649e-05	s
Pf.4.204.0_CDS_at	PF3D7_0407200	peptidyl-tRNA hydrolase 2, putative (PTH2)	-2.26281	8.86042e-05	s
Pf.13_1.307.1_a_at	PF3D7_1322500	palmitoyltransferase, putative (DHHC5)	1.951	8.90746e-05	s
Pf.14.377.0_CDS_at	PF3D7_1407100	rRNA 2'-O-methyltransferase fibrillarin, putative (NOP1)	-3.99571	8.92484e-05	s
Pf.13_1.106.0_CDS_at	PF3D7_1365500	glycine cleavage system T protein, putative (GCVT)	-2.60964	8.94808e-05	s
Pf.8.153.0_CDS_at	PF3D7_0830900	Plasmodium exported protein, unknown function	-1.91631	8.94995e-05	s
Pf.4.101.1_at	PF3D7_0406200	sexual stage-specific protein precursor (Pfs16)	-2.16156	9.09807e-05	s
Pf.1.48.0_CDS_a_at	PF3D7_0103200	nucleoside transporter 4 (NT4)	-1.97987	9.14699e-05	s
Pf.14.96.0_CDS_at	PF3D7_1410900	ribosome maturation protein SBDS, putative	3.66523	9.18316e-05	s
L40605.1_RC_s_at	PF3D7_0412700	erythrocyte membrane protein 1, PfEMP1 (VAR)	3.79215	9.19792e-05	s
Pf.13_1.534.0_CDS_at	PF3D7_1366200	conserved Plasmodium protein, unknown function	-1.55105	9.20025e-05	s
Pf.4.83.0_CDS_at	PF3D7_0406000	conserved Plasmodium protein, unknown function	2.61129	9.27109e-05	s
Pf.14.285.0_CDS_at	PF3D7_1458500	spindle assembly abnormal protein 4, putative (SAS4)	3.90595	9.29011e-05	s
Pf.5.204.0_CDS_at	PF3D7_0514900	conserved Plasmodium protein, unknown function	2.73508	9.29518e-05	s
Pf.13_1.110.0_CDS_at	PF3D7_1303500	sodium/hydrogen exchanger, Na+, H+ antiporter (NHE)	2.60254	9.30006e-05	s
Pf.6.66.0_CDS_at	PF3D7_0615500	cdc2-related protein kinase 5 (CRK5)	-1.32822	9.41396e-05	s
Pf.12.200.0_CDS_at	PF3D7_1203400	transporter, putative	3.26005	9.42888e-05	s
Pf.1.16.0_CDS_at	PF3D7_0111300	replication factor c protein, putative	4.11749	9.46461e-05	s
Pf.12.345.0_CDS_at	PF3D7_1224500	histone chaperone ASF1, putative (ASF1)	-1.51483	9.50424e-05	s
Pf.8.72.0_CDS_at	PF3D7_0811400	conserved protein, unknown function	-1.42084	9.59909e-05	s
Pf.14.404.0_CDS_at	PF3D7_1417400	rap guanine nucleotide exchange factor, putative, pseudogene (EPAC)	13.2763	9.63789e-05	s
Pf.7.130.0_CDS_at	PF3D7_0705400	DNA replication licensing factor MCM7 (MCM7)	-1.27097	9.66397e-05	s
Pf.13_1.203.0_CDS_at	PF3D7_1303700	conserved Plasmodium protein, unknown function	8.59422	9.68295e-05	s
Pf.13_1.189.0_CDS_at	PF3D7_1334700	MSP7-like protein (MSRP7)	-2.22147	9.71287e-05	s
Pf.13_1.341.0_CDS_at	PF3D7_1367700	alanine--tRNA ligase (AlaRS)	-2.10669	9.71709e-05	s
Pf.1.117.0_CDS_s_at	PF3D7_0101400	exported protein family 1, pseudogene (EPF1)	5.65343	9.76366e-05	s
Pf.12.83.0_CDS_at	PF3D7_1205600	conserved Plasmodium protein, unknown function	-2.08652	9.79336e-05	s
Pf.13_1.89.0_CDS_at	PF3D7_1332600	apurinic/apyrimidinic endonuclease Apn1, putative (APN1)	5.57946	9.80257e-05	s
Pf.11.138.0_CDS_at	PF3D7_1129000	spermidine synthase (SpdSyn)	-1.76319	9.80434e-05	s
Pf.11.203.0_CDS_at	PF3D7_1142800	conserved Plasmodium protein, unknown function	1.35345	9.813e-05	s
Pf.14.476.0_CDS_at	PF3D7_1450900	acetyl-CoA acetyltransferase, putative	-2.10598	9.82198e-05	s
Pf.14.621.0_CDS_at	PF3D7_1416200	metacaspase-like protein (MCA3)	3.75546	9.87917e-05	s
Pf.10.329.0_CDS_at	PF3D7_1004000	60S ribosomal protein L13, putative	-2.21141	9.9381e-05	s
Pf.11.413.0_CDS_at	PF3D7_1112900	conserved Plasmodium protein, unknown function	4.91796	9.94643e-05	s
Pf.4.70.0_CDS_x_at	PF3D7_0403700	CGI-201 protein, short form	-1.57389	9.94984e-05	s
Pf.11.321.0_CDS_at	PF3D7_1127400	conserved Plasmodium protein, unknown function	-2.07854	0.000100567	s
Pf.11.75.0_CDS_at	PF3D7_1130700	structural maintenance of chromosome protein, putative	2.70884	0.000100795	s
Pf.14.496.0_CDS_at	PF3D7_1458200	conserved Plasmodium protein, unknown function	1.5922	0.000100798	s
AF465497.1_s_at	#N/A	#N/A	17.0717	0.000101144	s
Pf.9.268.0_CDS_at	PF3D7_0935700	Plasmodium exported protein, unknown function	-3.13609	0.000101999	s
Pf.13_1.559.0_CDS_at	PF3D7_1303200.1	SNARE protein, putative	-2.02801	0.000102832	s
Pf.7.164.0_CDS_at	PF3D7_0710900	50S ribosomal protein L1, mitochondrial, putative (RPL1)	-1.90398	0.000102856	s
Pf.14.270.0_CDS_at	PF3D7_1430700	NADP-specific glutamate dehydrogenase (GDH2)	-2.30924	0.000103382	s
M14655.1_s_at	PF3D7_0818900	heat shock protein 70 (HSP70)	-1.97695	0.000103938	s
Pf.10.229.0_CDS_at	PF3D7_1008500	conserved Plasmodium membrane protein, unknown function	2.39908	0.000104512	s
Pf.14.705.0_CDS_a_at	PF3D7_1455000	protein phosphatase PPM3, putative (PPM3)	1.53365	0.000104599	s
Pf.11.418.0_CDS_at	PF3D7_1114200	GTPase-activating protein, putative	-3.76889	0.000104642	s
Pf.12.20.0_CDS_at	PF3D7_1205800	high mobility group protein B3, putative (HMGB3)	12.9207	0.000105103	s
Pf.1.84.0_CDS_at	PF3D7_0109000	photosensitized INA-labeled protein PHIL1, putative (PHIL1)	-3.38445	0.000105198	s
Pf.2.83.0_CDS_at	PF3D7_0214800	conserved Plasmodium membrane protein, unknown function	-2.10325	0.000105541	s
Pf.12.70.0_CDS_at	PF3D7_1214800	conserved Plasmodium protein, unknown function	-3.11685	0.000105545	s
Pf.11.117.1_CDS_a_at	PF3D7_1126700	autophagy-related protein 23, putative (ATG23)	6.19023	0.000105638	s
Pf.10.164.0_CDS_at	PF3D7_1020700	histone acetyltransferase, putative	-2.79014	0.000105803	s
Pf.14.683.0_CDS_at	PF3D7_1446200	M17 leucyl aminopeptidase (LAP)	-3.72512	0.000106094	s
Pf.13_1.821.0_at	PF3D7_1332500	SAM-dependent RNA methyltransferase, putative	5.77329	0.000106711	s
Pf.7.131.0_CDS_at	PF3D7_0708100	DNA-directed RNA polymerase 2 8.2 kDa polypeptide, putative	-2.48552	0.000106727	s
Pf.12.108.0_CDS_at	PF3D7_1246400	myosin A tail domain interacting protein (MTIP)	-2.16632	0.000108394	s
Pf.10.408.0_at	#N/A	#N/A	-2.33531	0.00010857	s
L40605.1_x_at	PF3D7_0712800	erythrocyte membrane protein 1, PfEMP1 (VAR)	1.48494	0.000108658	s
Pf.6.124.0_CDS_at	PF3D7_0618300	60S ribosomal protein L27a, putative	-2.1711	0.000108706	s
Pf.9.115.0_CDS_at	PF3D7_0922600	glutamine synthetase, putative	-2.24904	0.000108963	s
Pf.4.32.0_CDS_at	PF3D7_0417400	conserved Plasmodium protein, unknown function	4.95413	0.000109074	s
Pf.11.101.1_CDS_a_at	PF3D7_1120900	heat shock factor-binding protein 1 (HSBP)	-1.72075	0.000109169	s
Pf.10.74.0_CDS_at	PF3D7_1033700	bromodomain protein 1 (BDP1)	-2.00309	0.000109444	s
Pf.1.69.0_CDS_at	PF3D7_0102700	merozoite-associated tryptophan-rich antigen (MaTrA)	-3.5923	0.000109678	s
Pf.2.24.0_CDS_at	PF3D7_0207100	conserved Plasmodium protein, unknown function	1.40964	0.000109868	s
Pf.7.265.0_CDS_at	PF3D7_0717900	thioredoxin-like protein	-1.91501	0.000109933	s
Pf.12.132.0_CDS_at	PF3D7_1205000	conserved Plasmodium protein, unknown function	3.53418	0.000110991	s
AF091994.1_s_at	PF3D7_1342600	myosin A (MyoA)	-10.0246	0.000112175	s
Pf.14.170.0_CDS_at	PF3D7_1415000	uracil-DNA glycosylase (UDG)	-1.34766	0.000112525	s
Pf.13_1.194.0_CDS_at	PF3D7_1342400	casein kinase II beta chain (CK2beta2)	-2.54561	0.000112527	s
Pf.5.152.0_CDS_at	PF3D7_0514000	tubulin--tyrosine ligase, putative (TTL)	3.69333	0.000112862	s
Pf.13_1.329.0_CDS_at	PF3D7_1355500	serine/threonine protein phosphatase 5 (PP5)	-2.05854	0.000112965	s
Pf.6.131.0_CDS_at	PF3D7_0623600	transcription or splicing factor-like protein, putative	1.61637	0.000113425	s
Pf.13_1.248.0_CDS_at	PF3D7_1307000	exosome complex component RRP40, putative (RRP40)	-1.97438	0.000113533	s
AF091995.1_s_at	PF3D7_0721600	40S ribosomal protein S5, putative	-3.12782	0.000115048	s
Pf.6.36.0_CDS_at	PF3D7_0615900	conserved Plasmodium protein, unknown function	2.3337	0.000115187	s
Pf.4.78.0_CDS_at	PF3D7_0422200	erythrocyte membrane-associated antigen	6.35295	0.000115429	s
Pf.6.24.0_CDS_at	PF3D7_0624600	SNF2 helicase, putative (ISWI)	4.60101	0.000115721	s
Pf.5.232.0_CDS_at	PF3D7_0525700	conserved Plasmodium protein, unknown function	-1.68939	0.000116081	s
Pf.10.7.0_CDS_a_at	PF3D7_1038000.1	antigen UB05	1.26956	0.000116581	s
Pf.11.16.0_CDS_at	PF3D7_1116000	rhoptry neck protein 4 (RON4)	7.16296	0.000116686	s
Pf.9.14.1_a_at	PF3D7_0913200	elongation factor 1-beta (EF-1beta)	-2.06661	0.000116692	s
Pf.13_1.245.0_CDS_x_at	PF3D7_1304500	small heat shock protein, putative	-3.56219	0.000116936	s
Pf.14.405.0_CDS_at	PF3D7_1417400	rap guanine nucleotide exchange factor, putative, pseudogene (EPAC)	9.66557	0.000117027	s
Pf.11.54.0_CDS_at	PF3D7_1128100	cochaperone prefoldin complex subunit, putative	-1.80959	0.00011717	s
Pf.12.159.0_CDS_at	PF3D7_1242700	40S ribosomal protein S17, putative	-1.55474	0.000117303	s
Pf.13_1.667.0_CDS_a_at	PF3D7_1364900	ferrochelatase (FC)	-5.83064	0.000117706	s
Pf.14.428.0_CDS_at	PF3D7_1427600	CorA-like Mg2+ transporter protein, putative	-2.50764	0.000118024	s
Pf.6.41.0_CDS_at	PF3D7_0629500	amino acid transporter, putative	-3.9209	0.000118175	s
Pf.14.23.0_CDS_at	PF3D7_1450700	conserved Plasmodium protein, unknown function	5.11427	0.000118219	s
Pf.11.12.0_CDS_at	PF3D7_1121600	exported protein 1 (EXP1)	-1.87192	0.000119208	s
Pf.1.45.0_CDS_s_at	PF3D7_0101400	exported protein family 1, pseudogene (EPF1)	6.25795	0.000119589	s
Pf.9.68.0_CDS_at	PF3D7_0917300	conserved Plasmodium membrane protein, unknown function	2.16312	0.0001205	s
Pf.5.237.0_CDS_at	PF3D7_0527900	RNA helicase 1	-2.05415	0.000120855	s
Pf.3.78.0_CDS_at	PF3D7_0323500	survival motor neuron-like protein (SMN)	-2.11235	0.000121203	s
Pf.3.162.0_CDS_at	PF3D7_0318100	stomatin-like protein	-5.65896	0.000121325	s
Pf.7.3.0_CDS_at	PF3D7_0715200	conserved Plasmodium protein, unknown function	4.73444	0.000122502	s
Pf.8.40.0_CDS_at	PF3D7_0817900	high mobility group protein B2 (HMGB2)	1.63772	0.000122632	s
Pf.12.383.0_CDS_at	PF3D7_1245300	NEDD8-conjugating enzyme UBC12, putative (UBC12)	-3.2485	0.000123364	s
Pf.6.2.0_CDS_at	PF3D7_0604500	conserved Plasmodium protein, unknown function	6.17937	0.000123605	s
Pf.13_1.499.0_CDS_at	PF3D7_1350600	conserved Plasmodium protein, unknown function	1.3887	0.000124055	s
Pf.7.274.0_CDS_at	PF3D7_0723400	conserved Plasmodium protein, unknown function	2.04577	0.000124444	s
Pf.9.202.0_CDS_at	PF3D7_0908200	conserved Plasmodium protein, unknown function	3.13873	0.000125947	s
Pf.14.53.0_CDS_a_at	PF3D7_1451100	elongation factor 2 (eEF2)	-2.96245	0.000126307	s
Pf.14.24.0_CDS_at	PF3D7_1441300	serine/threonine protein kinase, putative	8.78485	0.000126712	s
Pf.6.152.0_CDS_at	PF3D7_0618200	conserved Plasmodium protein, unknown function	-1.6843	0.000129034	s
Pf.13_1.537.0_CDS_at	PF3D7_1367400	conserved Plasmodium protein, unknown function	-4.75175	0.000129123	s
Pf.12.130.0_CDS_at	PF3D7_1247600	conserved Plasmodium protein, unknown function	1.92994	0.000129731	s
Pf.14.133.0_CDS_at	PF3D7_1414500	atypical protein kinase, ABC-1 family, putative (ABCk2)	5.71739	0.000130044	s
Pf.13_1.640.0_CDS_at	PF3D7_1351100	conserved protein, unknown function	-3.15499	0.000130088	s
Pf.13_1.673.0_CDS_at	PF3D7_1367600	ribosome biogenesis protein MRT4, putative	-3.10066	0.000130113	s
Pf.14.378.0_CDS_at	PF3D7_1407300	pre-mRNA-splicing factor 38B, putative (PRP38B)	-1.40652	0.000130242	s
Pf.9.72.0_CDS_a_at	PF3D7_0929100	conserved Plasmodium protein, unknown function	-1.93831	0.0001303	s
Pf.13_1.33.0_CDS_at	PF3D7_1349500	conserved Plasmodium protein, unknown function	2.16291	0.000130388	s
L29344.1_s_at	PF3D7_0209800	ATP-dependent RNA helicase UAP56 (UAP56)	-1.41424	0.000131086	s
Pf.5.412.0_at	PF3D7_0532100	early transcribed membrane protein 5 (ETRAMP5)	-4.26452	0.00013173	s
Pf.4.199.0_CDS_at	PF3D7_0405300	6-cysteine protein (LISP2)	5.97444	0.000132505	s
Pf.12.231.0_CDS_at	PF3D7_1245800	epsin, putative	-3.72792	0.000132677	s
Pf.11.167.0_CDS_at	PF3D7_1141600	dolichol-phosphate mannosyltransferase (DPM1)	-3.14362	0.000132965	s
Pf.12.53.0_CDS_at	PF3D7_1239800	conserved Plasmodium protein, unknown function	5.60801	0.000133097	s
Pf.13_1.192.0_CDS_a_at	PF3D7_1338200	60S ribosomal protein L6-2, putative	-1.77764	0.000133285	s
Pf.12.72.0_CDS_at	PF3D7_1216200	glycerol-3-phosphate dehydrogenase, putative	-2.73357	0.000133828	s
Pf.10.37.0_CDS_a_at	PF3D7_1029600	adenosine deaminase (ADA)	-3.5588	0.000134528	s
Pf.13_1.82.0_CDS_at	PF3D7_1309300	U4/U6 small nuclear ribonucleoprotein PRP3, putative (PRPF3)	1.57565	0.000135292	s
Pf.14.221.0_CDS_at	PF3D7_1472700	DNA-directed RNA polymerase, alpha subunit, putative	-1.58893	0.000135576	s
Pf.4.130.1_CDS_a_at	PF3D7_0405600	conserved Plasmodium membrane protein, unknown function	-1.87734	0.000136281	s
Pf.3.12.0_CDS_at	PF3D7_0303200	HAD superfamily protein, putative	11.2042	0.00013757	s
Pf.6.55.0_CDS_at	PF3D7_0605800	DNA repair protein RAD50, putative (RAD50)	5.50571	0.000138316	s
Pf.12.92.0_CDS_at	PF3D7_1211000	kinesin-7, putative	24.9943	0.000138475	s
Pf.14.481.0_CDS_at	PF3D7_1452700	U1 snRNA associated protein, putative	-1.8974	0.000138558	s
Pf.10.1.0_CDS_at	#N/A	#N/A	126.155	0.000138653	s
Pf.9.36.0_CDS_at	PF3D7_0911100	conserved Plasmodium protein, unknown function	-1.86027	0.000138891	s
Pf.7.71.0_CDS_at	PF3D7_0724600	protein kinase, putative	3.3465	0.000141266	s
Pf.14.211.0_CDS_at	PF3D7_1436100	conserved Plasmodium membrane protein, unknown function	3.45082	0.000141532	s
Pf.10.325.0_CDS_at	PF3D7_1003400	conserved Plasmodium protein, unknown function	3.01974	0.000141677	s
Pf.9.201.0_CDS_at	PF3D7_0906910	tubulin-specific chaperone, putative	-2.28397	0.000142023	s
Pf.11.135.0_CDS_a_at	PF3D7_1124900	60S ribosomal protein L35, putative	-1.56804	0.000142793	s
Pf.9.302.0_CDS_at	PF3D7_0904900	copper-transporting ATPase (CuTP)	1.50288	0.000142869	s
Pf.13_1.352.0_CDS_at	PF3D7_1314300	conserved Plasmodium protein, unknown function	-2.16135	0.000143316	s
Pf.14.219.0_CDS_at	PF3D7_1466800	conserved Plasmodium protein, unknown function	-4.85265	0.000143507	s
Pf.7.189.0_CDS_at	PF3D7_0720400	ferrodoxin reductase-like protein	-2.75474	0.00014396	s
Pf.13_1.31.0_CDS_at	PF3D7_1357200	glutamate--tRNA ligase	-1.34716	0.000144046	s
Pf.9.120.0_CDS_at	PF3D7_0933800	delta tubulin, putative	1.96932	0.000144057	s
Pf.13_1.197.0_CDS_at	PF3D7_1352100	ABC transporter B family member 6, putative (ABCB6)	1.56213	0.000145473	s
Pf.5.49.0_CDS_at	PF3D7_0513200	conserved Plasmodium protein, unknown function	6.28653	0.0001456	s
Pf.9.228.0_CDS_at	PF3D7_0919300	thioredoxin-like protein 1, putative (TrxL1)	-2.21324	0.000145618	s
L40603.1_s_at	#N/A	#N/A	1.84252	0.000145681	s
Pf.4.232.0_CDS_at	PF3D7_0419300	conserved Plasmodium protein, unknown function	4.51268	0.000146069	s
Pf.11.245.0_CDS_at	#N/A	#N/A	-3.04782	0.00014676	s
Pf.8.256.0_CDS_at	PF3D7_0820700	2-oxoglutarate dehydrogenase E1 component (KDH)	-1.92362	0.000147338	s
Pf.10.211.0_CDS_at	PF3D7_1037100	pyruvate kinase 2 (PyKII)	-2.21775	0.000148789	s
Pf.14.684.0_CDS_at	PF3D7_1446400	pyruvate dehydrogenase E1 component subunit beta (pdhB)	-2.91778	0.000149922	s
Pf.4.61.0_CDS_at	PF3D7_0418500	trafficking protein particle complex subunit 3, putative (BET3)	-2.19888	0.000149962	s
Pf.14.68.0_CDS_x_at	PF3D7_1448400	ubiquitin-protein ligase, putative (HRD3)	-1.44758	0.000150565	s
Pf.13_1.444.0_CDS_at	PF3D7_1320500	SNARE protein, putative (SNAP23)	-1.7006	0.000151497	s
Pf.9.29.0_CDS_at	PF3D7_0929600	G2 protein, putative	2.32148	0.000151701	s
Pf.13_1.381.0_CDS_x_at	PF3D7_1348300	elongation factor Tu, putative	-2.08506	0.000151728	s
Pf.8.46.0_CDS_at	PF3D7_0817700	rhoptry neck protein 5 (RON5)	1.60513	0.000153258	s
Pf.12.182.0_CDS_at	PF3D7_1226900	conserved Plasmodium protein, unknown function	-1.94432	0.000153929	s
Pf.11.134.0_CDS_at	PF3D7_1123900	splicing factor, putative	-3.21512	0.000154622	s
AY208965.1_s_at	PF3D7_1021900	conserved Plasmodium protein (10b antigen), unknown function	70.519	0.000155037	s
AF465508.1_x_at	#N/A	#N/A	5.1423	0.000155462	s
AF461094.1_RC_x_at	PF3D7_0731500	erythrocyte binding antigen-175 (EBA175)	-5.7963	0.000155851	s
Pf.10.194.0_CDS_at	PF3D7_1014800	conserved Plasmodium protein, unknown function	3.37105	0.000155971	s
Pf.8.162.0_CDS_at	PF3D7_0824400	nucleoside transporter 2 (NT2)	-1.49065	0.000157784	s
Pf.13_1.222.0_CDS_at	PF3D7_1336600	conserved Plasmodium protein, unknown function	-1.72764	0.000158171	s
Pf.10.341.0_CDS_at	PF3D7_1011500	conserved Plasmodium membrane protein, unknown function	-1.8117	0.000158783	s
Pf.6.267.0_CDS_at	PF3D7_0608400	conserved Plasmodium protein, unknown function	-1.63315	0.000158824	s
Pf.7.154.0_CDS_at	PF3D7_0702400	small exported membrane protein 1 (SEMP1)	-2.52879	0.000159128	s
Pf.10.251.0_CDS_at	PF3D7_1019200	conserved Plasmodium protein, unknown function	2.54408	0.000159314	s
Pf.13_1.67.0_CDS_at	PF3D7_1328300	conserved Plasmodium protein, unknown function	2.55405	0.000159677	s
Pf.13_1.367.0_CDS_at	PF3D7_1332700	DEAD/DEAH box ATP-dependent RNA helicase, putative	-1.42175	0.000161042	s
Pf.6.39.0_CDS_at	PF3D7_0627500	protein DJ-1 (DJ1)	-4.13051	0.000161259	s
Pf.9.62.0_CDS_at	PF3D7_0904600	ubiquitin specific protease, putative	3.21223	0.000161343	s
Pf.5.210.0_CDS_at	PF3D7_0517000	60S ribosomal protein L12, putative	-2.50695	0.000161754	s
Pf.6.320.0_at	PF3D7_0609800	palmitoyltransferase, putative (DHHC2)	2.11415	0.000161836	s
Pf.11.68.0_CDS_at	PF3D7_1136000	conserved Plasmodium protein, unknown function	11.3546	0.000162265	s
Pf.10.330.0_CDS_at	PF3D7_1004700	conserved Plasmodium protein, unknown function	3.53881	0.000162449	s
Pf.13_1.395.0_CDS_at	PF3D7_1368700	mitochondrial carrier protein, putative	3.23012	0.000162945	s
Pf.12.7.0_CDS_a_at	PF3D7_1202100.1	conserved protein, unknown function	2.40545	0.000163169	s
Pf.12.35.0_CDS_at	PF3D7_1238000	COPI associated protein, putative	1.30085	0.000164046	s
Pf.1.144.0_CDS_at	PF3D7_0112800	Plasmodium exported protein (hyp11), unknown function	-1.82622	0.000164162	s
X17483.1_s_at	PF3D7_0604500	conserved Plasmodium protein, unknown function	15.5242	0.000164635	s
Pf.4.3.0_CDS_a_at	PF3D7_0406200	sexual stage-specific protein precursor (Pfs16)	-2.05246	0.00016465	s
AF465509.1_s_at	#N/A	#N/A	15.7483	0.000164669	s
Pf.12.364.0_CDS_at	PF3D7_1236800	protein-S-isoprenylcysteine O-methyltransferase, putative	2.43706	0.000165263	s
Pf.14.236.0_CDS_at	PF3D7_1443000	serine/threonine protein kinase (SRPK2)	2.17959	0.00016532	s
Pf.10.6.0_UTR_at	#N/A	#N/A	2.00228	0.000165332	s
Pf.12.226.0_CDS_x_at	PF3D7_0711700	erythrocyte membrane protein 1, PfEMP1 (VAR)	5.0364	0.000166394	s
AF057712.1_s_at	PF3D7_1448500	conserved Plasmodium protein, unknown function	9.74349	0.000166876	s
Pf.4.33.0_CDS_at	PF3D7_0410700	ribosome biogenesis GTPase A, putative (RbgA)	6.50226	0.00016805	s
Pf.5.230.0_CDS_at	PF3D7_0524900	tRNA-YW synthesizing protein, putative	-5.63299	0.000169275	s
Pf.2.4.0_CDS_a_at	PF3D7_0209800	ATP-dependent RNA helicase UAP56 (UAP56)	-1.48017	0.000169669	s
Pf.3.207.0_CDS_at	PF3D7_0307200	60S ribosomal protein L7, putative	-2.41508	0.000170074	s
Pf.10.227.0_CDS_at	PF3D7_1007300	RING zinc finger protein, putative	1.99314	0.00017027	s
Pf.13_1.42.0_CDS_at	PF3D7_1309200	protein phosphatase PPM6, putative (PPM6)	1.589	0.000170305	s
AFFX-Pf-Gapdh-3_x_at	#N/A	#N/A	-2.4564	0.000170314	s
Pf.6.10.0_CDS_at	PF3D7_0617200	conserved Plasmodium protein, unknown function	5.82482	0.00017115	s
AF250760.1_s_at	PF3D7_0322500	iron-sulfur assembly protein, putative (IscA2)	1.82446	0.000171361	s
Pf.3.132.0_CDS_x_at	PF3D7_0304400	60S ribosomal protein L44 (RPL44)	-2.70661	0.000171617	s
Pf.10.31.0_CDS_at	PF3D7_1014600	transcriptional coactivator ADA2 (ADA2)	4.96783	0.000171862	s
Pf.8.125.0_CDS_at	PF3D7_0829200	prohibitin, putative	-2.147	0.000173155	s
Pf.3.18.0_CDS_at	PF3D7_0321600	ATP-dependent RNA helicase, putative	1.58138	0.000173261	s
Pf.9.365.0_CDS_x_at	PF3D7_0412700	erythrocyte membrane protein 1, PfEMP1 (VAR)	1.57984	0.000173314	s
Pf.12.24.0_CDS_at	PF3D7_1211800	polyubiquitin (PfpUB)	2.6425	0.000173371	s
Pf.14.151.0_CDS_at	PF3D7_1438400	metacaspase-like protein (MCA2)	3.12443	0.000173573	s
Pf.12.391.0_CDS_at	PF3D7_1250000	rRNA-processing protein, putative	-2.47579	0.000174057	s
Pf.1.134.0_CDS_at	PF3D7_0107500	lipid/sterol:H+ symporter	-2.26247	0.000175831	s
Pf.13_1.674.0_CDS_at	PF3D7_1368600	mitochondrial import inner membrane translocase subunit TIM9, putative (TIM9)	-1.80501	0.000176409	s
Pf.13_1.612.0_CDS_at	PF3D7_1336400	RanBPM and CLTH-like protein, putative	-1.84931	0.000176969	s
Pf.11.218.2_a_at	PF3D7_1118700	myosin light chain B (MLC-B)	6.12691	0.000176992	s
Pf.14.268.0_CDS_at	PF3D7_1429500	diphthamide biosynthesis protein 2, putative (DPH2)	-2.90234	0.000177022	s
Pf.9.142.0_CDS_at	PF3D7_0917700	XPA binding protein 1, putative	-3.13523	0.00017716	s
Pf.13_1.276.0_CDS_at	PF3D7_1350200	small nuclear ribonucleoprotein E, putative (SNRPE)	-1.52354	0.000177221	s
M18825.1_x_at	PF3D7_1011800	PRE-binding protein (PREBP)	8.77916	0.000177468	s
Pf.11.112.0_CDS_at	PF3D7_1116600	dolichyl-diphosphooligosaccharide--protein glycosyltransferase subunit STT3, putative (STT3)	-2.14308	0.000177788	s
Pf.13_1.21.0_CDS_at	PF3D7_1347500	DNA/RNA-binding protein Alba 4 (ALBA4)	-1.84857	0.000178035	s
Pf.4.212.0_CDS_at	PF3D7_0409500	conserved Plasmodium protein, unknown function	-1.87745	0.000178223	s
Pf.6.299.0_CDS_at	PF3D7_0623300	EGF-like membrane protein, putative	-2.11548	0.000178652	s
Pf.13_1.796.0_at	PF3D7_1309400	HORMA domain protein, putative	2.13339	0.000178979	s
Pf.13_1.629.0_CDS_at	PF3D7_1345100	thioredoxin 2 (TRX2)	-4.89138	0.000179068	s
Pf.13_1.391.0_CDS_at	PF3D7_1365400	ubiquitin-activating enzyme (Uba2)	-3.15824	0.00017992	s
Pf.4.76.0_CDS_at	PF3D7_0417300	LETM1-like protein, putative	3.76979	0.000180334	s
Pf.8.70.0_CDS_a_at	PF3D7_0825800	conserved Plasmodium protein, unknown function	-2.91318	0.000180591	s
Pf.9.125.0_CDS_at	PF3D7_0914500	conserved Plasmodium protein, unknown function	6.23678	0.000180944	s
Pf.5.130.0_CDS_at	PF3D7_0519300	cytochrome c oxidase assembly protein (heme A: farnesyltransferase), putative	-3.36132	0.000181552	s
Pf.6.98.0_CDS_at	PF3D7_0607600	spindle assembly abnormal protein 6, putative (SAS6)	2.43873	0.00018225	s
Pf.7.65.0_CDS_at	PF3D7_0705500	inositol-phosphate phosphatase, putative	2.19742	0.000183033	s
AF275850.1_x_at	#N/A	#N/A	5.80687	0.000184373	s
Pf.13_1.116.0_CDS_x_at	PF3D7_1368800	DNA repair endonuclease, putative (ERCC4)	2.10625	0.000184684	s
Pf.12.469.0_CDS_at	PF3D7_1220500	ribosome biogenesis protein TSR3, putative (TSR3)	1.65603	0.000185112	s
Pf.8.36.0_CDS_at	PF3D7_0828300	conserved Plasmodium protein, unknown function	2.46821	0.000186088	s
Pf.5.295.0_CDS_at	PF3D7_0517900	zinc finger protein, putative	2.40219	0.000186651	s
Pf.12.211.0_CDS_at	PF3D7_1225500	small subunit rRNA processing factor, putative	2.20563	0.000186674	s
Pf.9.225.0_CDS_at	PF3D7_0918100	cytochrome b5-like heme/steroid binding protein, putative	1.46447	0.000186753	s
Pf.7.287.0_CDS_at	PF3D7_0729700	conserved Plasmodium protein, unknown function	2.1205	0.000187662	s
Pf.11.127.0_CDS_at	PF3D7_1107100	nucleic acid binding protein, putative	1.81251	0.000188412	s
Pf.9.59.0_CDS_at	PF3D7_0932100	protein MAM3, putative	9.09796	0.000188422	s
Pf.13_1.39.0_CDS_at	PF3D7_1347200	nucleoside transporter 1 (NT1)	-3.84346	0.000189068	s
Pf.8.172.0_CDS_at	PF3D7_0822300	small nuclear ribonucleoprotein G, putative (SNRPG)	-2.62602	0.000189144	s
Pf.7.20.0_CDS_at	PF3D7_0723300	conserved Plasmodium protein, unknown function	12.1928	0.000189485	s
Pf.11.139.0_CDS_at	PF3D7_1129100	parasitophorous vacuolar protein 1 (PV1)	-1.86062	0.000190418	s
Pf.5.53.0_CDS_at	PF3D7_0516900	60S ribosomal protein L2 (RPL2)	-1.89646	0.00019087	s
Pf.6.40.0_CDS_at	PF3D7_0628100	HECT-domain (ubiquitin-transferase), putative	3.1083	0.000190875	s
Pf.6.260.0_CDS_at	PF3D7_0604900	conserved Plasmodium protein, unknown function	-3.56351	0.000191062	s
Pf.14.535.0_CDS_at	PF3D7_1471200	inorganic anion exchanger, inorganic anion antiporter (SulP)	-1.57394	0.000191572	s
Pf.8.100.0_CDS_at	PF3D7_0829500	conserved Plasmodium protein, unknown function	45.7728	0.000192241	s
Pf.8.207.0_CDS_at	PF3D7_0808200	plasmepsin X	-1.51753	0.000193117	s
M18825.1_at	#N/A	#N/A	7.75831	0.000193118	s
Pf.12.184.0_CDS_at	PF3D7_1227700	conserved Plasmodium protein, unknown function	5.02229	0.000193442	s
Pf.10.145.0_CDS_at	PF3D7_1025000	formin 2, putative	5.81637	0.000194596	s
Pf.6.19.0_CDS_at	PF3D7_0625300	DNA polymerase 1, putative	3.44112	0.000194611	s
Pf.5.215.0_CDS_at	PF3D7_0520100	protein phosphatase PPM9, putative (PPM9)	-3.11729	0.000194821	s
Pf.11.2.0_CDS_at	PF3D7_1145200	serine/threonine protein kinase, putative	6.28131	0.000195568	s
Pf.13_1.636.0_CDS_at	PF3D7_1349100	nucleoside diphosphate hydrolase, putative	2.08366	0.000195856	s
Pf.10.135.0_CDS_a_at	PF3D7_1010000	ribosomal protein L43, mitochondrial, putative	-1.95759	0.000195963	s
Pf.13_1.596.0_CDS_at	PF3D7_1325000	U6 snRNA-associated Sm-like protein LSm6, putative (LSM6)	-1.68777	0.000196173	s
Pf.12.204.0_CDS_at	PF3D7_1209200	U6 snRNA-associated Sm-like protein LSm7, putative (LSM7)	-1.25432	0.000197536	s
Pf.4.196.0_CDS_at	PF3D7_0404300	conserved Plasmodium protein, unknown function	4.20896	0.000197686	s
Pf.6.213.0_CDS_at	PF3D7_0622000	conserved Plasmodium protein, unknown function	-1.79434	0.000197699	s
Pf.14.8.0_CDS_at	PF3D7_1439900	triosephosphate isomerase (TIM)	-2.4468	0.000197988	s
Pf.10.138.0_CDS_at	PF3D7_1013100	U3 small nucleolar RNA-associated protein 13, putative (UTP13)	-2.22257	0.000198816	s
Pf.4.106.0_CDS_at	PF3D7_0412100	mitochondrial ribosomal protein S12 precursor, putative	-2.13256	0.000199206	s
Pf.4.213.0_CDS_at	PF3D7_0409900	actin-like protein, putative (ALP5b)	2.38751	0.000199778	s
Pf.4.280.0_at	PF3D7_0407600	conserved Plasmodium protein, unknown function	2.91025	0.000201682	s
Pf.10.187.0_CDS_at	PF3D7_1007200	rhoGAP GTPase, putative	1.83259	0.000202947	s
Pf.10.366.0_CDS_at	PF3D7_1025900	conserved Plasmodium protein, unknown function	3.15334	0.000203671	s
Pf.14.277.0_CDS_at	PF3D7_1441200	60S ribosomal protein L1, putative	-2.498	0.000204714	s
Pf.14.337.0_CDS_at	PF3D7_1444100	conserved Plasmodium protein, unknown function	3.75207	0.000205057	s
Pf.4.8.0_CDS_a_at	PF3D7_0405200	ag-1 blood stage membrane protein homologue (MAg-1)	2.94229	0.000205802	s
Pf.13_1.383.0_CDS_at	PF3D7_1350500	conserved Plasmodium protein, unknown function	2.17061	0.000206337	s
Pf.13_1.656.0_CDS_at	PF3D7_1360000	conserved Plasmodium protein, unknown function	-2.92471	0.000206371	s
Pf.10.362.0_CDS_at	PF3D7_1025400	conserved Plasmodium membrane protein, unknown function	1.77851	0.000207078	s
Pf.14.123.0_CDS_at	PF3D7_1417200	NOT family protein, putative	3.74986	0.000207411	s
Pf.11.406.0_CDS_at	PF3D7_1107400	DNA repair protein RAD51 (RAD51)	-3.17018	0.0002089	s
Pf.11.164.0_CDS_at	PF3D7_1138800	WD repeat-containing protein, putative	2.75192	0.000209122	s
Pf.13_1.453.0_CDS_a_at	PF3D7_1328600	conserved Plasmodium protein, unknown function	-2.42645	0.000209256	s
Pf.13_1.313.0_CDS_at	PF3D7_1327000	conserved Plasmodium protein, unknown function	-2.97041	0.000210342	s
Pf.10.22.0_CDS_at	PF3D7_1035000	U2 snRNA/tRNA pseudouridine synthase, putative	3.63002	0.000211152	s
AJ493426.1_s_at	PF3D7_0935900	ring-exported protein 1 (REX1)	4.08475	0.000211493	s
Pf.6.60.0_CDS_at	PF3D7_0621100	conserved Plasmodium protein, unknown function	2.61429	0.000211739	s
Pf.2.91.0_CDS_a_at	PF3D7_0203800	conserved Plasmodium protein, unknown function	-2.15751	0.000211905	s
Pf.9.24.0_CDS_at	PF3D7_0909500	subpellicular microtubule protein 1, putative (SPM1)	3.6153	0.000212278	s
Pf.14.233.1_CDS_at	PF3D7_1433800	conserved Plasmodium protein, unknown function	2.14808	0.00021349	s
Pf.7.283.0_CDS_at	PF3D7_0727200	cysteine desulfurase, putative (NFS)	-2.43989	0.000214447	s
Pf.7.199.0_CDS_at	PF3D7_0724000	Rab GTPase activator and protein kinase, putative	3.10613	0.000214466	s
Pf.8.306.0_at	#N/A	#N/A	2.3056	0.000214874	s
Pf.11.61.0_CDS_at	PF3D7_1127500	protein disulfide isomerase, putative	-1.7674	0.000214968	s
Pf.6.84.0_CDS_at	PF3D7_0605000	50S ribosomal protein L24, putative	-3.18629	0.000215166	s
Pf.13_1.58.0_CDS_at	PF3D7_1323100	60S ribosomal protein L6, putative	-2.66488	0.000216087	s
Pf.4.65.0_CDS_at	PF3D7_0416400	histone acetyltransferase, putative (HAT1)	2.59597	0.000216474	s
Pf.7.335.0_at	PF3D7_0722200	rhoptry-associated leucine zipper-like protein 1 (RALP1)	10.5703	0.000218715	s
Pf.4.200.0_CDS_at	PF3D7_0405500	conserved Plasmodium protein, unknown function	-2.2383	0.000219941	s
Pf.7.220.0_CDS_at	PF3D7_0731400	serine/threonine protein kinase, FIKK family, pseudogene (FIKK7.2)	-1.78929	0.000220975	s
Pf.13_1.32.0_CDS_at	PF3D7_1343300	conserved Plasmodium protein, unknown function	4.16265	0.0002215	s
Pf.10.18.0_CDS_at	PF3D7_1001200	acyl-CoA binding protein, isoform 2, ACBP2 (ACBP2)	-1.9352	0.000222381	s
L29344.1_RC_s_at	PF3D7_0209800	ATP-dependent RNA helicase UAP56 (UAP56)	-1.65794	0.000222606	s
Pf.13_1.10.0_CDS_at	PF3D7_1361900	proliferating cell nuclear antigen 1 (PCNA1)	-1.42549	0.000223146	s
Pf.6.232.0_CDS_x_at	PF3D7_0629400	RNA-binding protein, putative	-2.40435	0.000223388	s
Pf.5.75.0_CDS_at	PF3D7_0524100	conserved Plasmodium protein, unknown function	3.28468	0.000223478	s
Pf.12.315.0_CDS_at	PF3D7_1213500	integral membrane protein GPR180, putative	-2.42332	0.000223725	s
Pf.2.187.0_CDS_at	PF3D7_0208200	KRR1 small subunit processome component, putative (KRR1)	-2.83745	0.00022471	s
Pf.11.53.0_CDS_at	PF3D7_1124600	ethanolamine kinase (EK)	-1.32635	0.000225691	s
Pf.11.57.0_CDS_at	PF3D7_1108400	casein kinase 2, alpha subunit (CK2alpha)	-1.48751	0.000226359	s
Pf.8.97.0_CDS_at	PF3D7_0802000	glutamate dehydrogenase, putative (GDH3)	-2.09214	0.000227113	s
Pf.13_1.561.0_CDS_at	PF3D7_1305400	AAR2 protein, putative	-3.20549	0.000228205	s
Pf.2.137.0_CDS_at	PF3D7_0218500	small nuclear ribonucleoprotein Sm D2, putative (SNRPD2)	-2.11137	0.000228801	s
Pf.1.6.0_CDS_at	PF3D7_0110000	conserved Plasmodium protein, unknown function	-2.71256	0.000229138	s
AF465510.1_x_at	#N/A	#N/A	7.08455	0.000229148	s
Pf.13_1.323.0_CDS_at	PF3D7_1345800	conserved Plasmodium protein, unknown function	-1.28383	0.000229501	s
Pf.13_1.307.0_CDS_at	PF3D7_1322500	palmitoyltransferase, putative (DHHC5)	1.84415	0.000230314	s
Pf.13_1.71.0_CDS_at	PF3D7_1316000	protein kinase, putative	-2.49064	0.000231644	s
Pf.5.67.0_CDS_at	PF3D7_0516800	transcription factor with AP2 domain(s) (ApiAP2)	2.42593	0.000231856	s
Pf.13_1.17.0_CDS_at	PF3D7_1327100	conserved Plasmodium protein, unknown function	-3.16179	0.000233259	s
AFFX-Pf-Act-5_s_at	#N/A	#N/A	1.43696	0.000233338	s
Pf.12.125.0_CDS_at	PF3D7_1224900	splicing factor 3B subunit 6, putative (SF3B6)	-1.30208	0.000234421	s
AF465508.1_s_at	#N/A	#N/A	19.3502	0.000234776	s
Pf.14.254.0_CDS_at	PF3D7_1408600	40S ribosomal protein S8e, putative	-2.29019	0.000235875	s
Pf.9.4.0_CDS_at	PF3D7_0922200	S-adenosylmethionine synthetase (SAMS)	1.32519	0.00023647	s
Pf.7.32.0_CDS_at	PF3D7_0726400	conserved Plasmodium membrane protein, unknown function	2.15922	0.00023668	s
Pf.10.25.0_CDS_at	PF3D7_1018200	serine/threonine protein phosphatase 8, putative (PPP8)	2.98921	0.000236937	s
Pf.13_1.418.0_CDS_a_at	PF3D7_1310200	conserved Plasmodium protein, unknown function	1.70542	0.000237579	s
Pf.8.6.0_CDS_at	PF3D7_0814000	60S ribosomal protein L13-2, putative	-1.65452	0.000240349	s
Pf.13_1.250.0_CDS_at	PF3D7_1308200	carbamoyl phosphate synthetase (cpsSII)	-2.7327	0.000240614	s
Pf.13_1.458.0_CDS_at	PF3D7_1330000.1	thioredoxin, putative	-1.66224	0.00024117	s
Pf.9.203.0_CDS_at	PF3D7_0908800	transporter, putative	1.89296	0.000242199	s
Pf.2.212.0_CDS_at	PF3D7_0218400	DEAD/DEAH box ATP-dependent RNA helicase, putative	-2.32328	0.000244136	s
Pf.6.58.0_CDS_at	PF3D7_0614100	conserved Plasmodium protein, unknown function	6.16347	0.000244677	s
Pf.14.458.0_CDS_at	PF3D7_1440900	conserved Plasmodium protein, unknown function	1.5543	0.000244779	s
Pf.12.17.0_CDS_at	PF3D7_1243600	translation initiation factor SUI1, putative	1.35965	0.00024546	s
Pf.12.588.0_at	PF3D7_1213300	conserved Plasmodium protein, unknown function	-3.1665	0.000245938	s
Pf.10.46.0_CDS_at	PF3D7_1035500	merozoite surface protein 6 (MSP6)	-1.84835	0.000247099	s
Pf.13_1.264.0_CDS_at	PF3D7_1330300	DnaJ protein, putative	-1.20185	0.000247107	s
Pf.8.142.0_CDS_x_at	PF3D7_0811000	cullin-1, putative (CUL1)	1.64954	0.000247679	s
Pf.10.26.0_CDS_at	PF3D7_1034600	translation initiation factor IF-3, putative (IF3b)	2.82781	0.000248392	s
Pf.12.227.0_CDS_at	PF3D7_1241600	mitochondrial carrier protein, putative	-1.62763	0.000248687	s
AY277506.1_RC_at	PF3D7_0508100	SET domain protein, putative (SET9)	2.5798	0.00024924	s
Pf.3.217.0_CDS_at	PF3D7_0313700.1	conserved Plasmodium protein, unknown function	-1.76147	0.000250447	s
Pf.6.284.0_CDS_at	PF3D7_0616600	conserved Plasmodium protein, unknown function	3.11917	0.000250459	s
Pf.8.184.0_CDS_at	PF3D7_0816600	chaperone protein ClpB1 (ClpB1)	-3.6272	0.00025071	s
Pf.8.247.0_CDS_at	PF3D7_0824100	exonuclease, putative	-1.06239	0.000252307	s
Pf.2.94.0_CDS_at	PF3D7_0204700	hexose transporter (HT)	-1.88493	0.000252565	s
Pf.14.306.0_CDS_at	PF3D7_1408900	tRNA-dihydrouridine synthase, putative	-1.94423	0.000252707	s
Pf.13_1.15.0_CDS_at	PF3D7_1306200	conserved Plasmodium protein, unknown function	-2.17668	0.000253269	s
Pf.14.153.0_CDS_at	PF3D7_1447800	calponin homology domain-containing protein, putative	10.5208	0.000253387	s
Pf.13_1.299.0_CDS_at	PF3D7_1313200	methionyl-tRNA formyltransferase, putative (MTFMT)	-1.90229	0.000256417	s
Pf.2.135.0_CDS_at	PF3D7_0216600	MtN3-like protein	1.66468	0.000257279	s
Pf.3.62.0_CDS_at	PF3D7_0301700	Plasmodium exported protein, unknown function	-2.10378	0.000257402	s
Pf.11.158.0_CDS_at	PF3D7_1118200	heat shock protein 90, putative	-2.66951	0.000257469	s
Pf.14.203.0_CDS_at	PF3D7_1427500	DNA mismatch repair protein MSH2, putative (MSH2-1)	-2.01769	0.000259421	s
Pf.14.61.0_CDS_at	PF3D7_1408700	conserved Plasmodium protein, unknown function	2.18346	0.00025997	s
Pf.14.473.0_CDS_at	PF3D7_1449800	conserved Plasmodium protein, unknown function	-1.79463	0.000260033	s
Pf.13_1.558.0_CDS_at	PF3D7_1302600	deoxyhypusine hydroxylase (DOHH)	-2.28453	0.000261875	s
Pf.4.1.0_CDS_at	PF3D7_0415900	60S ribosomal protein L15, putative	-1.6007	0.000262087	s
Pf.7.142.0_CDS_at	PF3D7_0723100	conserved Plasmodium protein, unknown function	2.75734	0.000262313	s
Pf.13_1.123.0_CDS_at	PF3D7_1323500	plasmepsin V (PMV)	-2.25829	0.000262406	s
Pf.2.197.0_CDS_at	PF3D7_0213500	conserved Plasmodium protein, unknown function	-2.64972	0.000262651	s
Pf.1.24.0_CDS_at	PF3D7_0104300	ubiquitin carboxyl-terminal hydrolase 1, putative (UBP1)	-1.71508	0.000263552	s
Pf.9.352.0_CDS_at	PF3D7_0932400	peptide release factor, putative	1.74293	0.000263652	s
Pf.3.26.0_CDS_at	PF3D7_0319600	elongation factor 1 (EF-1), putative	-2.81255	0.000264073	s
Pf.11.99.0_CDS_at	PF3D7_1115500	transcription factor with AP2 domain(s), putative (ApiAP2)	-1.41332	0.000264456	s
Pf.10.35.0_CDS_at	PF3D7_1013600	conserved Plasmodium protein, unknown function	2.84879	0.000265657	s
Pf.5.40.0_UTR_at	#N/A	#N/A	-3.75476	0.000265729	s
AJ290941.1_s_at	PF3D7_1001200	acyl-CoA binding protein, isoform 2, ACBP2 (ACBP2)	-2.59723	0.000265907	s
Pf.3.46.0_CDS_at	PF3D7_0308200	T-complex protein 1 subunit eta (CCT7)	-2.64044	0.000266362	s
AF465497.1_x_at	#N/A	#N/A	8.06056	0.00026734	s
Pf.12.376.0_CDS_at	PF3D7_1241700	replication factor C subunit 4, putative (RFC4)	-2.78137	0.000267352	s
Pf.8.105.0_CDS_at	PF3D7_0825600	cytochrome c oxidase assembly protein, putative	-2.64363	0.00026773	s
Pf.4.207.0_CDS_at	PF3D7_0408400	conserved Plasmodium protein, unknown function	-2.51253	0.000268344	s
Pf.12.225.0_CDS_at	PF3D7_1239700	ATP-dependent zinc metalloprotease FTSH 1 (FTSH1)	-1.98489	0.000272976	s
Pf.7.143.0_CDS_at	PF3D7_0723900	conserved Plasmodium protein, unknown function	3.21459	0.000277968	s
Pf.7.23.0_CDS_at	PF3D7_0715800	drug/metabolite exporter, drug/metabolite transporter	-2.42921	0.000278318	s
Pf.7.285.0_CDS_at	PF3D7_0728000	eukaryotic translation initiation factor 2 alpha subunit, putative	-1.70658	0.000280393	s
Pf.8.132.0_CDS_at	PF3D7_0822800	U5 snrnp-specific protein, putative	-3.32806	0.00028183	s
Pf.14.606.0_CDS_at	PF3D7_1406100	conserved Plasmodium protein, unknown function	1.52115	0.000282524	s
Pf.14.529.0_CDS_at	PF3D7_1468700	eukaryotic initiation factor 4A (eIF4A)	-2.19614	0.000282831	s
Pf.12.298.0_CDS_at	PF3D7_1204600	cytidine deaminase, putative	-2.75615	0.000283436	s
Pf.9.214.0_CDS_at	PF3D7_0911700	GTP-binding protein, putative	1.29089	0.000283531	s
Pf.12.78.0_CDS_at	PF3D7_1244100	N-alpha-acetyltransferase 15, NatA auxiliary subunit, putative	-1.69442	0.000284156	s
AF441845.1_at	#N/A	#N/A	9.28793	0.000284206	s
Pf.13_1.668.0_CDS_at	PF3D7_1365100	mitochondrial ribosomal protein S17 precursor, putative	-1.16458	0.000284653	s
Pf.5.62.0_CDS_at	PF3D7_0524000	karyopherin beta (KASbeta)	-1.42117	0.000285285	s
Pf.11.124.0_CDS_at	PF3D7_1138800	WD repeat-containing protein, putative	3.67089	0.000285874	s
Pf.13_1.624.0_CDS_at	PF3D7_1341200	60S ribosomal protein L18, putative	-2.18536	0.000287314	s
Pf.11.291.0_CDS_at	PF3D7_1115000	conserved Plasmodium protein, unknown function	1.7885	0.000289206	s
AF406762.1_RC_at	PF3D7_0731500	erythrocyte binding antigen-175 (EBA175)	-4.56805	0.000289701	s
Pf.14.13.0_CDS_at	PF3D7_1409300	DNA damage-inducible protein 1, putative (DDI1)	1.9105	0.00028988	s
Pf.8.113.0_CDS_at	PF3D7_0814400	phospholipase DDHD1, putative	1.99151	0.000289882	s
Pf.12.462.0_CDS_at	PF3D7_1218600	arginine--tRNA ligase, putative	-2.9478	0.00029058	s
Pf.8.73.0_CDS_at	PF3D7_0806700	conserved Plasmodium membrane protein, unknown function	1.50794	0.00029112	s
Pf.14.899.0_at	PF3D7_1417900	conserved Plasmodium protein, unknown function	-2.35682	0.000292627	s
Pf.6.231.0_CDS_at	PF3D7_0629300	phospholipase, putative (PL)	-2.35314	0.000293023	s
Pf.12.510.0_CDS_at	PF3D7_1240100	early transcribed membrane protein 12 (ETRAMP12)	-2.4591	0.000293747	s
Pf.4.29.0_CDS_at	PF3D7_0408700	sporozoite micronemal protein essential for cell traversal (PLP1)	-2.2854	0.000294351	s
Pf.5.19.0_CDS_at	PF3D7_0509700	conserved Plasmodium protein, unknown function	-2.65375	0.000294802	s
Pf.2.2.0_CDS_at	PF3D7_0216000	DEAD/DEAH box helicase, putative	3.0942	0.000296877	s
Pf.9.336.0_CDS_at	PF3D7_0920100	chaperone, putative	-1.44946	0.000297597	s
Pf.6.111.0_CDS_at	PF3D7_0602200	MYND finger protein, putative	-1.99863	0.000298875	s
Pf.7.215.0_CDS_at	PF3D7_0729800	dynein light chain, putative	1.69577	0.000299516	s
Pf.12.453.0_CDS_x_at	PF3D7_1215300	10 kDa chaperonin (CPN10)	-3.53316	0.000299958	s
Pf.13_1.195.0_CDS_at	PF3D7_1343600	UDP-N-acetylglucosamine pyrophosphorylase, putative	-3.27544	0.000300558	s
Pf.12.610.0_at	PF3D7_1228600	merozoite surface protein 9 (MSP9)	4.9005	0.000300646	s
Pf.11.227.0_CDS_x_at	PF3D7_1127300	methyltransferase, putative	-2.40795	0.000300965	s
Pf.4.99.0_CDS_a_at	PF3D7_0404000	conserved Plasmodium protein, unknown function	1.30254	0.000301623	s
Pf.8.243.0_CDS_at	PF3D7_0824700	lipase maturation factor, putative (LMF1)	-2.66763	0.000302771	s
Pf.10.49.0_CDS_at	PF3D7_1036900	conserved Plasmodium protein, unknown function	2.08838	0.000302836	s
Pf.12.398.0_CDS_at	PF3D7_1252600	lysophospholipase, putative	-2.78143	0.000304079	s
Pf.12.50.0_CDS_at	PF3D7_1203000	origin recognition complex subunit 1 (ORC1)	2.23621	0.000304977	s
Pf.5.99.0_CDS_at	PF3D7_0508500	guanidine nucleotide exchange factor (RCC1)	4.87656	0.000305382	s
Pf.8.368.0_at	#N/A	#N/A	-1.78146	0.000306775	s
Pf.14.469.0_CDS_at	PF3D7_1446300	conserved Plasmodium membrane protein, unknown function	-1.64792	0.000308849	s
Pf.2.25.0_CDS_at	PF3D7_0213400	protein kinase 7 (PK7)	-2.04484	0.000309001	s
Pf.13_1.626.0_CDS_at	PF3D7_1342500	sporozoite protein essential for cell traversal (SPECT1)	-3.38676	0.00031088	s
AF286876.1_RC_s_at	#N/A	#N/A	2.11174	0.000310897	s
Pf.11.444.0_CDS_at	PF3D7_1122200	cupin-like protein, putative	2.1017	0.000311346	s
Pf.6.305.0_CDS_at	PF3D7_0625400	conserved Plasmodium protein, unknown function	-3.95622	0.00031239	s
Pf.12.339.0_CDS_at	PF3D7_1222400	transcription factor with AP2 domain(s) (ApiAP2)	2.64918	0.000313178	s
Pf.10.48.1_a_at	PF3D7_1021800	schizont egress antigen-1 (SEA1)	4.1764	0.000313822	s
Pf.10.231.0_CDS_at	PF3D7_1009000	diphthine synthase, putative	-2.54234	0.00031405	s
Pf.10.12.0_CDS_at	PF3D7_1025900	conserved Plasmodium protein, unknown function	5.35928	0.000314306	s
Pf.12.42.0_CDS_at	PF3D7_1230700	protein transport protein SEC13 (SEC13)	8.39024	0.000315033	s
Pf.9.485.0_at	PF3D7_0934700	UBX domain, putative	2.63915	0.000315433	s
Pf.1.56.0_CDS_at	PF3D7_0110100	selenocysteine-specific elongation factor selB homologue, putative	-2.25647	0.000318156	s
Pf.12.58.0_CDS_at	PF3D7_1221300	conserved Plasmodium protein, unknown function	2.34357	0.000318238	s
Pf.6.233.0_CDS_at	PF3D7_0629900	sec14-like cytosolic factor or phosphatidylinositol/phosphatidylcholine transfer protein, putative	-1.84394	0.000318862	s
Pf.7.119.0_CDS_at	PF3D7_0723800	conserved Plasmodium protein, unknown function	4.20142	0.000319181	s
Pf.10.121.0_CDS_at	PF3D7_1017700	conserved Plasmodium protein, unknown function	3.26888	0.00032119	s
Pf.12.342.0_CDS_at	PF3D7_1223700	iron transporter, putative	-2.84025	0.000321373	s
Pf.14.515.0_CDS_at	PF3D7_1464600	phosphatase, putative	-1.94332	0.000321666	s
Pf.14.533.0_CDS_at	PF3D7_1470300	conserved Plasmodium protein, unknown function	-2.3629	0.000323435	s
Pf.10.375.0_CDS_at	PF3D7_1028900	inner membrane complex protein 1m, putative (IMC1m)	-1.44576	0.000323826	s
Pf.5.136.0_CDS_at	PF3D7_0525000	zinc finger protein, putative	-2.67397	0.00032444	s
Pf.11.397.0_CDS_at	PF3D7_1104700.1	RNA polymerase subunit, putative	-3.11856	0.00032499	s
AF008989.1_x_at	#N/A	#N/A	-6.20814	0.000325619	s
Pf.12.493.0_CDS_at	PF3D7_1233400	conserved Plasmodium membrane protein, unknown function	-1.86981	0.000326842	s
Pf.9.80.0_CDS_at	PF3D7_0919000	nucleosome assembly protein (NAPS)	-1.72214	0.000328026	s
Pf.8.154.0_CDS_at	#N/A	#N/A	1.77652	0.000328352	s
Pf.13_1.593.0_CDS_x_at	PF3D7_1323200	V-type proton ATPase subunit G, putative	-1.38133	0.000328589	s
Pf.13_1.111.0_CDS_at	PF3D7_1324000	conserved Plasmodium protein, unknown function	4.24874	0.000328693	s
Pf.10.388.0_CDS_at	PF3D7_1034400	flavoprotein subunit of succinate dehydrogenase (SDHA)	-2.16014	0.000328881	s
Pf.9.58.0_CDS_at	PF3D7_0926800	conserved Plasmodium protein, unknown function	5.7637	0.00032917	s
Pf.14.50.0_CDS_at	PF3D7_1430200	plasmepsin IX	3.20464	0.000330827	s
Pf.2.202.0_CDS_at	PF3D7_0214700	conserved Plasmodium protein, unknown function	-1.92873	0.000331203	s
Pf.13_1.653.0_CDS_s_at	PF3D7_1357000	elongation factor 1-alpha	-1.541	0.000331397	s
X13014.1_RC_at	PF3D7_0708400	heat shock protein 90 (HSP90)	-2.4233	0.000331799	s
Pf.6.104.0_CDS_at	PF3D7_0619000.1	conserved Plasmodium protein, unknown function	2.81606	0.000332747	s
Pf.3.35.0_CDS_at	PF3D7_0323700	U4/U6.U5 tri-snRNP-associated protein 1, putative (SART1)	3.80733	0.000333279	s
Pf.5.6.0_CDS_at	PF3D7_0520900	S-adenosyl-L-homocysteine hydrolase (SAHH)	-1.4793	0.00033334	s
Pf.7.15.0_CDS_at	PF3D7_0725000	exonuclease I, putative	2.92227	0.00033536	s
Pf.8.121.0_CDS_at	PF3D7_0807700	serine protease DegP (DegP)	3.12086	0.000338013	s
Pf.11.118.0_CDS_at	PF3D7_1126900	small nuclear ribonucleoprotein F, putative (SNRPF)	-1.28421	0.000338211	s
AF237575.1_RC_at	PF3D7_0626300	3-oxoacyl-acyl-carrier protein synthase I/II (FabB/FabF)	-2.00611	0.000338586	s
Pf.13_1.184.0_CDS_at	PF3D7_1325100	phosphoribosylpyrophosphate synthetase	-3.09176	0.000339303	s
Pf.10.108.1_at	PF3D7_1019700	conserved Plasmodium protein, unknown function	5.76401	0.000339595	s
AF441845.1_RC_at	#N/A	#N/A	5.64157	0.000340169	s
AJ420671.1_s_at	PF3D7_1102800	early transcribed membrane protein 11.2 (ETRAMP11.2)	-1.86578	0.000340288	s
AF441846.1_RC_x_at	#N/A	#N/A	14.6951	0.000342475	s
Pf.1.85.0_CDS_at	PF3D7_0109800	phenylalanine--tRNA ligase alpha subunit	-1.78389	0.00034269	s
Pf.9.334.0_CDS_at	PF3D7_0918200	50S ribosomal protein L3, apicoplast, putative	1.3132	0.000342824	s
Pf.3.206.0_CDS_at	PF3D7_0307100	40S ribosomal protein S12, putative	-2.92216	0.000344295	s
Pf.14.215.0_CDS_at	PF3D7_1445900	ATP-dependent RNA helicase DDX5, putative (DDX5)	-2.49882	0.000345082	s
Pf.11.37.0_CDS_at	PF3D7_1145400	dynamin-like protein (DYN1)	1.55905	0.000346791	s
Pf.12.263.0_CDS_at	PF3D7_1226400	conserved Plasmodium protein, unknown function	4.68774	0.000347093	s
Pf.5.360.0_at	PF3D7_0513600	deoxyribodipyrimidine photo-lyase, putative	3.93865	0.000350529	s
Pf.14.169.0_CDS_at	PF3D7_1414000	26S proteasome regulatory subunit RPN13, putative (RPN13)	1.251	0.000350868	s
Pf.9.25.0_CDS_at	PF3D7_0915800	glycolipid transfer protein, putative (GLTP)	1.59588	0.000351395	s
Pf.1.76.0_CDS_at	PF3D7_0105700	asparagine-rich antigen Pfa35-2	2.92457	0.000352829	s
Pf.2.97.0_CDS_at	PF3D7_0211400	beta-ketoacyl-ACP synthase III (KASIII)	-1.75249	0.000355074	s
Pf.12.474.0_CDS_at	PF3D7_1223900	50S ribosomal protein L24, putative	-3.54094	0.000355604	s
Pf.9.196.0_CDS_at	PF3D7_0903900	60S ribosomal protein L32 (RPL32)	-1.44842	0.000356904	s
Pf.12.198.0_CDS_at	PF3D7_1252100	rhoptry neck protein 3 (RON3)	2.26576	0.000357049	s
L40602.1_RC_x_at	PF3D7_0400400	erythrocyte membrane protein 1, PfEMP1 (VAR)	2.55724	0.000358228	s
Pf.9.27.0_CDS_at	PF3D7_0919100	DnaJ protein, putative	-1.4562	0.000360184	s
Pf.13_1.285.0_CDS_at	PF3D7_1303000	conserved Plasmodium protein, unknown function	-2.74251	0.000360302	s
Pf.14.380.0_CDS_at	PF3D7_1408000	plasmepsin II	-3.15405	0.000361101	s
Pf.11.26.0_CDS_at	PF3D7_1107800	transcription factor with AP2 domain(s) (ApiAP2)	1.39082	0.000363532	s
Pf.1.22.0_CDS_at	PF3D7_0113200	Plasmodium exported protein, unknown function	3.65868	0.000364433	s
Pf.14.403.0_CDS_at	PF3D7_1417100	conserved Plasmodium protein, unknown function	-1.81097	0.000365112	s
Pf.13_1.68.0_CDS_at	PF3D7_1330700	GPI transamidase subunit PIG-U, putative	-2.0553	0.000367209	s
Pf.5.266.0_CDS_at	PF3D7_0503800	60S ribosomal protein L31 (RPL31)	-2.17288	0.000367601	s
Pf.12.454.0_CDS_at	PF3D7_1215400	conserved Plasmodium protein, unknown function	3.6803	0.000367731	s
Pf.13_1.506.0_CDS_at	PF3D7_1353500	RNA polymerase II transcription factor B subunit 4, putative (TFB4)	-1.75245	0.000370141	s
Pf.9.167.0_CDS_at	PF3D7_0915400	6-phosphofructokinase (PFK9)	-3.03257	0.000370465	s
Pf.5.7.0_CDS_a_at	PF3D7_0511000	translationally-controlled tumor protein homolog (TCTP)	-1.49691	0.000377405	s
Pf.5.278.0_CDS_at	PF3D7_0508800	single-stranded DNA-binding protein (SSB)	2.31891	0.000378042	s
Pf.12.96.0_CDS_at	PF3D7_1220400	debranching enzyme-associated ribonuclease, putative (DRN1)	2.34358	0.000378084	s
Pf.14.275.0_CDS_a_at	PF3D7_1437000	N-acetyltransferase, putative	3.07273	0.000378119	s
Pf.14.62.0_CDS_at	PF3D7_1411200	rhomboid protease ROM8 (ROM8)	2.00571	0.000378408	s
Pf.6.307.0_CDS_s_at	PF3D7_0626300	3-oxoacyl-acyl-carrier protein synthase I/II (FabB/FabF)	-2.29241	0.00037882	s
Pf.10.134.0_CDS_at	PF3D7_1009800	conserved Plasmodium membrane protein, unknown function	-1.17571	0.000380983	s
Pf.11.17.0_CDS_at	PF3D7_1130100	60S ribosomal protein L38 (RPL38)	-1.25998	0.000381217	s
Pf.6.80.0_CDS_at	PF3D7_0629100	nicotinate phosphoribosyltransferase, putative (NAPRT)	-2.61005	0.000382988	s
Pf.14.256.0_CDS_a_at	PF3D7_1411300	conserved Plasmodium protein, unknown function	2.7015	0.000385541	s
Pf.3.23.0_CDS_at	PF3D7_0308600	pre-mRNA-processing factor 19, putative (PRPF19)	-3.16977	0.000386928	s
Pf.3.229.0_CDS_at	PF3D7_0317500	kinesin-5 (EG5)	4.47285	0.000387167	s
Pf.14.109.0_CDS_at	PF3D7_1465000	conserved Plasmodium protein, unknown function	1.38511	0.000388716	s
AF275850.1_RC_s_at	#N/A	#N/A	7.29603	0.000390178	s
X15063.1_RC_x_at	#N/A	#N/A	1.56598	0.000391568	s
Pf.10.131.0_CDS_at	PF3D7_1007700	transcription factor with AP2 domain(s) (ApiAP2)	2.59954	0.000392027	s
Pf.2.42.0_CDS_at	PF3D7_0211800	asparagine--tRNA ligase (AsnRS)	-1.62415	0.000392816	s
Pf.14.84.0_CDS_at	PF3D7_1473200	DnaJ protein, putative	-1.5566	0.000393348	s
M23646.1_RC_at	PF3D7_0831800	histidine-rich protein II (HRPII)	3.34235	0.000393921	s
Pf.6.95.0_CDS_x_at	PF3D7_0605400	calcium-binding protein, putative	1.67663	0.000394427	s
Pf.7.94.0_CDS_at	PF3D7_0715500	mitochondrial ATP synthase F1, epsilon subunit, putative	-2.41953	0.000394852	s
Pf.11.173.0_CDS_at	PF3D7_1105700	tRNA-splicing ligase RtcB, putative (RTCB)	-2.69925	0.000395058	s
Pf.5.66.0_CDS_at	PF3D7_0510100	conserved Plasmodium protein, unknown function	3.47301	0.000395928	s
Pf.13_1.432.0_CDS_at	PF3D7_1315900	exportin-1, putative	-1.18778	0.000396461	s
Pf.13_1.163.0_CDS_at	PF3D7_1337700	conserved Plasmodium protein, unknown function	5.10569	0.000397862	s
AJ290942.1_RC_at	PF3D7_1111100	replication factor C subunit 5, putative (RFC5)	-2.59042	0.000398522	s
Pf.11.442.0_CDS_at	PF3D7_1122000	conserved Plasmodium protein, unknown function	-3.17411	0.000398938	s
Pf.8.142.0_CDS_a_at	PF3D7_0811000	cullin-1, putative (CUL1)	1.79805	0.000399838	s
Pf.13_1.90.0_CDS_at	PF3D7_1353000	tryptophan-rich antigen, pseudogene	5.30876	0.00040422	s
Pf.8.257.0_CDS_at	PF3D7_0820600	conserved Plasmodium membrane protein, unknown function	2.76409	0.000405188	s
Pf.5.251.0_CDS_x_at	PF3D7_0100500	erythrocyte membrane protein 1 (PfEMP1), exon 1, pseudogene	-2.23888	0.000405344	s
Pf.3.110.0_CDS_at	PF3D7_0303000	N-ethylmaleimide-sensitive fusion protein (NSF)	-1.48993	0.000405349	s
AFFX-Pf-Gapdh-M_at	#N/A	#N/A	-2.37893	0.000405388	s
AJ290925.2_at	PF3D7_1370300	membrane associated histidine-rich protein (MAHRP1)	-2.12866	0.000405488	s
Pf.14.68.0_CDS_at	PF3D7_1448400	ubiquitin-protein ligase, putative (HRD3)	-1.58392	0.000406237	s
Pf.14.502.0_CDS_at	PF3D7_1460100	FYVE and coiled-coil domain-containing protein (FCP)	-1.95606	0.00040658	s
Pf.11.23.0_CDS_at	PF3D7_1133200	conserved Plasmodium protein, unknown function	5.22452	0.000407109	s
Pf.13_1.294.0_CDS_at	PF3D7_1311800	M1-family alanyl aminopeptidase (M1AAP)	-2.5537	0.000409131	s
Pf.3.104.0_CDS_at	PF3D7_0316800	40S ribosomal protein S15A, putative	-2.29325	0.000409447	s
Pf.8.109.0_CDS_at	PF3D7_0820000	Snf2-related CBP activator, putative (SRCAP)	-1.99224	0.000411533	s
Pf.10.173.0_CDS_at	PF3D7_1035100	probable protein, unknown function	1.47565	0.000411962	s
Pf.11.42.0_CDS_at	PF3D7_1113100	protein tyrosine phosphatase (PRL)	1.26243	0.000412973	s
Pf.14.717.0_CDS_at	PF3D7_1459900	conserved Plasmodium membrane protein, unknown function	2.21848	0.000414645	s
Pf.3.42.0_CDS_at	PF3D7_0303300	DNA-directed RNA polymerase subunit I, putative	-2.13055	0.000414973	s
Pf.13_1.661.0_CDS_at	PF3D7_1361500.1	conserved Plasmodium protein, unknown function	-1.85271	0.000416579	s
Pf.10.168.0_CDS_at	PF3D7_1024500	conserved Plasmodium protein, unknown function	-1.85643	0.000416778	s
Pf.2.22.0_CDS_at	PF3D7_0213100	protein SIS1 (SIS1)	-2.77139	0.00041683	s
Pf.9.91.0_CDS_at	PF3D7_0919600	dolichyl-diphosphooligosaccharide--protein glycosyltransferase, putative	-2.43348	0.000417885	s
Pf.14.158.0_CDS_at	PF3D7_1454700	6-phosphogluconate dehydrogenase, decarboxylating, putative	-2.84964	0.00041823	s
M18825.1_RC_at	PF3D7_1011800	PRE-binding protein (PREBP)	11.155	0.000418603	s
Pf.12.44.0_CDS_at	PF3D7_1234200	conserved Plasmodium protein, unknown function, pseudogene	4.09654	0.000418959	s
Pf.6.27.0_CDS_at	PF3D7_0604100	transcription factor with AP2 domain(s) (SIP2)	2.71028	0.000419178	s
Pf.4.208.0_CDS_a_at	PF3D7_0408500	flap endonuclease 1 (FEN1)	1.97647	0.000420587	s
Pf.8.261.0_CDS_at	PF3D7_0819500	conserved protein, unknown function	1.28374	0.000422215	s
Pf.13_1.65.0_CDS_at	PF3D7_1309400	HORMA domain protein, putative	8.99755	0.000423119	s
Pf.13_1.319.0_CDS_a_at	PF3D7_1337100	protein kinase 6 (PK6)	-5.84338	0.000424473	s
Pf.6.64.0_CDS_at	PF3D7_0609700	conserved Plasmodium protein, unknown function	3.02762	0.000425436	s
Pf.9.253.0_CDS_at	PF3D7_0929200	RNA-binding protein, putative	1.7124	0.000425443	s
Pf.10.263.0_CDS_at	PF3D7_1025700	conserved Plasmodium protein, unknown function	-1.51089	0.000425595	s
Pf.7.73.0_CDS_at	PF3D7_0729300	60S ribosomal export protein NMD3, putative (NMD3)	-2.98116	0.000428029	s
Pf.14.124.0_CDS_at	PF3D7_1429100	apicoplast ribosomal protein L15 precursor, putative	6.39204	0.000429134	s
Pf.9.57.0_CDS_at	PF3D7_0910900	DNA primase large subunit, putative	-1.95057	0.000429338	s
Pf.14.76.0_CDS_at	PF3D7_1439800	vesicle-associated membrane protein, putative	3.92034	0.000429473	s
Pf.13_1.116.0_CDS_at	PF3D7_1368800	DNA repair endonuclease, putative (ERCC4)	2.41919	0.000430196	s
Pf.12.9.0_CDS_a_at	PF3D7_1229400	macrophage migration inhibitory factor (MIF)	-1.77019	0.00043032	s
Pf.9.8.0_CDS_at	PF3D7_0919800	TLD domain-containing protein	3.04417	0.000430733	s
Pf.10.24.0_CDS_at	PF3D7_1009700	tubulin--tyrosine ligase, putative	4.4497	0.00043132	s
Pf.8.52.0_CDS_at	PF3D7_0821700	60S ribosomal protein L22, putative	-2.03724	0.000433261	s
Pf.7.310.0_at	PF3D7_0704600	E3 ubiquitin-protein ligase (UT)	2.99904	0.000435765	s
Pf.14.450.0_CDS_at	PF3D7_1438600	conserved protein, unknown function	-3.06114	0.000436542	s
Pf.10.169.0_CDS_at	PF3D7_1024700	conserved Plasmodium protein, unknown function	-2.61633	0.000437725	s
Pf.10.107.0_CDS_at	PF3D7_1019500.1	conserved Plasmodium membrane protein, unknown function	-1.56081	0.00043823	s
Pf.6.50.0_CDS_at	PF3D7_0624100	conserved Plasmodium protein, unknown function	-1.27672	0.000439109	s
AF275840.1_RC_s_at	#N/A	#N/A	1.71059	0.000439255	s
Pf.11.98.0_CDS_at	PF3D7_1114900	conserved Plasmodium protein, unknown function	5.06331	0.000439882	s
Pf.5.71.0_CDS_at	PF3D7_0506500	conserved Plasmodium protein, unknown function	4.45265	0.000440457	s
Pf.5.173.0_CDS_at	PF3D7_0531400	conserved Plasmodium protein, unknown function	2.47021	0.000441126	s
Pf.5.282.0_CDS_at	PF3D7_0512300	CDK-activating kinase assembly factor (MAT1)	-2.36144	0.000443251	s
Pf.7.198.0_CDS_at	PF3D7_0723700	metallo-hydrolase/oxidoreductase, putative	-2.67103	0.000443596	s
Pf.10.206.0_CDS_at	PF3D7_1027800	60S ribosomal protein L3 (RPL3)	-1.68783	0.000443667	s
Pf.8.126.0_CDS_at	PF3D7_0828200	leucine--tRNA ligase, putative	2.14538	0.000444145	s
Pf.14.282.0_CDS_at	PF3D7_1449100	conserved Plasmodium protein, unknown function	1.9401	0.000444525	s
Pf.14.286.0_CDS_at	PF3D7_1460500	conserved Plasmodium protein, unknown function	6.2184	0.000445287	s
Pf.7.264.0_CDS_at	PF3D7_0716800	eukaryotic translation initiation factor 3 subunit I, putative (EIF3I)	-2.30058	0.000445951	s
Pf.12.44.0_UTR_at	PF3D7_1234300	DNA polymerase epsilon subunit b, putative	4.31556	0.000446014	s
Pf.12.444.0_CDS_at	PF3D7_1212000	glutathione peroxidase-like thioredoxin peroxidase (TPx(Gl))	-1.94238	0.000447335	s
Pf.5.35.0_CDS_at	PF3D7_0527000	DNA replication licensing factor MCM3, putative (MCM3)	1.20899	0.000447591	s
Pf.8.16.0_CDS_at	PF3D7_0804500	conserved Plasmodium membrane protein, unknown function	10.5171	0.000448424	s
Pf.5.101.0_CDS_at	PF3D7_0509400	RNA polymerase I (RNAPI)	-2.16952	0.000450263	s
Pf.12.68.0_CDS_a_at	PF3D7_1211400	heat shock protein DNAJ homologue Pfj4 (PfJ4)	-1.90706	0.000452184	s
Pf.9.172.0_CDS_at	PF3D7_0921700	conserved Plasmodium protein, unknown function	2.82499	0.000453425	s
Pf.13_1.101.0_CDS_at	PF3D7_1351600	glycerol kinase (GK)	-2.10257	0.000453641	s
Pf.9.353.0_CDS_at	PF3D7_0932600	apicoplast ribosomal protein S6, putative (RPS6)	-1.49915	0.000454556	s
Pf.8.173.0_CDS_at	PF3D7_0821900	conserved Plasmodium protein, unknown function	-1.56981	0.000455573	s
Pf.7.113.0_CDS_at	PF3D7_0717300	transcription initiation factor IIE, alpha subunit, putative	-1.35438	0.00045722	s
Pf.2.199.0_CDS_at	PF3D7_0214100	protein transport protein SEC31 (SEC31)	4.6925	0.000457597	s
Pf.6.106.0_CDS_at	PF3D7_0621200	pyridoxine biosynthesis protein PDX1 (PDX1)	-3.3752	0.000459317	s
Pf.13_1.41.0_CDS_at	PF3D7_1366400	rhoptry protein RHOP148 (RHOP148)	3.65019	0.000460323	s
Pf.7.188.0_CDS_at	PF3D7_0720200	conserved Plasmodium protein, unknown function	-1.92274	0.000461313	s
Pf.7.98.0_CDS_at	PF3D7_0721600	40S ribosomal protein S5, putative	-2.90347	0.000461559	s
Pf.8.49.0_CDS_at	PF3D7_0802100	transcription factor with AP2 domain(s) (ApiAP2)	2.53495	0.000461817	s
Pf.3.139.0_CDS_at	PF3D7_0310800	conserved Plasmodium protein, unknown function	-2.25456	0.000462334	s
Pf.1.1.0_CDS_at	PF3D7_0105800	conserved Plasmodium protein, unknown function	2.27162	0.00046246	s
Pf.13_1.410.0_CDS_at	PF3D7_1306900	U1 small nuclear ribonucleoprotein A, putative	-1.21603	0.000462488	s
Pf.13_1.231.0_CDS_at	PF3D7_1349600	conserved Plasmodium protein, unknown function	3.06488	0.000464677	s
Pf.11.101.0_CDS_a_at	PF3D7_1120800	conserved Plasmodium protein, unknown function	-2.17759	0.000465843	s
Pf.5.97.0_CDS_at	PF3D7_0506300	conserved Plasmodium protein, unknown function	-1.90857	0.000472385	s
Pf.13_1.112.1_a_at	PF3D7_1345400	conserved Plasmodium protein, unknown function	3.8281	0.000474403	s
Pf.4.109.0_CDS_at	PF3D7_0415600	GTP:AMP phosphotransferase (GAK)	-2.24097	0.000474994	s
Pf.14.636.0_CDS_at	PF3D7_1421300	conserved Plasmodium protein, unknown function	3.83589	0.000475719	s
Pf.12.443.0_CDS_at	PF3D7_1211500	mitochondrial ribosomal protein S18 precursor, putative	-1.70829	0.000475868	s
Pf.11.211.0_CDS_at	PF3D7_1108700	heat shock protein DnaJ homologue Pfj2	-1.56438	0.00047802	s
Pf.5.27.0_CDS_at	PF3D7_0508700	pre-mRNA-processing ATP-dependent RNA helicase PRP5, putative (PRP5)	2.66986	0.000478035	s
Pf.11.80.0_CDS_a_at	PF3D7_1124000	endoplasmic reticulum oxidoreductin, putative (ERO1)	-1.56252	0.000478269	s
Pf.4.39.0_CDS_at	PF3D7_0404700	dipeptidyl aminopeptidase 3 (DPAP3)	1.61026	0.000478517	s
Pf.14.470.0_CDS_at	PF3D7_1447300	mitochondrial ribosomal protein S14 precursor, putative	-2.15833	0.000479038	s
Pf.14.327.0_CDS_at	PF3D7_1434400	conserved Plasmodium membrane protein, unknown function	1.9642	0.000479295	s
Pf.7.52.0_CDS_at	PF3D7_0707700	E3 ubiquitin-protein ligase, putative	1.78318	0.000481476	s
Pf.10.170.0_CDS_at	PF3D7_1030000	transcription elongation factor SPT4, putative (SPT4)	3.18304	0.000483444	s
Pf.6.56.0_CDS_at	PF3D7_0606900	glutaredoxin-like protein (GLP2)	-1.89342	0.000484197	s
Pf.2.86.0_CDS_at	PF3D7_0217100	ATP synthase F1, alpha subunit	-1.57976	0.000484429	s
M23646.1_RC_x_at	PF3D7_0831800	histidine-rich protein II (HRPII)	12.4273	0.000484965	s
AF115767.1_s_at	PF3D7_1456800	V-type H(+)-translocating pyrophosphatase, putative (VP1)	-2.23206	0.000485872	s
Pf.10.178.0_CDS_at	PF3D7_1039000	serine/threonine protein kinase, FIKK family (FIKK10.2)	5.81528	0.00048721	s
Pf.14.243.0_CDS_at	PF3D7_1463900	conserved Plasmodium membrane protein, unknown function	5.81357	0.000489247	s
Pf.14.18.0_CDS_at	PF3D7_1459600	conserved Plasmodium protein, unknown function	2.82612	0.000489538	s
Pf.10.352.0_CDS_at	PF3D7_1021200	conserved Plasmodium protein, unknown function	2.22263	0.000489784	s
Pf.11.39.0_CDS_at	PF3D7_1110500	vacuolar protein sorting-associated protein 35, putative (VPS35)	1.47049	0.000491218	s
Pf.3.36.0_CDS_at	PF3D7_0306900	40S ribosomal protein S23, putative	-1.37267	0.000493707	s
Pf.5.153.0_CDS_at	PF3D7_0514100	ATP-dependent DNA helicase UvrD (UvrD)	3.82683	0.000494463	s
Pf.9.88.0_CDS_at	PF3D7_0907800	apicoplast ribosomal protein L35 precursor, putative	1.25222	0.000495404	s
Pf.8.253.0_CDS_at	PF3D7_0821600	clp1-related protein, putative	-3.52051	0.000497053	s
Pf.10.69.0_CDS_at	PF3D7_1014300	conserved protein, unknown function	2.52048	0.000498686	s
Pf.11.131.0_CDS_at	PF3D7_1117900	conserved Plasmodium protein, unknown function	3.0648	0.000502679	s
Pf.10.101.0_CDS_at	PF3D7_1004300	E3 ubiquitin-protein ligase, putative	3.96287	0.000503485	s
Pf.8.61.0_CDS_at	PF3D7_0801700	sentrin-specific protease 2, putative (SENP2)	2.69821	0.000504108	s
Pf.5.185.0_CDS_at	PF3D7_0506800	transcription factor 25, putative (TCF25)	3.6208	0.000505494	s
Pf.8.150.0_CDS_at	PF3D7_0804000	cactin homolog, putative	1.44691	0.000505664	s
Pf.1.8.0_CDS_at	PF3D7_0109400	tubulin-specific chaperone a, putative	-1.60614	0.000512005	s
Pf.4.248.0_CDS_s_at	PF3D7_0426000	erythrocyte membrane protein 1, PfEMP1 (VAR)	4.89769	0.000512021	s
Pf.5.272.0_CDS_at	PF3D7_0505900	conserved Plasmodium protein, unknown function	-2.20801	0.00051378	s
Pf.5.100.0_CDS_at	PF3D7_0509300	conserved Plasmodium protein, unknown function	-2.06626	0.000515318	s
Pf.13_1.447.0_CDS_at	PF3D7_1322100	variant-silencing SET protein (SETvs)	-1.83786	0.000515511	s
Pf.14.202.0_CDS_at	PF3D7_1423400	conserved Plasmodium membrane protein, unknown function	7.47049	0.00051668	s
Pf.8.197.0_CDS_at	PF3D7_0812200	trypsin-like serine protease, putative	-1.9648	0.000518156	s
Pf.13_1.602.0_CDS_a_at	PF3D7_1331100	DEAD box helicase, putative	1.43132	0.000518401	s
Pf.11.454.1_CDS_a_at	PF3D7_1128400	geranylgeranyl pyrophosphate synthase, putative (GGPPS)	-2.41379	0.00051857	s
Pf.13_1.142.0_CDS_at	PF3D7_1322300	translation initiation factor EIF-2B subunit related	1.82951	0.000518866	s
Pf.7.141.0_CDS_at	PF3D7_0722500	cell cycle control protein cwf15, putative	2.69822	0.000520847	s
AF465509.1_x_at	#N/A	#N/A	7.38126	0.000522511	s
Pf.14.166.0_CDS_at	PF3D7_1412200	conserved Plasmodium protein, unknown function	3.4267	0.000522615	s
Pf.8.180.0_CDS_at	PF3D7_0818800	U3 small nucleolar ribonucleoprotein protein IMP4, putative (IMP4)	-1.82659	0.000522898	s
Pf.5.96.0_CDS_at	PF3D7_0505500	DNA mismatch repair protein MSH6, putative (MSH6)	-1.99339	0.000524625	s
Pf.10.293.0_CDS_at	PF3D7_1038900	lysophospholipase, putative	-1.6376	0.000526939	s
Pf.3.49.0_CDS_at	PF3D7_0322500	iron-sulfur assembly protein, putative (IscA2)	2.62078	0.000527441	s
Pf.12.109.0_CDS_at	PF3D7_1246700	conserved Plasmodium protein, unknown function	-2.43063	0.000530116	s
Pf.2.56.0_CDS_at	PF3D7_0212900	Leu/Phe-tRNA protein transferase, putative	1.95767	0.000530748	s
Pf.9.50.1_CDS_at	PF3D7_0926300	protein kinase, putative	-1.80514	0.000531586	s
Pf.13_1.633.0_CDS_at	PF3D7_1347000	WD repeat-containing protein 92, putative (WDR92)	1.45198	0.000532891	s
Pf.5.288.0_CDS_at	PF3D7_0515000	pre-mRNA-splicing factor CWC2, putative (CWC2)	2.82083	0.000533108	s
Pf.11.463.0_CDS_at	PF3D7_1135500	conserved Plasmodium protein, unknown function	-1.89934	0.000535631	s
Pf.14.543.0_CDS_at	PF3D7_1474100	mitochondrial ribosomal protein L20 precursor, putative	-3.48381	0.00053639	s
Pf.5.209.0_CDS_at	PF3D7_0516700	ubiquitin carboxyl-terminal hydrolase 2, putative	1.86994	0.000537042	s
Pf.11.294.0_CDS_at	PF3D7_1117400	conserved Plasmodium protein, unknown function	1.96156	0.000537901	s
Pf.1.76.0_CDS_x_at	PF3D7_0105700	asparagine-rich antigen Pfa35-2	4.24449	0.000538245	s
Pf.13_1.318.0_CDS_at	PF3D7_1335600	conserved Plasmodium protein, unknown function	1.6449	0.000538973	s
Pf.4.54.0_CDS_at	PF3D7_0409100	U4/U6 small nuclear ribonucleoprotein PRP31, putative (PRPF31)	-1.66777	0.000540954	s
Pf.13_1.291.0_CDS_at	PF3D7_1307300	DEAD box helicase, putative	-2.90943	0.000541667	s
Pf.3.168.0_CDS_at	PF3D7_0320000	protein phosphatase inhibitor 2 (I2)	-1.99856	0.00054214	s
Pf.2.29.0_CDS_at	PF3D7_0216400	vacuolar protein sorting-associated protein 45, putative (VPS45)	1.36153	0.000544342	s
Pf.11.287.0_CDS_at	PF3D7_1114000	dynein light chain type 2, putative	-2.30033	0.000547694	s
Pf.13_1.178.0_CDS_at	PF3D7_1309500	H/ACA ribonucleoprotein complex subunit 1, putative (GAR1)	-2.6173	0.000547737	s
Pf.12.111.0_CDS_at	PF3D7_1249100	conserved Plasmodium protein, unknown function	-1.57955	0.000547991	s
Pf.7.144.0_CDS_at	PF3D7_0724800	kelch protein, putative	-1.28161	0.000548315	s
Pf.2.186.0_CDS_at	PF3D7_0207900	serine repeat antigen 2 (SERA2)	1.67077	0.000550491	s
Pf.2.189.0_CDS_at	PF3D7_0209400	conserved protein, unknown function	-1.80939	0.000551924	s
Pf.5.300.0_CDS_at	PF3D7_0519500	carbon catabolite repressor protein 4, putative (CCR4)	4.4396	0.000555481	s
Pf.13_1.333.0_CDS_at	PF3D7_1360500	guanylyl cyclase beta (GCbeta)	2.4587	0.000555528	s
Pf.2.209.0_CDS_at	PF3D7_0217600	conserved Plasmodium protein, unknown function	1.92336	0.000557065	s
Pf.11.364.0_CDS_at	#N/A	#N/A	3.42778	0.000560181	s
Pf.8.203.0_CDS_at	PF3D7_0810100	apicoplast ribosomal protein L33 precursor, putative	-1.40935	0.000561277	s
Pf.14.194.0_CDS_at	PF3D7_1414400	serine/threonine protein phosphatase PP1 (PP1)	3.37728	0.000561376	s
Pf.8.107.0_CDS_at	PF3D7_0822100	mediator of RNA polymerase II transcription subunit 7, putative (MED7)	-2.61289	0.000562049	s
AF269253.1_s_at	PF3D7_1115400	cysteine proteinase falcipain 3 (FP3)	-1.50943	0.000562701	s
Pf.14.249.0_CDS_at	PF3D7_1404300	secreted ookinete adhesive protein, putative (SOAP)	-1.81804	0.000563041	s
Pf.12.522.0_CDS_at	PF3D7_1249000	conserved Plasmodium membrane protein, unknown function	-1.46714	0.000563746	s
Pf.7.61.0_CDS_at	PF3D7_0728800	conserved Plasmodium protein, unknown function	-1.57472	0.000564584	s
L40602.1_RC_at	PF3D7_0100100	erythrocyte membrane protein 1, PfEMP1 (VAR)	1.98139	0.00056695	s
Pf.13_1.282.0_CDS_at	PF3D7_1360700	E3 SUMO-protein ligase PIAS, putative (PIAS)	-1.70117	0.000568016	s
Pf.14.322.0_CDS_at	PF3D7_1431000	mitochondrial ribosomal protein L17-2 precursor, putative	-2.80503	0.000569464	s
Pf.2.96.0_CDS_at	PF3D7_0207500	serine repeat antigen 6 (SERA6)	-1.8581	0.000570983	s
M18825.1_s_at	PF3D7_1011800	PRE-binding protein (PREBP)	8.05092	0.000573288	s
Pf.14.681.0_CDS_at	PF3D7_1445100	histidine--tRNA ligase, putative	-2.64166	0.000577306	s
Pf.5.164.0_CDS_at	PF3D7_0524700	mitochondrial import receptor subunit TOM22, putative (TOM22)	-2.44023	0.000578014	s
Pf.11.470.0_CDS_at	PF3D7_1140200	conserved Plasmodium protein, unknown function	5.90047	0.00057963	s
Pf.10.23.0_CDS_at	PF3D7_1030800	calmodulin, putative	2.09072	0.000579635	s
Pf.13_1.186.0_CDS_at	PF3D7_1331700	glutamine--tRNA ligase, putative	-1.5197	0.000580201	s
Pf.14.615.0_CDS_at	PF3D7_1414800	small nuclear ribonucleoprotein-associated protein B, putative (SMB1)	-2.28142	0.000583724	s
Pf.14.51.0_CDS_at	PF3D7_1436500	GTP-binding protein, putative	-1.75593	0.000584733	s
Pf.12.39.0_CDS_at	PF3D7_1232500	CG2-related protein, putative	3.71986	0.000587848	s
Pf.5.250.0_CDS_at	PF3D7_0533100	erythrocyte membrane protein 1 (PfEMP1), truncated, pseudogene (VAR1CSA)	2.2962	0.000587948	s
Pf.10.146.0_CDS_at	PF3D7_1025400	conserved Plasmodium membrane protein, unknown function	2.06947	0.000589019	s
Pf.12.146.0_CDS_at	PF3D7_1224000	GTP cyclohydrolase I (GCH1)	1.72694	0.000589802	s
Pf.8.244.0_CDS_at	PF3D7_0824600	Fe-S cluster assembly protein DRE2, putative (DRE2)	-1.67121	0.000592003	s
Pf.14.671.0_CDS_at	PF3D7_1440400	conserved Plasmodium protein, unknown function	6.47558	0.000595079	s
AF461093.1_x_at	PF3D7_1301600	erythrocyte binding antigen-140 (EBA140)	-6.47426	0.000595619	s
Pf.8.40.0_CDS_x_at	PF3D7_0817900	high mobility group protein B2 (HMGB2)	1.63321	0.00059663	s
Pf.12.64.0_CDS_at	PF3D7_1243900	double C2-like domain-containing protein (DOC2)	12.9761	0.000596795	s
Pf.8.211.0_CDS_at	PF3D7_0805000	alpha/beta hydrolase, putative	-1.16522	0.000597286	s
Pf.14.646.0_CDS_at	PF3D7_1426000	60S ribosomal protein L21 (RPL21)	-1.59924	0.000599877	s
Pf.12.47.0_CDS_at	PF3D7_1227500	cyclin (CYC2)	4.75931	0.000600574	s
Pf.3.204.0_CDS_at	PF3D7_0306000	conserved Plasmodium protein, unknown function	1.73995	0.000601467	s
Pf.4.226.0_CDS_at	PF3D7_0413700	lysine decarboxylase-like protein, putative	-1.47276	0.000602711	s
Pf.11.132.0_CDS_at	PF3D7_1118500	box C/D snoRNP rRNA 2'-O-methylation factor, putative	4.55431	0.000603801	s
Pf.5.281.0_CDS_at	PF3D7_0512200	glutathione synthetase (GS)	-2.54829	0.000603878	s
Pf.13_1.406.0_CDS_at	PF3D7_1305700	conserved Plasmodium protein, unknown function	-5.17152	0.00060612	s
Pf.14.522.0_CDS_at	PF3D7_1467200	WD repeat-containing protein 79, putative (WDR79)	-2.25783	0.000609992	s
Pf.13_1.220.0_CDS_at	PF3D7_1333000	20 kDa chaperonin (CPN20)	-3.34277	0.000611813	s
Pf.7.179.0_CDS_at	PF3D7_0716500	conserved Plasmodium protein, unknown function	-1.62397	0.000613746	s
Pf.12.199.0_CDS_at	PF3D7_1202700	conserved Plasmodium protein, unknown function	2.46372	0.000615125	s
Pf.3.196.0_CDS_at	PF3D7_0303700	lipoamide acyltransferase component of branched-chain alpha-keto acid dehydrogenase complex (BCKDH-E2)	1.90701	0.000615197	s
Pf.13_1.446.0_CDS_at	PF3D7_1321600	phosphodiesterase gamma, putative (PDEgamma)	2.64646	0.000615858	s
Pf.6.232.0_CDS_at	PF3D7_0629400	RNA-binding protein, putative	-3.15021	0.000619633	s
Pf.12.452.0_CDS_at	PF3D7_1214600	adrenodoxin-type ferredoxin, putative	-2.42907	0.000620143	s
Pf.14.77.0_CDS_at	PF3D7_1445600	RNA-binding protein, putative	1.74071	0.000621106	s
Pf.14.111.0_CDS_at	PF3D7_1474400	conserved Plasmodium protein, unknown function	3.55636	0.000621659	s
Pf.11.93.0_CDS_a_at	PF3D7_1105500	centrin-4 (CEN4)	-1.8122	0.000622491	s
Pf.8.265.0_CDS_at	PF3D7_0818500	zinc finger protein, putative	2.26384	0.000624998	s
Pf.14.430.0_CDS_at	PF3D7_1428500	protein kinase, putative	-2.00211	0.00062598	s
L40606.1_s_at	PF3D7_0412700	erythrocyte membrane protein 1, PfEMP1 (VAR)	1.7758	0.00062638	s
Pf.14.648.0_CDS_at	PF3D7_1427800	exosome complex exonuclease RRP41, putative (RRP41)	-2.83944	0.000626975	s
Pf.14.332.0_CDS_at	PF3D7_1438500	cleavage and polyadenylation specificity factor, putative	-1.94411	0.00062809	s
Pf.9.42.0_CDS_at	PF3D7_0923900	RNA-binding protein, putative	-1.26801	0.000630367	s
Pf.6.28.0_CDS_a_at	PF3D7_0614500	60S ribosomal protein L19 (RPL19)	-1.46621	0.00063275	s
Pf.9.74.0_CDS_at	PF3D7_0902800	serine repeat antigen 9 (SERA9)	-3.73005	0.00063286	s
Pf.4.130.0_CDS_a_at	PF3D7_0405600	conserved Plasmodium membrane protein, unknown function	-1.7383	0.000633018	s
Pf.1.36.0_CDS_at	PF3D7_0111500	UMP-CMP kinase, putative	1.87881	0.000633193	s
Pf.6.92.0_CDS_at	PF3D7_0628200	protein kinase PK4 (PK4)	2.08184	0.0006342	s
Pf.6.164.0_CDS_at	PF3D7_0628600	conserved Plasmodium protein, unknown function	-1.72572	0.000635976	s
Pf.2.140.1_a_at	PF3D7_0220000	liver stage antigen 3 (LSA3)	-2.92137	0.000638758	s
Pf.4.227.0_CDS_at	PF3D7_0414500	RNA-binding protein, putative	-2.00845	0.000640534	s
Pf.12.317.0_CDS_at	PF3D7_1214100	GPI ethanolamine phosphate transferase 3, putative (PIGO)	-1.6446	0.000643176	s
AJ290918.1_RC_at	PF3D7_0501300	skeleton-binding protein 1 (SBP1)	3.06815	0.000644196	s
Pf.6.159.0_CDS_at	PF3D7_0624400	conserved Plasmodium protein, unknown function	1.99039	0.000651842	s
Pf.14.608.0_CDS_at	PF3D7_1406800	glideosome associated protein with multiple membrane spans 3 (GAPM3)	1.75644	0.000651862	s
Pf.14.38.0_CDS_at	PF3D7_1419800.1	glutathione reductase	-2.85865	0.000653062	s
Pf.12.314.0_CDS_at	PF3D7_1213200	conserved Plasmodium protein, unknown function	-3.29974	0.000654745	s
Pf.12.296.0_CDS_x_at	PF3D7_1203600	cytochrome c1 heme lyase, putative	-2.22818	0.000656673	s
Pf.12.200.1_a_at	PF3D7_1203400	transporter, putative	5.39718	0.000659188	s
Pf.14.104.0_UTR_a_at	PF3D7_1440200	stromal-processing peptidase, putative (SPP)	3.56303	0.000662302	s
Pf.4.228.0_CDS_at	PF3D7_0414800	conserved Plasmodium protein, unknown function	-1.47436	0.000662349	s
Pf.1.20.0_CDS_at	PF3D7_0106300	calcium-transporting ATPase (ATP6)	1.31803	0.000664122	s
Pf.12.272.0_CDS_at	PF3D7_1239600	hydroxyethylthiazole kinase (ThzK)	-1.68587	0.000664205	s
Pf.6.97.0_CDS_at	PF3D7_0607200	RING zinc finger protein, putative	-2.10967	0.000664663	s
Pf.2.181.0_CDS_at	PF3D7_0204800	3'-5' exonuclease, putative	-2.19102	0.000666725	s
Pf.9.204.1_a_at	PF3D7_0909100	conserved Plasmodium membrane protein, unknown function	1.48865	0.000668857	s
L40600.2_s_at	PF3D7_0400100	erythrocyte membrane protein 1, PfEMP1 (VAR)	1.42947	0.000669946	s
Pf.11.366.0_CDS_s_at	#N/A	#N/A	-2.02696	0.000670795	s
Pf.5.258.0_CDS_at	PF3D7_0501100.1	heat shock protein 40, type II	-2.1389	0.000670875	s
Pf.13_1.454.0_CDS_at	PF3D7_1328500	alpha/beta-hydrolase, putative	-1.2534	0.000673888	s
Pf.13_1.608.0_CDS_x_at	PF3D7_1334400	MSP7-like protein (MSRP4)	-1.29852	0.000674921	s
Pf.14.752.1_at	PF3D7_1472000	pre-mRNA-splicing factor ISY1, putative	1.45897	0.000675021	s
Pf.12.285.0_CDS_at	PF3D7_1251300	thymidylate kinase (TMK)	-1.46015	0.000676493	s
Pf.14.506.0_CDS_at	PF3D7_1461100	conserved Plasmodium protein, unknown function	2.07056	0.000676629	s
Pf.5.28.0_CDS_at	PF3D7_0512900	conserved Plasmodium protein, unknown function	-2.57898	0.000676968	s
Pf.11.487.0_CDS_at	PF3D7_1147000	sporozoite asparagine-rich protein (SLARP)	1.59963	0.000682105	s
Pf.9.238.1_a_at	PF3D7_0922300	conserved Plasmodium protein, unknown function	-3.2589	0.000682499	s
AY208964.1_RC_at	PF3D7_1319400	conserved Plasmodium protein, unknown function	3.62341	0.000683009	s
Pf.12.301.0_CDS_at	PF3D7_1204900	probable protein, unknown function	-3.30957	0.000683726	s
Pf.8.23.0_CDS_at	PF3D7_0816200	vacuolar protein sorting-associated protein 2, putative (VPS2)	1.91003	0.000684561	s
Pf.6.162.0_CDS_at	PF3D7_0627800	acetyl-CoA synthetase, putative (ACS)	-1.42001	0.000684806	s
Pf.13_1.236.0_CDS_at	PF3D7_1357900	pyrroline-5-carboxylate reductase	-2.25907	0.00068554	s
Pf.12.170.0_CDS_at	PF3D7_1211300	DNA helicase MCM8, putative (MCM8)	-1.86613	0.000688352	s
Pf.5.265.0_CDS_at	PF3D7_0503600	myosin B (MyoB)	-2.38041	0.00069499	s
Pf.7.133.0_CDS_at	PF3D7_0710500	conserved Plasmodium protein, unknown function	-1.95424	0.000695385	s
AY208966.1_s_at	PF3D7_1233200.1	conserved Plasmodium protein, unknown function	5.36218	0.000697347	s
Pf.9.360.0_CDS_at	PF3D7_0936200	Plasmodium exported protein (hyp11), unknown function	-2.25376	0.000698477	s
Pf.5.311.0_CDS_at	PF3D7_0525300	conserved Plasmodium protein, unknown function	-2.9147	0.000698812	s
Pf.3.3.0_CDS_at	PF3D7_0311700	plasmepsin VI	-1.94588	0.000700591	s
Pf.11.212.0_CDS_at	PF3D7_1109400	U3/U14 snoRNA-associated small subunit rRNA processing protein, putative	-2.00046	0.00070134	s
Pf.14.129.0_CDS_at	PF3D7_1463200	replication factor C subunit 3, putative (RFC3)	-1.91429	0.000702972	s
Pf.5.84.0_CDS_at	PF3D7_0501800	chromosome assembly factor 1 (CAF1)	2.14314	0.000704604	s
Pf.13_1.394.0_CDS_at	PF3D7_1368200	ABC transporter E family member 1, putative (ABCE1)	-1.87154	0.000706365	s
Pf.12.222.0_CDS_at	PF3D7_1237800	ubiquitin-like modifier HUB1, putative (HUB1)	-1.90428	0.000713576	s
Pf.11.179.0_CDS_at	PF3D7_1110400	asparagine-rich antigen	1.51781	0.000718908	s
Pf.9.186.0_CDS_at	PF3D7_0935200	vacuolar protein sorting-associated protein 33, putative (VPS33)	3.50905	0.00072066	s
Pf.13_1.48.0_CDS_at	PF3D7_1322200	conserved Plasmodium protein, unknown function	3.02054	0.000721238	s
Pf.12.76.0_CDS_at	PF3D7_1233900	sentrin-specific protease 1 (SENP1)	2.68567	0.000721531	s
Pf.14.641.0_CDS_at	PF3D7_1423700	conserved Plasmodium protein, unknown function	3.14228	0.000722351	s
Pf.9.215.0_CDS_at	PF3D7_0912500	conserved Plasmodium protein, unknown function	-1.92955	0.000723651	s
AF221799.1_RC_at	#N/A	#N/A	3.23152	0.000726905	s
Pf.2.210.0_CDS_at	PF3D7_0217700	E2F-associated phosphoprotein, putative	-2.04636	0.000727888	s
Pf.14.314.0_CDS_at	PF3D7_1413500	FeS assembly ATPase SufC (SufC)	-1.44372	0.000731189	s
Pf.6.8.0_CDS_at	PF3D7_0624500	anaphase promoting complex subunit, putative	1.75021	0.000731562	s
Pf.13_1.464.0_CDS_at	PF3D7_1332800	translation initiation factor 6, putative	-4.23207	0.000733419	s
Pf.2.9.0_CDS_a_at	PF3D7_0219200	40S ribosomal protein S30	-1.48452	0.000736074	s
Pf.13_1.543.0_CDS_at	PF3D7_1369000	glycosylphosphatidylinositol anchor attachment 1 protein, putative (GPAA1)	-1.58416	0.000736523	s
Pf.10.274.0_CDS_at	PF3D7_1030700	RNA methyltransferase, putative	-2.35286	0.000740704	s
Pf.14.90.0_CDS_at	PF3D7_1432700	protein-L-isoaspartate(D-aspartate) O-methyltransferase, putative	-1.73001	0.000741102	s
Pf.12.17.0_UTR_x_at	#N/A	#N/A	1.9577	0.000742172	s
Pf.11.619.0_at	PF3D7_1118300	insulinase, putative	-1.46508	0.000745251	s
Pf.6.228.0_CDS_at	PF3D7_0628000	6-pyruvoyltetrahydropterin synthase (PTPS)	3.87228	0.000747127	s
Pf.5.60.0_CDS_at	PF3D7_0514300	aspartate--tRNA ligase, putative	3.01248	0.000747479	s
Pf.6.34.0_CDS_at	PF3D7_0629700	SET domain protein, putative (SET1)	3.41078	0.000750751	s
Pf.14.213.0_CDS_at	PF3D7_1441400	FACT complex subunit SSRP1, putative (FACT-S)	-1.54759	0.00075805	s
Pf.11.415.0_CDS_at	PF3D7_1113400	ubiquitin domain-containing protein DSK2, putative (DSK2)	-1.31099	0.000759114	s
Pf.10.16.0_CDS_at	PF3D7_1006900	PPPDE peptidase, putative	-1.74547	0.000762183	s
Pf.14.338.0_CDS_at	PF3D7_1446100	conserved Plasmodium protein, unknown function	2.565	0.000762793	s
Pf.13_1.224.0_CDS_at	PF3D7_1342300	tetratricopeptide repeat family protein, putative	-1.56504	0.000763388	s
Pf.12.329.0_CDS_at	PF3D7_1218100	conserved Plasmodium protein, unknown function	-1.84721	0.000767281	s
Pf.13_1.385.0_CDS_at	PF3D7_1351900	conserved Plasmodium protein, unknown function	2.93756	0.000771549	s
Pf.12.381.0_CDS_at	PF3D7_1244700	conserved Plasmodium protein, unknown function	4.46042	0.000772146	s
Pf.3.100.0_CDS_at	PF3D7_0312800	60S ribosomal protein L26, putative	-1.88818	0.00077585	s
Pf.11.355.0_CDS_at	PF3D7_1143400	translation initiation factor eIF-1A, putative	-1.54703	0.000780211	s
Pf.2.9.1_CDS_a_at	PF3D7_0219200	40S ribosomal protein S30	-1.45945	0.000782416	s
Pf.14.30.0_CDS_at	PF3D7_1405600	ribonucleotide reductase small subunit (RNR)	-1.61886	0.000782871	s
Pf.13_1.208.0_CDS_at	PF3D7_1315000	conserved Plasmodium protein, unknown function	-2.21675	0.000783195	s
Pf.12.299.0_CDS_at	PF3D7_1204700	conserved Plasmodium protein, unknown function	-1.94863	0.00078595	s
Pf.10.360.0_CDS_at	PF3D7_1024200	RNA-binding protein, putative	-2.25336	0.000787918	s
Pf.4.20.0_CDS_at	PF3D7_0414700	GTP-binding protein, putative	1.48435	0.000788072	s
Pf.12.16.0_CDS_at	PF3D7_1233600	asparagine and aspartate rich protein 1 (AARP1)	1.41186	0.000788544	s
Pf.12.38.0_CDS_at	PF3D7_1220900	heterochromatin protein 1 (HP1)	2.87308	0.000790897	s
Pf.10.289.0_CDS_at	PF3D7_1037200	conserved Plasmodium protein, unknown function	-2.21885	0.000791039	s
Pf.2.133.0_CDS_at	PF3D7_0215700	DNA-directed RNA polymerase II subunit RPB2, putative (RPB2)	-1.81514	0.00079697	s
Pf.13_1.146.0_CDS_at	PF3D7_1345700	isocitrate dehydrogenase [NADP], mitochondrial (IDH)	-1.34228	0.000797196	s
Pf.14.280.0_CDS_at	PF3D7_1443300	U6 snRNA-associated Sm-like protein LSm5, putative (LSM5)	-2.4485	0.000799683	s
Pf.14.752.0_CDS_a_at	PF3D7_1472100	protein transport protein YIP1, putative (YIP1)	1.39573	0.000799894	s
Pf.5.250.0_CDS_x_at	PF3D7_0533100	erythrocyte membrane protein 1 (PfEMP1), truncated, pseudogene (VAR1CSA)	2.61102	0.000801819	s
Pf.9.14.0_CDS_x_at	PF3D7_0913200	elongation factor 1-beta (EF-1beta)	-1.74631	0.000803539	s
Pf.14.317.0_CDS_at	PF3D7_1422100	mitochondrial ribosomal protein L21 precursor, putative	3.71114	0.00080381	s
Pf.6.72.0_CDS_a_at	PF3D7_0605600	nucleoside diphosphate kinase, putative	2.31069	0.000807113	s
Pf.13_1.476.0_CDS_at	#N/A	#N/A	-1.72526	0.000807635	s
Pf.14.436.0_CDS_at	PF3D7_1431100	conserved Plasmodium protein, unknown function	-1.57696	0.000808339	s
Pf.11.105.0_CDS_at	PF3D7_1139900	conserved protein, unknown function	-1.80795	0.000808579	s
Pf.12.225.0_CDS_x_at	PF3D7_1239700	ATP-dependent zinc metalloprotease FTSH 1 (FTSH1)	-2.50068	0.000809224	s
Pf.11.31.0_CDS_at	PF3D7_1134100	protein disulfide isomerase (PDI-11)	-1.66588	0.00081131	s
Pf.14.225.0_CDS_at	PF3D7_1403800	nuclear formin-like protein (MISFIT)	3.07085	0.000813524	s
Pf.1.111.0_CDS_x_at	PF3D7_0100500	erythrocyte membrane protein 1 (PfEMP1), exon 1, pseudogene	-1.74835	0.000814016	s
Pf.12.431.0_CDS_at	PF3D7_1205100	O-phosphoseryl-tRNA(Sec) selenium transferase, putative (SEPSECS)	-1.55345	0.000816014	s
Pf.12.402.0_CDS_at	PF3D7_1253300	Plasmodium exported protein (PHISTa), unknown function, pseudogene	7.04143	0.000817339	s
Pf.13_1.69.0_CDS_at	PF3D7_1346300	DNA/RNA-binding protein Alba 2 (ALBA2)	-1.5886	0.000817898	s
Pf.9.317.0_CDS_a_at	PF3D7_0910100	Ran-binding protein, putative	-1.34666	0.000818877	s
Pf.4.237.0_CDS_x_at	PF3D7_0100100	erythrocyte membrane protein 1, PfEMP1 (VAR)	2.75865	0.000819661	s
Pf.14.708.0_CDS_at	PF3D7_1456300	conserved Plasmodium protein, unknown function	-1.93691	0.000820092	s
Pf.13_1.16.0_CDS_x_at	PF3D7_1316600	choline-phosphate cytidylyltransferase (CCT)	1.42686	0.000821768	s
Pf.14.160.0_CDS_at	PF3D7_1456900	conserved protein, unknown function	-2.37646	0.000822812	s
Pf.8.71.0_CDS_at	PF3D7_0811900	RNA-binding protein, putative	2.75316	0.000823784	s
Pf.12.362.0_CDS_at	PF3D7_1235000	PIH1 domain-containing protein, putative (PIH1)	1.79114	0.000828527	s
AFFX-Pf-Act-M_s_at	#N/A	#N/A	1.48115	0.000832174	s
Pf.1.9.0_CDS_at	PF3D7_0105200	RAP protein, putative	1.71	0.000833421	s
Pf.9.343.0_CDS_at	PF3D7_0926100	protein kinase, putative	2.01864	0.000834595	s
Pf.9.32.0_CDS_at	PF3D7_0919400	protein disulfide isomerase (PDI9)	-1.78631	0.000834961	s
Pf.9.195.0_CDS_at	PF3D7_0903700	alpha tubulin 1	-1.71665	0.000835506	s
Pf.12.119.0_CDS_at	PF3D7_1209000	conserved Plasmodium protein, unknown function	-1.42686	0.000836813	s
M10236.1_s_at	PF3D7_0501400	interspersed repeat antigen (FIRA)	10.8331	0.000838262	s
Pf.10.163.0_CDS_at	PF3D7_1018800	conserved protein, unknown function	2.63797	0.000843408	s
Pf.5.1.0_CDS_s_at	#N/A	#N/A	-1.6646	0.000844524	s
Pf.9.79.0_CDS_at	PF3D7_0918300	eukaryotic translation initiation factor 3 subunit F, putative (EIF3F)	-2.13737	0.000845447	s
Pf.13_1.232.0_CDS_at	PF3D7_1350400	ubiquitin-activating enzyme E1, putative	3.01738	0.000845484	s
Pf.13_1.370.0_CDS_at	PF3D7_1335700	conserved Plasmodium protein, unknown function	2.81358	0.000845518	s
Pf.6.3.0_CDS_at	PF3D7_0621400	Pf77 protein (ALV7)	1.40029	0.000847015	s
Pf.9.333.0_CDS_at	PF3D7_0917600	pre-mRNA-splicing factor ATP-dependent RNA helicase PRP43, putative (PRP43)	-2.06074	0.000847413	s
Pf.6.149.0_CDS_at	PF3D7_0613900	myosin E, putative (myoE)	2.28349	0.000848691	s
Pf.2.77.0_CDS_at	PF3D7_0209300	2C-methyl-D-erythritol 2,4-cyclodiphosphate synthase (IspF)	-2.14936	0.00085155	s
AY277506.1_s_at	PF3D7_0508100	SET domain protein, putative (SET9)	2.09467	0.000852732	s
Pf.10.19.0_CDS_at	PF3D7_1008700	tubulin beta chain	-1.25375	0.000858176	s
Pf.11.181.0_CDS_at	PF3D7_1116300	peptidyl-prolyl cis-trans isomerase (CYP19C)	-1.29953	0.00085876	s
Pf.13_1.324.0_CDS_at	PF3D7_1348100	GTPase, putative	1.31253	0.000864266	s
Pf.6.147.0_CDS_at	PF3D7_0608000	diphthine methyltransferase, putative (DPH7)	-1.67033	0.000864681	s
Pf.14.198.0_CDS_at	PF3D7_1419300	glutathione S-transferase (GST)	-5.04121	0.000866124	s
Pf.7.28.0_CDS_at	PF3D7_0709000	chloroquine resistance transporter (CRT)	-4.13689	0.000871018	s
Pf.11.206.0_CDS_at	PF3D7_1144500	ubiquitin activating enzyme (E1) subunit Aos1, putative (AOS1)	-2.48893	0.000873436	s
Pf.12.310.0_CDS_at	PF3D7_1209700	conserved Plasmodium protein, unknown function	-2.66639	0.000873999	s
Pf.6.101.0_CDS_x_at	PF3D7_0612700	6-cysteine protein (P12)	1.08826	0.000874198	s
Pf.8.208.0_CDS_at	PF3D7_0806900	conserved Plasmodium protein, unknown function	-1.95925	0.000877686	s
Pf.13_1.593.0_CDS_at	PF3D7_1323200	V-type proton ATPase subunit G, putative	-1.54839	0.000885902	s
Pf.7.116.0_CDS_at	PF3D7_0720700	phosphoinositide-binding protein, putative	3.16382	0.0008861	s
Pf.14.95.0_CDS_at	PF3D7_1406200	conserved Plasmodium protein, unknown function	2.4242	0.000887262	s
Pf.4.44.0_CDS_at	PF3D7_0410600	conserved Plasmodium protein, unknown function	-2.04155	0.000891069	s
Pf.9.131.0_CDS_at	PF3D7_0933500	gamma-tubulin complex component, putative	2.40517	0.000894419	s
Pf.12.249.0_CDS_at	PF3D7_1208800	zinc finger protein, putative	2.79907	0.000897439	s
Pf.13_1.225.0_CDS_at	PF3D7_1342800	phosphoenolpyruvate carboxykinase (PEPCK)	-3.61359	0.000898673	s
AF221776.1_at	#N/A	#N/A	-1.2971	0.000900232	s
Pf.11.10.0_CDS_at	PF3D7_1103100	60S acidic ribosomal protein P1, putative (RPP1)	-1.4544	0.000903803	s
Pf.9.87.0_CDS_at	PF3D7_0907200	GTPase-activating protein, putative	2.74031	0.000908139	s
Pf.14.413.0_CDS_at	PF3D7_1421100	conserved Plasmodium protein, unknown function	1.75082	0.000908709	s
Pf.13_1.107.0_CDS_at	PF3D7_1366500	nucleoside diphosphate kinase (NDK)	-2.00241	0.000909734	s
Pf.13_1.119.0_CDS_at	PF3D7_1311900	V-type proton ATPase catalytic subunit A (vapA)	-1.11663	0.000911609	s
Pf.2.113.0_CDS_at	PF3D7_0203900	5'-3' exonuclease, N-terminal resolvase-like domain, putative	-2.20575	0.000913255	s
Pf.12.110.0_CDS_at	PF3D7_1248200	RNA-binding protein, putative	-1.58391	0.000915489	s
Pf.13_1.371.0_CDS_at	PF3D7_1337000	endopeptidase, putative	-4.11972	0.000922918	s
Pf.11.421.0_CDS_at	PF3D7_1114800	glycerol-3-phosphate dehydrogenase, putative (G3PDH)	1.72944	0.000932854	s
X17484.1_s_at	PF3D7_1110400	asparagine-rich antigen	5.19455	0.000933385	s
Pf.13_1.66.0_CDS_at	PF3D7_1320700	conserved Plasmodium protein, unknown function	3.72887	0.000934286	s
Pf.6.86.0_CDS_at	PF3D7_0616200	kinetochore protein NDC80, putative (NDC80)	4.48132	0.00093805	s
Pf.13_1.337.0_CDS_at	PF3D7_1363300	50S ribosomal protein L9, mitochondrial, putative	-1.59257	0.000938631	s
Pf.12.261.0_CDS_at	PF3D7_1224100	conserved Plasmodium protein, unknown function	1.68765	0.000942976	s
Pf.1.15.0_CDS_at	PF3D7_0105300	cyclase-associated protein (CAP)	1.73889	0.000946175	s
Pf.12.526.0_CDS_at	#N/A	#N/A	2.43934	0.000946753	s
Pf.4.13.0_CDS_at	PF3D7_0413900	ubiquitin carboxyl-terminal hydrolase 13, putative (USP13)	1.49026	0.000949067	s
Pf.13_1.566.0_CDS_at	PF3D7_1307600	DNA-directed RNA polymerase alpha chain, putative	-1.51449	0.000953632	s
Pf.8.222.0_CDS_at	PF3D7_0801000	Plasmodium exported protein (PHISTc), unknown function	-2.45888	0.000955166	s
Pf.13_1.356.0_CDS_at	PF3D7_1318800	translocation protein SEC63 (SEC63)	-1.82009	0.000960491	s
Pf.4.218.0_CDS_at	#N/A	#N/A	-3.06661	0.00096232	s
Pf.11.312.0_CDS_at	PF3D7_1123300	RING zinc finger protein, putative	2.0154	0.000963659	s
Pf.4.168.0_CDS_a_at	PF3D7_0424300	erythrocyte binding antigen-165, pseudogene (EBA165)	-3.50535	0.000969473	s
Pf.9.433.0_at	PF3D7_0934900	conserved Plasmodium protein, unknown function	1.41544	0.000970106	s
Pf.13_1.13.0_CDS_at	PF3D7_1319400	conserved Plasmodium protein, unknown function	4.59117	0.000970822	s
Pf.6.193.0_CDS_at	PF3D7_0610000	mitochondrial ribosomal protein L19 precursor, putative	-1.70353	0.000974914	s
Pf.8.274.0_CDS_at	PF3D7_0815100	RAP protein, putative	-1.72756	0.000976439	s
Pf.10.98.0_CDS_at	PF3D7_1034500	conserved Plasmodium protein, unknown function	2.10987	0.000977536	s
Pf.13_1.567.0_CDS_at	PF3D7_1310800	conserved Plasmodium protein, unknown function	-2.82865	0.000979821	s
Pf.5.322.0_CDS_at	PF3D7_0530200	phosphoenolpyruvate/phosphate translocator (PPT)	-1.81446	0.000980173	s
Pf.14.175.0_CDS_at	PF3D7_1439700	leucine carboxyl methyltransferase, putative	-1.2737	0.000983717	s
Pf.14.681.0_CDS_x_at	PF3D7_1445100	histidine--tRNA ligase, putative	-2.64833	0.000983751	s
Pf.8.24.0_CDS_at	PF3D7_0826500	ubiquitin conjugation factor E4 B, putative (UBE4B)	1.24256	0.000986404	s
Pf.6.314.0_CDS_at	PF3D7_0630300	DNA polymerase epsilon, catalytic subunit a, putative	2.02023	0.000987666	s
AF461096.1_s_at	PF3D7_0102500	erythrocyte binding antigen-181 (EBA181)	-3.98324	0.000990932	s
Pf.9.169.0_CDS_at	PF3D7_0917100	N-glycosylase/DNA lyase, putative (OGG1)	2.74291	0.000991073	s
Pf.13_1.445.0_CDS_at	PF3D7_1321400	palmitoyltransferase, putative (DHHC8)	-1.85518	0.000992822	s
Pf.10.270.0_CDS_at	PF3D7_1028100	protoporphyrinogen oxidase (PPO)	1.55334	0.000995415	s
Pf.6.268.0_CDS_at	PF3D7_0609100	Zn2+ or Fe2+ permease	1.56478	0.000996199	s
Pf.6.319.0_at	PF3D7_0624000	hexokinase (HK)	-2.23018	0.000998719	s
Pf.13_1.148.0_CDS_at	PF3D7_1347300	conserved Plasmodium membrane protein, unknown function	-2.00599	0.000999922	s
AY277507.1_RC_at	PF3D7_0824800	conserved Plasmodium membrane protein, unknown function	3.30336	0.001	s
Pf.2.84.0_CDS_at	PF3D7_0215500	conserved Plasmodium protein, unknown function	3.4179	0.00100161	s
Pf.14.122.0_CDS_at	PF3D7_1412100	conserved Plasmodium protein, unknown function	2.29674	0.00100163	s
Pf.9.5.0_CDS_a_at	PF3D7_0929400	high molecular weight rhoptry protein 2 (RhopH2)	1.14647	0.00100239	s
Pf.12.343.0_CDS_at	PF3D7_1223800	mitochondrial carrier protein, putative	-2.29976	0.00100329	s
Pf.13_1.73.0_CDS_at	PF3D7_1331600	protein tyrosine phosphatase-like protein, putative (PTPLA)	-1.59404	0.00100352	s
Pf.12.144.0_CDS_at	PF3D7_1220300	cell cycle associated protein, putative	2.08441	0.0010104	s
Pf.12.438.0_CDS_at	PF3D7_1207800	conserved Plasmodium protein, unknown function	2.40952	0.00101151	s
Pf.5.33.0_CDS_at	PF3D7_0505800	small ubiquitin-related modifier (SUMO)	-1.37994	0.00101263	s
Pf.14.753.0_CDS_at	PF3D7_1472500	conserved Plasmodium protein, unknown function	1.9118	0.00101722	s
Pf.12.388.0_CDS_at	PF3D7_1248000	conserved Plasmodium protein, unknown function	-1.4508	0.00102319	s
Pf.12.27.0_CDS_at	PF3D7_1232300	cytochrome b5, putative	-1.77535	0.00102525	s
Pf.2.194.0_CDS_at	PF3D7_0211300	ubiquinol-cytochrome-c reductase complex assembly factor 1, putative	-1.6718	0.00102607	s
Pf.11.447.0_CDS_at	PF3D7_1124700	GrpE protein homolog, mitochondrial, putative (MGE1)	-1.51446	0.00103033	s
Pf.12.140.0_CDS_at	PF3D7_1210300	conserved Plasmodium protein, unknown function	-2.88128	0.00103162	s
Pf.10.350.0_CDS_at	PF3D7_1019300	zinc finger protein, putative	3.66459	0.00103174	s
Pf.6.141.0_CDS_at	PF3D7_0602400	elongation factor G (EF-G)	-3.0807	0.00103233	s
Pf.14.665.0_CDS_at	PF3D7_1435900	conserved Plasmodium protein, unknown function	-2.26244	0.00103631	s
Pf.13_1.376.0_CDS_x_at	PF3D7_1340600	RNA lariat debranching enzyme, putative (DBR1)	-2.61695	0.00104199	s
Pf.11.87.0_CDS_at	PF3D7_1136400	signal recognition particle subunit SRP72, putative (SRP72)	2.09531	0.00104243	s
Pf.6.206.0_CDS_at	PF3D7_0617100	AP-2 complex subunit alpha, putative	1.68504	0.00104892	s
Pf.9.132.0_CDS_at	PF3D7_0903000	conserved protein, unknown function	-1.46308	0.00105156	s
Pf.12.173.0_CDS_at	PF3D7_1213900	conserved Plasmodium protein, unknown function	-2.16281	0.00105343	s
Pf.1.33.0_CDS_at	PF3D7_0106100	V-type proton ATPase subunit C, putative	-1.75574	0.0010538	s
Pf.13_1.674.0_CDS_x_at	PF3D7_1368600	mitochondrial import inner membrane translocase subunit TIM9, putative (TIM9)	-1.8775	0.00105638	s
Pf.3.208.0_CDS_at	PF3D7_0307900	conserved Plasmodium protein, unknown function	2.44152	0.00106174	s
Pf.2.207.0_CDS_x_at	PF3D7_0217300	AP-2 complex subunit sigma, putative	2.06645	0.00106183	s
Pf.5.128.0_CDS_at	PF3D7_0516000	RAP protein, putative	1.69424	0.00107318	s
Pf.9.6.2_CDS_s_at	PF3D7_0930300	merozoite surface protein 1 (MSP1)	1.69574	0.00107411	s
Pf.9.104.0_CDS_a_at	PF3D7_0920800	inosine-5'-monophosphate dehydrogenase (IMPDH)	-3.86958	0.00107502	s
Pf.2.127.0_CDS_a_at	PF3D7_0212000	GDP-fructose:GMP antiporter, putative	-1.42423	0.00107606	s
AY138257.1_RC_at	PF3D7_0712900	erythrocyte membrane protein 1, PfEMP1 (VAR)	-2.25784	0.00107608	s
Pf.5.305.0_CDS_at	PF3D7_0522100	conserved Plasmodium protein, unknown function	2.7316	0.00107661	s
Pf.9.76.0_CDS_at	PF3D7_0907400	ATP-dependent protease ATPase subunit ClpY (ClpY)	2.52889	0.0010781	s
Pf.14.16.0_CDS_at	PF3D7_1417800	DNA replication licensing factor MCM2 (MCM2)	-1.52693	0.00107837	s
Pf.13_1.388.0_CDS_at	PF3D7_1359300	exosome complex exonuclease RRP44 (DIS3)	-1.72156	0.00108043	s
Pf.5.112.0_CDS_at	PF3D7_0519900	conserved Plasmodium protein, unknown function	-1.05799	0.00108128	s
Pf.14.346.0_CDS_at	PF3D7_1451600	LCCL domain-containing protein (LAP5)	1.77736	0.00108213	s
Pf.14.748.0_CDS_at	PF3D7_1470600	RAP protein, putative	-1.85387	0.00108343	s
Pf.9.150.0_CDS_at	PF3D7_0926700	glutamine-dependent NAD(+) synthetase, putative (NADSYN)	-1.68675	0.00108855	s
AJ420385.1_RC_x_at	#N/A	#N/A	1.54106	0.0010894	s
Pf.3.37.0_CDS_at	PF3D7_0308000	DNA polymerase epsilon subunit b, putative	-1.28384	0.00109077	s
AJ007940.1_x_at	#N/A	#N/A	2.87748	0.00109311	s
Pf.11.327.0_CDS_at	PF3D7_1130800	armadillo repeat protein PF16, putative	-1.90128	0.0010948	s
Pf.11.426.0_CDS_at	PF3D7_1117000	conserved Plasmodium membrane protein, unknown function	1.48768	0.00109728	s
Pf.8.181.0_CDS_at	PF3D7_0818400	rRNA-processing protein FCF1, putative (FCF1)	-2.64303	0.00109853	s
Pf.14.60.1_CDS_a_at	PF3D7_1402000	conserved Plasmodium protein, unknown function	-2.79302	0.00109922	s
Pf.5.40.0_UTR_x_at	#N/A	#N/A	-3.62508	0.00110098	s
Pf.10.334.0_CDS_at	PF3D7_1006200	DNA/RNA-binding protein Alba 3 (ALBA3)	-1.34968	0.0011029	s
Pf.14.1.0_CDS_at	PF3D7_1462800	glyceraldehyde-3-phosphate dehydrogenase (GAPDH)	-1.39357	0.00110343	s
Pf.12.500.0_CDS_at	PF3D7_1236100	clustered-asparagine-rich protein	2.49805	0.00110382	s
Pf.12.321.0_CDS_at	PF3D7_1215200	peptidyl-prolyl cis-trans isomerase (CYP32)	-2.87804	0.00111105	s
Pf.13_1.667.2_a_at	PF3D7_1364900	ferrochelatase (FC)	-3.43506	0.00111134	s
M24328.1_s_at	PF3D7_1312900	eukaryotic translation initation factor 4 gamma (EIF4G)	3.99247	0.00111328	s
Pf.11.452.0_CDS_at	PF3D7_1126100	autophagy-related protein 7, putative (ATG7)	-2.04739	0.00111883	s
Pf.4.194.0_CDS_at	PF3D7_0403600	conserved Plasmodium protein, unknown function	-1.87554	0.00112501	s
Pf.14.546.0_CDS_at	PF3D7_1474800	proteasome subunit alpha type-1, putative	-1.65921	0.00112539	s
Pf.14.656.0_CDS_at	PF3D7_1432300	conserved Plasmodium protein, unknown function	-1.428	0.00112829	s
Pf.13_1.139.0_CDS_at	PF3D7_1315400	zinc finger (CCCH type) protein, putative	2.45781	0.00112897	s
Pf.14.139.0_CDS_a_at	PF3D7_1437300	conserved Plasmodium protein, unknown function	1.92215	0.00113214	s
AJ290925.2_RC_at	PF3D7_1370300	membrane associated histidine-rich protein (MAHRP1)	-1.00451	0.00113484	s
Pf.5.160.0_CDS_at	PF3D7_0520700	conserved Plasmodium protein, unknown function	-1.20548	0.00113759	s
Pf.4.107.0_CDS_x_at	PF3D7_0412700	erythrocyte membrane protein 1, PfEMP1 (VAR)	2.13318	0.00113799	s
Pf.10.174.0_CDS_at	PF3D7_1035300	glutamate-rich protein (GLURP)	3.41461	0.0011421	s
Pf.14.114.0_CDS_at	PF3D7_1426500	ABC transporter G family member 2 (ABCG2)	3.2441	0.00114448	s
Pf.14.32.0_CDS_at	PF3D7_1467900	rab GTPase activator, putative	6.65466	0.00114742	s
Pf.14.239.0_CDS_at	PF3D7_1450400	zinc finger protein, putative	7.20995	0.00114846	s
Pf.13_1.321.0_CDS_at	PF3D7_1344600	lipoyl synthase (LipA)	1.52443	0.0011536	s
Pf.13_1.283.0_CDS_at	PF3D7_1361400	actin-depolymerizing factor 2 (ADF2)	-1.12668	0.0011546	s
Pf.3.96.0_CDS_at	PF3D7_0310700	trafficking protein particle complex subunit 4, putative	-1.91711	0.00115718	s
AFFX-Pf-Act-3_s_at	#N/A	#N/A	1.12342	0.00116755	s
Pf.9.85.0_CDS_at	PF3D7_0932300	M18 aspartyl aminopeptidase (M18AAP)	-1.36174	0.00116801	s
Pf.6.57.0_CDS_at	PF3D7_0610100	pre-mRNA-splicing factor SLU7, putative (SLU7)	3.07879	0.00117173	s
Pf.12.48.0_CDS_at	PF3D7_1237500	conserved Plasmodium protein, unknown function	1.68001	0.00117195	s
Pf.6.274.0_CDS_at	PF3D7_0611400	SWI/SNF-related matrix-associated actin-dependent regulator of chromatin	-1.4445	0.00117333	s
Pf.5.161.0_CDS_at	PF3D7_0522800	G10 protein, putative	-2.75185	0.00117604	s
Pf.9.105.0_CDS_at	PF3D7_0921000.1	ubiquitin-conjugating enzyme, putative	-1.5587	0.00117757	s
Pf.14.3.0_CDS_at	PF3D7_1414300	60S ribosomal protein L10, putative	-1.39315	0.00118095	s
Pf.10.340.0_CDS_at	PF3D7_1011400	proteasome subunit beta type-5	-1.32159	0.00118557	s
Pf.12.84.0_CDS_at	PF3D7_1225600	conserved Plasmodium protein, unknown function	2.37469	0.00118603	s
Pf.9.35.0_CDS_at	PF3D7_0926400	monocarboxylate transporter, putative	-1.83251	0.00118642	s
Pf.10.117.0_CDS_at	PF3D7_1007000	conserved membrane protein, unknown function	-1.64462	0.00119851	s
Pf.14.653.0_CDS_at	PF3D7_1430000	conserved Plasmodium protein, unknown function	2.03851	0.00119854	s
Pf.10.354.0_CDS_at	PF3D7_1022500	citrate synthase, mitochondrial precursor, putative (CS)	-1.28749	0.00120186	s
Pf.9.222.0_CDS_at	PF3D7_0917200	conserved Plasmodium membrane protein, unknown function	2.06917	0.0012166	s
Pf.13_1.150.0_CDS_at	PF3D7_1363400	polyubiquitin binding protein, putative (DOA1)	1.48342	0.0012173	s
Pf.1.136.0_CDS_at	PF3D7_0109200	mRNA cleavage factor-like protein, putative	-2.34711	0.00122341	s
Pf.3.158.0_CDS_at	PF3D7_0317100	6-cysteine protein (B9)	1.83101	0.00122412	s
Pf.7.221.0_CDS_x_at	PF3D7_0731700	Plasmodium exported protein (hyp9), unknown function	3.08641	0.00122645	s
Pf.13_1.514.0_CDS_at	PF3D7_1356700	DnaJ protein, putative	2.34395	0.00123387	s
Pf.4.170.0_CDS_at	PF3D7_0424500	serine/threonine protein kinase, FIKK family (FIKK4.1)	-2.12929	0.00124189	s
Pf.7.137.0_CDS_at	PF3D7_0713800	negative elongation factor A, putative (NELFA)	1.35545	0.00124436	s
Pf.12.90.0_CDS_at	PF3D7_1207400	conserved Plasmodium protein, unknown function	-2.30935	0.00125597	s
Pf.5.25.0_CDS_at	PF3D7_0519400	40S ribosomal protein S24 (RPS24)	-1.50333	0.00125736	s
Pf.6.24.0_UTR_at	#N/A	#N/A	4.63847	0.00125774	s
Pf.14.206.0_CDS_at	PF3D7_1431700	60S ribosomal protein L14, putative	-1.69553	0.00126177	s
Pf.12.238.0_CDS_at	PF3D7_1248600	conserved Plasmodium protein, unknown function	-1.50121	0.00126834	s
M23646.1_s_at	PF3D7_0831800	histidine-rich protein II (HRPII)	7.24077	0.00126913	s
Pf.2.78.0_CDS_at	PF3D7_0210100.1	60S ribosomal protein L37ae, putative	-1.60384	0.00126947	s
Pf.9.95.0_CDS_at	PF3D7_0902300	serine/threonine protein kinase, FIKK family (FIKK9.4)	-2.41433	0.00127497	s
Pf.12.513.0_CDS_at	PF3D7_1242300	conserved Plasmodium membrane protein, unknown function	-1.81503	0.00127637	s
Pf.11.437.0_CDS_at	PF3D7_1120600	conserved Plasmodium protein, unknown function	3.03451	0.00127971	s
Pf.4.14.0_CDS_at	PF3D7_0407800	conserved Plasmodium protein, unknown function	2.44245	0.00128171	s
Pf.7.213.0_CDS_at	PF3D7_0729200	1-cys peroxiredoxin (AOP)	-2.0834	0.00128584	s
Pf.6.87.0_CDS_at	PF3D7_0618000	conserved Plasmodium membrane protein, unknown function	2.91787	0.00128792	s
Pf.13_1.134.0_CDS_at	PF3D7_1360800	falcilysin (FLN)	-1.28237	0.00129398	s
Pf.12.316.0_CDS_at	PF3D7_1213600	dynein light chain 1, putative (DLC8)	-1.89184	0.0012969	s
Pf.6.358.0_at	PF3D7_0623000	chorismate synthase (CS)	-1.20818	0.00131064	s
Pf.2.31.0_CDS_at	PF3D7_0215800	origin recognition complex subunit 5 (ORC5)	-1.60323	0.00131502	s
Pf.12.6.0_CDS_at	PF3D7_1228800	WD repeat-containing protein, putative	3.25208	0.00131578	s
Pf.12.27.0_CDS_x_at	PF3D7_1232300	cytochrome b5, putative	-1.78555	0.00132014	s
Pf.3.34.0_CDS_at	PF3D7_0317200	cdc2-related protein kinase 4 (CRK4)	1.27091	0.00132035	s
Pf.5.114.0_CDS_at	PF3D7_0520400	conserved Plasmodium protein, unknown function	1.79821	0.00132911	s
Pf.12.286.0_CDS_at	PF3D7_1251800	conserved Plasmodium protein, unknown function	4.8161	0.00133629	s
Pf.1.59.0_CDS_at	PF3D7_0111000	kinesin-8, putative	2.1837	0.00133794	s
Pf.4.167.0_CDS_at	PF3D7_0424000	Plasmodium exported protein (PHISTc), unknown function	-1.98861	0.00134327	s
Pf.13_1.164.0_CDS_at	PF3D7_1343400	DNA repair protein RAD5, putative (RAD5)	-1.29596	0.00134598	s
Pf.9.56.0_CDS_at	PF3D7_0910400	selenide water dikinase, putative	1.8536	0.00135207	s
Pf.13_1.522.0_CDS_at	PF3D7_1360400	conserved Plasmodium protein, unknown function	-2.80286	0.00135775	s
Pf.3.8.0_CDS_at	PF3D7_0307400	ATP-dependent Clp protease proteolytic subunit (ClpP)	1.18133	0.00135914	s
Pf.10.54.0_CDS_at	PF3D7_1034900	methionine--tRNA ligase (MRScyt)	-1.93743	0.00135983	s
Pf.2.23.0_CDS_at	PF3D7_0203800	conserved Plasmodium protein, unknown function	-2.08476	0.00136284	s
Pf.13_1.284.0_CDS_at	PF3D7_1367000	suppressor of kinetochore protein 1, putative (SKP1)	-1.88987	0.00136348	s
Pf.13_1.482.0_CDS_at	PF3D7_1341500	inner membrane complex suture component, putative (ISC1)	2.32203	0.0013657	s
Pf.10.21.0_CDS_at	PF3D7_1008900	adenylate kinase (AK1)	-1.78361	0.00136644	s
Pf.4.4.0_CDS_at	PF3D7_0419700	apical merozoite protein (Pf34)	1.4522	0.00137033	s
Pf.9.486.0_at	PF3D7_0935100	conserved protein, unknown function	-1.43915	0.00137156	s
Pf.8.66.0_CDS_at	PF3D7_0809600	peptidase family C50, putative	1.92782	0.00137409	s
Pf.13_1.227.0_CDS_at	PF3D7_1346400	conserved Plasmodium protein, unknown function	2.23879	0.00137854	s
Pf.2.182.0_CDS_at	PF3D7_0206000	DNA repair protein RAD2, putative (RAD2)	2.11562	0.00137892	s
Pf.9.240.0_CDS_at	PF3D7_0923200	flavodoxin-like protein (CPR)	-4.69102	0.00137971	s
Pf.11.282.0_CDS_at	PF3D7_1112800	conserved protein, unknown function	2.38866	0.00139225	s
Pf.13_1.435.0_CDS_at	PF3D7_1317600	conserved Plasmodium protein, unknown function	1.84585	0.00139255	s
Pf.13_1.563.0_CDS_at	PF3D7_1305900	conserved Plasmodium protein, unknown function	1.28798	0.00139428	s
Pf.2.124.0_CDS_at	PF3D7_0210700	syntaxin, Qa-SNARE family (SYN17)	-1.89505	0.00139619	s
Pf.9.177.0_CDS_at	PF3D7_0925700	histone deacetylase 1 (HDAC1)	-2.35008	0.00139642	s
Pf.2.70.0_CDS_at	PF3D7_0219700	Plasmodium exported protein (PHISTc), unknown function (GEXP20)	-1.83027	0.00139735	s
Pf.13_1.581.0_CDS_at	PF3D7_1315600	CDP-diacylglycerol--inositol 3-phosphatidyltransferase (PIS)	-1.50296	0.00139954	s
Pf.9.65.0_CDS_at	PF3D7_0913600	conserved Plasmodium protein, unknown function	2.11153	0.00140214	s
Pf.1.4.0_CDS_at	PF3D7_0106900	2-C-methyl-D-erythritol 4-phosphate cytidylyltransferase, putative (IspD)	3.81379	0.00140232	s
Pf.14.79.0_CDS_at	PF3D7_1449500	transcription factor with AP2 domain(s), putative (ApiAP2)	2.84546	0.00140555	s
Pf.11.78.0_CDS_at	PF3D7_1108100	conserved Plasmodium protein, unknown function	2.18035	0.00141427	s
Pf.12.2.0_CDS_a_at	PF3D7_1246200	actin I (ACT1)	1.21445	0.00141729	s
Pf.13_1.54.0_CDS_at	PF3D7_1306400	26S protease regulatory subunit 10B, putative (RPT4)	1.32834	0.00142016	s
Pf.12.235.0_CDS_at	PF3D7_1247500	serine/threonine protein kinase, putative	2.17207	0.00142437	s
Pf.11.283.0_CDS_at	PF3D7_1113000	conserved Plasmodium protein, unknown function	3.85877	0.00142501	s
AJ420379.1_RC_at	#N/A	#N/A	2.83926	0.00142578	s
Pf.4.42.0_CDS_at	PF3D7_0423100	AP-4 complex subunit sigma, putative	1.55589	0.00142997	s
Pf.10.43.0_CDS_at	PF3D7_1017000	DNA polymerase delta catalytic subunit	-1.63863	0.00143092	s
Pf.13_1.182.0_CDS_at	PF3D7_1323400	60S ribosomal protein L23 (RPL23)	-1.53973	0.0014392	s
Pf.14.504.0_CDS_at	PF3D7_1460600	inner membrane complex sub-compartment protein 3 (ISP3)	-1.35377	0.00144255	s
Pf.11.177.0_CDS_at	PF3D7_1108500	succinyl-CoA synthetase alpha subunit, putative	-1.36163	0.00144313	s
Pf.10.156.0_CDS_at	PF3D7_1013500	phosphoinositide-specific phospholipase C (PI-PLC)	1.62566	0.00144799	s
Pf.14.678.0_CDS_at	PF3D7_1443100	conserved Plasmodium protein, unknown function	3.63769	0.00145033	s
Pf.12.448.0_CDS_at	PF3D7_1213800	proline--tRNA ligase (PRS)	-1.66179	0.00145053	s
Pf.14.17.0_CDS_at	PF3D7_1444800	fructose-bisphosphate aldolase (FBPA)	-1.15256	0.00145082	s
Pf.13_1.339.0_CDS_at	PF3D7_1364500	exosome complex component RRP45, putative (RRP45)	-1.6316	0.00145437	s
AF008981.1_RC_at	PF3D7_1373500	erythrocyte membrane protein 1, PfEMP1 (VAR)	-1.80248	0.00146254	s
Pf.12.472.0_CDS_at	PF3D7_1222100	conserved Plasmodium protein, unknown function	-2.01868	0.00146407	s
Pf.5.82.0_CDS_at	PF3D7_0527300	methionine aminopeptidase 1a, putative (METAP1a)	2.01983	0.00146511	s
Pf.4.46.0_CDS_at	PF3D7_0415300	cdc2-related protein kinase 3 (CRK3)	3.0924	0.00146889	s
Pf.5.70.0_CDS_at	PF3D7_0503200	conserved Plasmodium protein, unknown function	3.36542	0.00147112	s
Pf.9.143.0_CDS_at	PF3D7_0918600	ATP-dependent DNA helicase Q1 (RECQ1)	-1.64445	0.00147318	s
Pf.11.172.0_CDS_at	PF3D7_1104400	conserved protein, unknown function	-1.34899	0.00147341	s
Pf.13_1.627.0_CDS_at	PF3D7_1342700	transcription activator, putative	-3.23631	0.00147379	s
Pf.14.491.0_CDS_at	PF3D7_1455800	LCCL domain-containing protein (CCp2)	-1.84517	0.00147679	s
Pf.9.224.0_CDS_at	PF3D7_0917800	conserved Plasmodium protein, unknown function	1.18295	0.00147811	s
Pf.7.286.0_CDS_at	PF3D7_0728300	conserved Plasmodium protein, unknown function	-1.25943	0.0014826	s
Pf.8.166.0_CDS_at	PF3D7_0823600	lipoate-protein ligase B (LipB)	1.75584	0.00148605	s
Pf.14.930.0_at	PF3D7_1448900	conserved Plasmodium protein, unknown function	-1.77484	0.00148652	s
Pf.11.243.0_CDS_at	PF3D7_1145600	conserved protein, unknown function	2.00124	0.00149017	s
Pf.13_2.680.0_CDS_s_at	#N/A	#N/A	-3.63354	0.00149654	s
Pf.2.9.0_CDS_x_at	PF3D7_0219200	40S ribosomal protein S30	-1.32074	0.00149743	s
Pf.6.68.0_CDS_at	PF3D7_0621500	ribonuclease P/MRP protein subunit RPP1, putative (RPP1)	1.38565	0.00149751	s
Pf.9.188.0_CDS_s_at	PF3D7_0412400	erythrocyte membrane protein 1, PfEMP1 (VAR)	3.24865	0.00150185	s
Pf.8.114.0_CDS_at	PF3D7_0813900	40S ribosomal protein S16, putative	-2.52812	0.00151161	s
Pf.13_1.588.0_CDS_at	PF3D7_1319300	N2,N2-dimethylguanosine tRNA methyltransferase, putative	-2.57644	0.00151319	s
Pf.7.127.0_CDS_at	PF3D7_0731600	acyl-CoA synthetase (ACS5)	4.64756	0.00151506	s
Pf.12.115.0_CDS_at	PF3D7_1202600	conserved protein, unknown function	2.0545	0.00151867	s
Pf.14.214.0_CDS_at	PF3D7_1443900	heat shock protein 90, putative (HSP90)	-2.21637	0.00152052	s
Pf.12.429.0_CDS_at	PF3D7_1204100	conserved Plasmodium protein, unknown function	2.98556	0.00152104	s
Pf.3.3.1_CDS_at	PF3D7_0311600	dolichyl-diphosphooligosaccharide--protein glycosyltransferase subunit 1, putative	-4.80186	0.00152435	s
Pf.9.152.0_CDS_at	PF3D7_0928300	conserved Plasmodium protein, unknown function	-1.92644	0.00152572	s
Pf.11.405.0_CDS_at	PF3D7_1106500	conserved Plasmodium protein, unknown function	-3.71117	0.00152739	s
Pf.12.517.0_CDS_at	PF3D7_1244000	glucose inhibited division protein a homologue, putative	-1.39507	0.00152775	s
Pf.7.41.0_CDS_at	PF3D7_0722600	U3 small nucleolar RNA-associated protein 7, putative (UTP7)	2.08568	0.00153044	s
Pf.13_1.49.0_CDS_at	PF3D7_1323600	conserved Plasmodium protein, unknown function	-1.6632	0.00153718	s
Pf.11.461.0_CDS_at	PF3D7_1135300	conserved Plasmodium membrane protein, unknown function	-1.28328	0.00154155	s
Pf.13_1.365.0_CDS_at	PF3D7_1329700	apicoplast calcium binding protein 1 (ACBP1)	-3.17319	0.00154678	s
U82507.1_x_at	PF3D7_0115700	erythrocyte membrane protein 1, PfEMP1 (VAR)	2.02213	0.00154899	s
Pf.7.262.0_CDS_at	PF3D7_0715300	calcium/calmodulin-dependent protein kinase, putative	-1.6263	0.00155482	s
Pf.13_1.372.0_CDS_at	PF3D7_1338400	conserved Plasmodium protein, unknown function	-1.60253	0.00155562	s
Pf.14.86.0_CDS_at	PF3D7_1412800	glycylpeptide N-tetradecanoyltransferase (NMT)	-1.24487	0.00155585	s
Pf.1.86.0_CDS_at	PF3D7_0109900.1	unspecified product	-1.85286	0.00155775	s
Pf.14.740.0_CDS_at	PF3D7_1466400	transcription factor with AP2 domain(s) (ApiAP2)	-1.6127	0.00156257	s
Pf.9.290.0_CDS_at	PF3D7_0901900	probable protein, unknown function	-2.18205	0.0015693	s
Pf.9.108.0_CDS_a_at	PF3D7_0931500	conserved Plasmodium protein, unknown function	1.67581	0.00157133	s
Pf.3.233.0_CDS_at	PF3D7_0319200	endonuclease/exonuclease/phosphatase family protein, putative	1.7581	0.00157406	s
Pf.14.172.0_CDS_at	PF3D7_1426600	conserved Plasmodium protein, unknown function	4.71254	0.00158093	s
Pf.3.117.0_CDS_at	PF3D7_0313000	conserved Plasmodium protein, unknown function	2.20589	0.00159205	s
Pf.4.31.0_CDS_at	PF3D7_0409800	zinc finger protein, putative	2.05571	0.0015926	s
Pf.3.84.0_CDS_at	PF3D7_0322700	conserved Plasmodium protein, unknown function	2.65376	0.00159452	s
Pf.5.94.0_CDS_at	PF3D7_0532300	Plasmodium exported protein (PHISTb), unknown function	-1.70114	0.00159721	s
Pf.11.237.0_CDS_at	PF3D7_1138400	guanylyl cyclase (GCalpha)	2.06792	0.00160345	s
Pf.4.235.0_CDS_s_at	PF3D7_0420900	erythrocyte membrane protein 1, PfEMP1 (VAR)	3.95971	0.00160434	s
Pf.9.117.0_CDS_at	PF3D7_0923600	lipoate-protein ligase 2 (LipL2)	1.88693	0.00160488	s
Pf.14.290.0_CDS_at	PF3D7_1467300	1-deoxy-D-xylulose 5-phosphate reductoisomerase (DXR)	-1.15581	0.00160657	s
Pf.8.86.0_CDS_at	PF3D7_0802300	periodic tryptophan protein 2, putative (PWP2)	-2.77401	0.00160723	s
Pf.2.243.0_at	PF3D7_0209800	ATP-dependent RNA helicase UAP56 (UAP56)	-1.47331	0.00161051	s
Pf.3.9.0_CDS_x_at	PF3D7_0309600	60S acidic ribosomal protein P2 (PfP2)	-1.56004	0.0016119	s
Pf.14.467.0_CDS_at	PF3D7_1445300	mitochondrial ribosomal protein S29 precursor, putative	-2.20366	0.00161217	s
Pf.13_1.152.0_CDS_at	PF3D7_1303100	methyltransferase-like protein, putative	-1.89088	0.00161271	s
Pf.9.211.0_CDS_a_at	PF3D7_0911000	phosphatidylinositol N-acetylglucosaminyltransferase, putative	-1.70241	0.00162369	s
Pf.13_1.20.0_CDS_x_at	PF3D7_1342000	40S ribosomal protein S6	2.93096	0.0016247	s
Pf.10.127.0_CDS_at	PF3D7_1034200	apicoplast ribosomal protein L27 precursor, putative	-1.84271	0.00162511	s
Pf.5.30.0_CDS_at	PF3D7_0518600	WD repeat-containing protein 26, putative (WDR26)	1.77905	0.00163528	s
Pf.13_1.92.0_CDS_at	PF3D7_1314200	telomerase reverse transcriptase (TERT)	-1.22061	0.0016405	s
Pf.13_1.154.0_CDS_at	PF3D7_1315300	conserved Plasmodium protein, unknown function	2.06627	0.00164264	s
Pf.14.422.0_CDS_at	PF3D7_1425400	DEAD/DEAH box helicase, putative	-1.57672	0.00164317	s
Pf.1.21.0_CDS_at	PF3D7_0108700	secreted ookinete protein, putative (PSOP24)	2.38475	0.00164587	s
Pf.13_1.286.0_CDS_at	PF3D7_1303300	conserved Plasmodium protein, unknown function	1.52203	0.00164999	s
Pf.8.42.0_CDS_at	PF3D7_0813100	conserved Plasmodium protein, unknown function	4.37583	0.00165575	s
Pf.9.339.0_CDS_at	PF3D7_0923000	DNA-directed RNA polymerase II subunit RPB3, putative (RPB3)	-2.90611	0.00166172	s
Pf.13_1.23.0_CDS_at	PF3D7_1366600	signal recognition particle receptor alpha subunit (SRPR-alpha)	2.4186	0.00166202	s
Pf.14.389.0_CDS_at	PF3D7_1411600	GTP-binding protein, putative	-3.23194	0.00167109	s
Pf.12.129.0_CDS_at	PF3D7_1241200	conserved Plasmodium protein, unknown function	2.36546	0.00167287	s
Pf.12.363.0_CDS_at	PF3D7_1235500	mRNA methyltransferase, putative	2.62398	0.00167589	s
Pf.5.296.0_CDS_at	PF3D7_0518400	cyclin (CYC3)	-1.03625	0.00167828	s
Pf.3.42.0_CDS_x_at	PF3D7_0303300	DNA-directed RNA polymerase subunit I, putative	-2.07022	0.00168339	s
Pf.12.4.0_CDS_at	PF3D7_1204300	eukaryotic translation initiation factor 5A (EIF5A)	-1.26392	0.00168427	s
AF368933.1_RC_x_at	#N/A	#N/A	4.35153	0.00169515	s
Pf.4.130.0_CDS_x_at	PF3D7_0405600	conserved Plasmodium membrane protein, unknown function	-2.83008	0.00169517	s
Pf.7.18.0_CDS_at	PF3D7_0708800	heat shock protein 110 (HSP110c)	3.18642	0.00170773	s
Pf.12.167.0_CDS_at	PF3D7_1206200	eukaryotic translation initiation factor 3 subunit C, putative (EIF3C)	-1.37648	0.00171478	s
Pf.6.81.0_CDS_at	PF3D7_0629200	DnaJ protein, putative	-1.00356	0.00172401	s
Pf.12.259.0_CDS_at	PF3D7_1221000	histone-lysine N-methyltransferase, H3 lysine-4 specific (SET10)	1.41631	0.00173064	s
Pf.5.93.0_CDS_a_at	PF3D7_0530500	conserved Plasmodium membrane protein, unknown function	-1.66457	0.00173179	s
Pf.5.132.0_CDS_at	PF3D7_0521200	conserved Plasmodium protein, unknown function	2.48927	0.00173307	s
Pf.14.396.0_CDS_at	PF3D7_1415100	conserved Plasmodium protein, unknown function	-1.95233	0.00173951	s
Pf.4.26.0_CDS_at	PF3D7_0417800	cdc2-related protein kinase 1 (CRK1)	1.62849	0.00174333	s
Pf.12.399.0_CDS_at	PF3D7_1252700	Plasmodium exported protein (PHISTb), unknown function	-1.7959	0.00174633	s
Pf.14.97.0_CDS_a_at	PF3D7_1412500	actin II (ACT2)	-3.14014	0.0017466	s
Pf.8.54.0_CDS_at	PF3D7_0816100	phosphopantothenoylcysteine decarboxylase, putative	-1.10943	0.00174707	s
Pf.14.207.0_CDS_at	PF3D7_1432200	conserved Plasmodium protein, unknown function	4.37373	0.00174792	s
Pf.10.255.0_CDS_at	PF3D7_1020800	dihydrolipoamide acyltransferase component E2 (DLAT)	-1.97015	0.00174928	s
Pf.12.394.0_CDS_at	PF3D7_1251100	conserved Plasmodium protein, unknown function	-1.09284	0.00175146	s
Pf.12.369.0_CDS_at	PF3D7_1239100	mitochondrial ribosomal protein L23 precursor, putative	-1.43403	0.00175508	s
Pf.8.295.0_CDS_at	#N/A	#N/A	-1.5595	0.00175571	s
Pf.3.60.0_CDS_at	PF3D7_0318500	conserved Plasmodium protein, unknown function	2.97263	0.0017581	s
Pf.5.113.0_CDS_at	PF3D7_0520200	conserved Plasmodium protein, unknown function	-1.6874	0.00176415	s
Pf.7.191.0_CDS_at	PF3D7_0720800	Ham1-like protein, putative	-1.45785	0.00176793	s
Pf.13_1.272.0_CDS_at	PF3D7_1341800	inner membrane complex protein 1k, putative (IMC1k)	1.54239	0.00176902	s
Pf.14.417.0_CDS_at	PF3D7_1422600	conserved Plasmodium protein, unknown function	1.55003	0.00177172	s
Pf.6.109.0_CDS_at	PF3D7_0623400	RNA-binding protein mei2 homologue, putative	-2.11034	0.00177329	s
Pf.12.131.0_CDS_at	PF3D7_1203900	ubiquitin-conjugating enzyme E2 (UBC)	-1.43757	0.00177489	s
Pf.14.2.0_CDS_at	PF3D7_1410400	rhoptry-associated protein 1 (RAP1)	1.12822	0.00177595	s
Pf.14.173.0_CDS_a_at	PF3D7_1429300	CPW-WPC family protein	-3.2589	0.00177768	s
Pf.14.188.0_CDS_at	PF3D7_1406000	RNA-binding protein, putative	-2.3934	0.00178489	s
Pf.6.192.0_CDS_at	PF3D7_0609900	conserved Plasmodium protein, unknown function	1.43313	0.00179192	s
Pf.8.127.0_CDS_at	PF3D7_0827800	SET domain protein, putative (SET3)	3.77756	0.00179602	s
Pf.4.41.0_CDS_a_at	PF3D7_0406100	V-type proton ATPase subunit B	-1.33701	0.00179754	s
Pf.12.514.0_CDS_at	PF3D7_1243100	zinc finger protein, putative	-2.01199	0.00180223	s
Pf.2.140.0_CDS_at	PF3D7_0220000	liver stage antigen 3 (LSA3)	-2.09689	0.00181146	s
Pf.14.347.0_CDS_at	PF3D7_1454600	mitochondrial ribosomal protein S11 precursor, putative	-1.12953	0.00181378	s
Pf.4.89.0_CDS_a_at	PF3D7_0418900	conserved Plasmodium protein, unknown function	-1.94064	0.00181672	s
Pf.5.115.0_CDS_at	PF3D7_0520600	bis(5'-nucleosyl)-tetraphosphatase [asymmetrical]	-2.25232	0.00182007	s
Pf.14.164.0_CDS_at	PF3D7_1402500	ubiquitin-40S ribosomal protein S27a, putative	-1.69958	0.00182447	s
Pf.13_1.130.0_CDS_at	PF3D7_1345600	inner membrane complex protein	1.31117	0.00183071	s
Pf.13_1.601.0_CDS_at	PF3D7_1327200	ribonuclease P protein subunit RPR2, putative (RPR2)	-2.68262	0.00183115	s
Pf.14.424.0_CDS_at	PF3D7_1426800	conserved Plasmodium protein, unknown function	1.65988	0.00185074	s
Pf.11.257.0_CDS_s_at	PF3D7_1039300	unspecified product	-3.77278	0.00185823	s
Pf.9.146.0_CDS_x_at	PF3D7_0920900	U4/U6 snRNA-associated-splicing factor, putative (PRP24)	-1.1787	0.00185979	s
Pf.10.185.0_CDS_at	PF3D7_1005600	DnaJ protein, putative	4.58723	0.00186716	s
Pf.6.318.0_CDS_x_at	PF3D7_0421300	erythrocyte membrane protein 1, PfEMP1 (VAR)	2.09576	0.00186946	s
Pf.4.119.0_CDS_x_at	PF3D7_0400100	erythrocyte membrane protein 1, PfEMP1 (VAR)	-1.53148	0.00187171	s
Pf.2.73.0_CDS_at	PF3D7_0205600	conserved Plasmodium protein, unknown function	-1.74576	0.00187737	s
AF091995.1_RC_at	PF3D7_0721600	40S ribosomal protein S5, putative	-2.96027	0.00188061	s
Pf.11.77.0_CDS_at	PF3D7_1106100	apicoplast ribosomal protein S15 precursor, putative	-1.45598	0.00188615	s
Pf.4.80.0_CDS_at	PF3D7_0402300	reticulocyte binding protein homologue 1 (RH1)	2.90183	0.00188966	s
Pf.12.557.0_at	PF3D7_1230100	thioredoxin-like associated protein 1, putative (TLAP1)	1.63962	0.00189034	s
Pf.12.216.0_CDS_at	PF3D7_1231500	mitosis protein dim1, putative	-2.04821	0.00189174	s
Pf.13_1.350.0_CDS_at	PF3D7_1302000	EMP1-trafficking protein (PTP6)	3.37143	0.00190422	s
Pf.4.51.0_CDS_at	PF3D7_0422000	steroid dehydrogenase, putative	-2.53811	0.00191569	s
Pf.13_1.153.0_CDS_at	PF3D7_1312900	eukaryotic translation initation factor 4 gamma (EIF4G)	3.5546	0.00191893	s
Pf.7.120.0_CDS_at	PF3D7_0724400	mitochondrial import inner membrane translocase subunit TIM14, putative (PAM18)	-1.3887	0.00191924	s
Pf.9.154.0_CDS_at	PF3D7_0931400	conserved Plasmodium protein, unknown function	2.90726	0.00192374	s
Pf.6.1.0_CDS_at	PF3D7_0620700	DnaJ protein, putative	1.27404	0.00193262	s
Pf.12.347.0_CDS_at	PF3D7_1226300	haloacid dehalogenase-like hydrolase, putative (HAD2)	-1.75607	0.00193527	s
Pf.7.212.0_CDS_a_at	PF3D7_0729000	signal recognition particle subunit SRP9 (SRP9)	1.30197	0.00193704	s
Pf.14.94.0_CDS_at	PF3D7_1401800	choline kinase (CK)	1.80254	0.00194116	s
Pf.9.71.0_CDS_at	PF3D7_0927600	conserved Plasmodium protein, unknown function	4.85032	0.00194326	s
Pf.2.16.0_CDS_at	PF3D7_0218100	conserved Plasmodium membrane protein, unknown function	1.76945	0.00194357	s
Pf.12.281.0_CDS_at	PF3D7_1249400	conserved Plasmodium protein, unknown function	1.31177	0.00194554	s
Pf.10.326.0_CDS_at	PF3D7_1003500	40S ribosomal protein S20e, putative	-2.21801	0.00194811	s
Pf.13_1.85.0_CDS_at	PF3D7_1314500	cop-coated vesicle membrane protein p24 precursor, putative	-1.50942	0.0019491	s
Pf.12.24.0_CDS_x_at	PF3D7_1211800	polyubiquitin (PfpUB)	1.85407	0.00196288	s
Pf.13_1.173.0_CDS_at	PF3D7_1302800	40S ribosomal protein S7, putative	-2.41546	0.00196492	s
AJ420392.1_x_at	#N/A	#N/A	1.2964	0.00196921	s
Pf.10.131.0_CDS_x_at	PF3D7_1007700	transcription factor with AP2 domain(s) (ApiAP2)	2.38814	0.0019705	s
Pf.9.346.0_CDS_at	PF3D7_0927700	serine/threonine protein phosphatase 4, putative (PPP4)	-1.37237	0.00197348	s
Pf.4.279.0_at	PF3D7_0406000	conserved Plasmodium protein, unknown function	1.6659	0.00197991	s
Pf.4.140.0_CDS_at	PF3D7_0410400	exosome complex component RRP4, putative (RRP4)	-1.6416	0.00198254	s
Pf.3.171.0_CDS_at	PF3D7_0321800	WD repeat-containing protein, putative	2.10769	0.00198277	s
Pf.9.135.0_CDS_at	PF3D7_0910800	cytosolic Fe-S cluster assembly factor NBP35, putative (NBP35)	-1.40893	0.00198516	s
AJ290935.1_s_at	PF3D7_1033200	early transcribed membrane protein 10.2 (ETRAMP10.2)	-1.53056	0.00199529	s
Pf.14.688.0_CDS_at	PF3D7_1447900	multidrug resistance protein 2 (MDR2)	-1.56035	0.0019991	s
Pf.10.52.0_CDS_at	PF3D7_1017900	26S proteasome regulatory subunit p55, putative (RPN5)	1.53833	0.002003	s
Pf.12.179.0_CDS_at	PF3D7_1223300	DNA gyrase subunit A (GyrA)	2.04331	0.00200892	s
Pf.4.88.0_CDS_at	PF3D7_0414900	armadillo-domain containing rhoptry protein (ARO)	-2.60738	0.00201145	s
AF145237.1_RC_at	PF3D7_0905400	high molecular weight rhoptry protein 3 (RhopH3)	1.18136	0.00201381	s
Pf.14.643.0_CDS_at	PF3D7_1425300	conserved Plasmodium protein, unknown function	1.3954	0.00202523	s
Pf.5.303.0_CDS_at	PF3D7_0521300	conserved Plasmodium protein, unknown function	1.8501	0.00203133	s
Pf.7.221.0_CDS_at	PF3D7_0731700	Plasmodium exported protein (hyp9), unknown function	3.05205	0.00203168	s
Pf.11.314.0_CDS_at	PF3D7_1123800	conserved Plasmodium protein, unknown function	2.37585	0.00203274	s
Pf.3.73.0_CDS_at	PF3D7_0313100	ubiquitin-protein ligase, putative (HRD3)	-1.82652	0.00204332	s
Pf.6.14.0_CDS_at	PF3D7_0626700	conserved protein, unknown function	-2.77858	0.00204988	s
Pf.7.252.0_CDS_s_at	PF3D7_0412400	erythrocyte membrane protein 1, PfEMP1 (VAR)	3.33258	0.00205296	s
X02406.1_RC_s_at	#N/A	#N/A	1.26613	0.00205647	s
Pf.12.464.0_CDS_at	PF3D7_1218800	secreted ookinete protein, putative (PSOP17)	-1.59004	0.00206403	s
Pf.11.8.1_a_at	PF3D7_1115200	SET domain protein, putative (SET7)	1.33474	0.00207676	s
Pf.12.509.0_CDS_at	PF3D7_1239000	HD superfamily phosphohydrolase protein	1.59788	0.0020769	s
Pf.7.54.0_CDS_at	PF3D7_0714200	conserved Plasmodium protein, unknown function	1.7648	0.00208356	s
X15063.1_RC_at	#N/A	#N/A	1.47719	0.0020846	s
Pf.6.17.0_CDS_at	PF3D7_0626400	Sec14 domain containing protein	1.49359	0.00209721	s
Pf.12.673.0_at	PF3D7_1239100	mitochondrial ribosomal protein L23 precursor, putative	-1.38897	0.00209936	s
Pf.14.280.0_CDS_x_at	PF3D7_1443300	U6 snRNA-associated Sm-like protein LSm5, putative (LSM5)	-2.25838	0.00210091	s
Pf.2.24.0_CDS_a_at	PF3D7_0207100	conserved Plasmodium protein, unknown function	1.47686	0.00210686	s
Pf.7.2.0_CDS_s_at	PF3D7_0708400	heat shock protein 90 (HSP90)	-2.24	0.00211046	s
Pf.3.1.0_CDS_a_at	PF3D7_0302500	cytoadherence linked asexual protein 3.1 (CLAG3.1)	1.74806	0.00211666	s
Pf.2.207.0_CDS_at	PF3D7_0217300	AP-2 complex subunit sigma, putative	2.56213	0.00211774	s
Pf.10.208.0_CDS_at	PF3D7_1031000	25 kDa ookinete surface antigen precursor (Pfs25)	3.27667	0.00211963	s
Pf.4.23.0_CDS_x_at	PF3D7_0414000	chromosome associated protein, putative	1.76034	0.00212229	s
Pf.2.49.0_CDS_at	PF3D7_0208000	serine repeat antigen 1 (SERA1)	2.0139	0.00213262	s
Pf.11.199.0_CDS_at	PF3D7_1140500	myosin F, putative (MyoF)	2.10886	0.00213748	s
AF288172.1_RC_s_at	PF3D7_0935800	cytoadherence linked asexual protein 9 (CLAG9)	1.3256	0.00213828	s
Pf.11.14.0_CDS_a_at	PF3D7_1143500	conserved Plasmodium protein, unknown function	2.35592	0.00214489	s
Pf.5.16.2_a_at	PF3D7_0500800	mature parasite-infected erythrocyte surface antigen (MESA)	1.28181	0.00214662	s
Pf.5.90.0_CDS_at	PF3D7_0513700	secreted ookinete protein, putative (PSOP12)	-2.89433	0.00214788	s
Pf.3.119.0_CDS_at	PF3D7_0318300	conserved Plasmodium protein, unknown function	1.72681	0.00215018	s
Pf.10.68.0_CDS_at	PF3D7_1013000	zinc finger protein, putative	2.23612	0.00215383	s
Pf.14.307.0_CDS_at	PF3D7_1409000	WD repeat-containing protein, putative	-1.29041	0.00216677	s
Pf.13_1.249.0_CDS_at	PF3D7_1307800	fork head domain protein, putative	1.50005	0.00216922	s
AJ290931.1_x_at	PF3D7_1353100	Plasmodium exported protein, unknown function	-4.18145	0.00217152	s
Pf.11.55.0_CDS_at	PF3D7_1132600	pre-mRNA-splicing factor 38A, putative (PRP38A)	2.3812	0.00217435	s
Pf.6.85.0_CDS_at	PF3D7_0608900	conserved Plasmodium protein, unknown function	1.98314	0.0021752	s
Pf.13_1.462.0_CDS_at	PF3D7_1332100	conserved Plasmodium membrane protein, unknown function	-1.31825	0.00217954	s
Pf.2.258.0_at	PF3D7_0205800	conserved Plasmodium protein, unknown function	-1.09195	0.00218351	s
Pf.11.92.0_CDS_at	PF3D7_1148000	serine/threonine protein kinase, putative	2.27188	0.00218354	s
Pf.11.429.0_CDS_at	PF3D7_1118400	haloacid dehalogenase-like hydrolase, putative	2.31288	0.00218398	s
Pf.6.212.0_CDS_at	PF3D7_0621000	conserved Plasmodium protein, unknown function	2.46758	0.00218867	s
Pf.10.171.0_CDS_at	PF3D7_1032600	conserved protein, unknown function	1.54572	0.00219368	s
Pf.13_1.20.0_CDS_at	PF3D7_1342000	40S ribosomal protein S6	2.88474	0.00219846	s
Pf.4.27.0_CDS_at	PF3D7_0420400	ribosome-recycling factor (RRF2)	-1.28488	0.00220689	s
L40607.1_x_at	PF3D7_0300100	erythrocyte membrane protein 1, PfEMP1 (VAR)	1.5412	0.00220962	s
Pf.13_1.430.0_CDS_at	PF3D7_1314900	general transcription factor IIH subunit 2 (P44)	-2.31661	0.0022099	s
Pf.11.358.0_CDS_at	PF3D7_1143800	conserved Plasmodium protein, unknown function	-2.65415	0.00221733	s
Pf.13_1.351.0_CDS_at	PF3D7_1313000	ubiquitin-like protein nedd8 homologue, putative (Nedd8)	1.44071	0.00222527	s
Pf.13_1.722.0_at	PF3D7_1357900	pyrroline-5-carboxylate reductase	-2.22887	0.00222561	s
Pf.8.178.0_CDS_at	PF3D7_0819900	U6 snRNA-associated Sm-like protein LSm3, putative (LSM3)	-1.74872	0.0022266	s
Pf.10.67.0_CDS_at	PF3D7_1012700	NLI interacting factor-like phosphatase, putative (NIF4)	3.19748	0.00222763	s
Pf.12.239.0_CDS_at	PF3D7_1249300	protein phosphatase PPM4, putative (PPM4)	-1.04497	0.00223359	s
Pf.13_1.630.0_CDS_at	PF3D7_1346000	dynactin subunit 2, putative	2.48458	0.00224168	s
Pf.14.457.0_CDS_at	PF3D7_1440800	major facilitator superfamily, putative	2.49035	0.00224808	s
Pf.13_1.487.0_CDS_at	PF3D7_1344900	conserved Plasmodium protein, unknown function	-4.45407	0.00225	s
Pf.13_1.199.0_CDS_at	PF3D7_1363200	bifunctional polynucleotide phosphatase/kinase (PNKP)	-1.7299	0.00226021	s
Pf.14.736.1_at	PF3D7_1465700	plasmepsin VIII	-2.54761	0.00226784	s
Pf.5.111.0_CDS_at	PF3D7_0518500	ATP-dependent RNA helicase DDX23, putative (DDX23)	1.29904	0.00227686	s
Pf.14.718.0_CDS_at	PF3D7_1460200	conserved Plasmodium protein, unknown function	-2.01655	0.0022784	s
Pf.6.241.0_CDS_x_at	PF3D7_0100100	erythrocyte membrane protein 1, PfEMP1 (VAR)	2.85516	0.00228231	s
Pf.5.274.0_CDS_at	PF3D7_0507200	subtilisin-like protease 3 (SUB3)	1.50293	0.00228289	s
Pf.5.69.0_CDS_at	PF3D7_0502000	vacuolar protein sorting-associated protein 11, putative (VPS11)	2.0641	0.00228543	s
Pf.1.82.0_CDS_at	PF3D7_0108500	conserved Plasmodium protein, unknown function	-2.15534	0.00229857	s
Pf.13_1.578.0_CDS_at	PF3D7_1314800	ubiquitin-like protein, putative	-2.11249	0.00230349	s
Pf.7.201.0_CDS_at	PF3D7_0724500	conserved Plasmodium protein, unknown function	1.79046	0.00230453	s
AF221826.1_at	#N/A	#N/A	-2.81842	0.00231589	s
Pf.7.166.0_CDS_at	#N/A	#N/A	-1.46747	0.00232241	s
Pf.8.292.0_CDS_at	PF3D7_0802800	serine/threonine protein phosphatase 2B catalytic subunit A (CNA)	1.46059	0.00232376	s
Pf.4.157.0_CDS_at	PF3D7_0419400	conserved Plasmodium protein, unknown function	1.88602	0.00233204	s
Pf.14.596.0_CDS_at	PF3D7_1402300	26S proteasome regulatory subunit RPN6 (RPN6)	1.45931	0.0023356	s
Pf.11.262.0_CDS_at	PF3D7_1103700	casein kinase II beta chain (CK2beta1)	-1.6923	0.00233687	s
Pf.10.228.0_CDS_at	PF3D7_1007900	eukaryotic translation initiation factor 3 subunit D, putative (EIF3D)	-1.29351	0.00234815	s
Pf.8.182.0_CDS_at	PF3D7_0817400	phosphatase, putative	-1.55553	0.00235489	s
Pf.11.299.0_CDS_at	PF3D7_1119400	ubiquitin-protein ligase, putative	4.0896	0.00235589	s
Pf.10.28.0_CDS_at	PF3D7_1003000	conserved Plasmodium protein, unknown function	-1.75488	0.00235708	s
Pf.11.330.0_CDS_at	PF3D7_1132000	ubiquitin-like protein, putative	1.75408	0.00236237	s
Pf.14.25.0_CDS_at	PF3D7_1476300	Plasmodium exported protein (PHISTb), unknown function	1.63733	0.00236513	s
Pf.7.55.0_UTR_at	#N/A	#N/A	-1.43681	0.00237804	s
Pf.11.308.0_CDS_at	PF3D7_1122600	conserved Plasmodium protein, unknown function	1.8666	0.002384	s
Pf.12.234.0_CDS_at	PF3D7_1247100	conserved Plasmodium protein, unknown function	-1.21098	0.0023879	s
Pf.12.1.0_CDS_at	PF3D7_1228600	merozoite surface protein 9 (MSP9)	2.00303	0.0023967	s
Pf.8.131.0_CDS_at	PF3D7_0823900	dicarboxylate/tricarboxylate carrier (DTC)	-1.48619	0.00239818	s
Pf.2.259.0_at	PF3D7_0206200	pantothenate transporter (PAT)	-1.67233	0.00240044	s
Pf.7.129.0_CDS_at	PF3D7_0703900	conserved Plasmodium membrane protein, unknown function	-1.23402	0.00240113	s
AJ290941.1_RC_s_at	PF3D7_1001200	acyl-CoA binding protein, isoform 2, ACBP2 (ACBP2)	-1.95655	0.00240247	s
Pf.10.275.0_CDS_at	PF3D7_1031200	MORN repeat-containing protein 1 (MORN1)	1.49194	0.00243374	s
Pf.12.98.0_CDS_at	PF3D7_1227200	potassium channel (K1)	-1.44381	0.00244004	s
Pf.14.132.0_CDS_at	PF3D7_1414200	conserved Plasmodium protein, unknown function	1.57442	0.00244358	s
Pf.13_1.560.0_CDS_at	PF3D7_1304200.1	CorA-like Mg2+ transporter protein, putative	-1.88809	0.00245151	s
Pf.10.76.0_CDS_at	PF3D7_1004200	WD repeat-containing protein, putative	1.62101	0.00245893	s
Pf.12.117.0_CDS_at	PF3D7_1204500	conserved Plasmodium protein, unknown function	-2.0506	0.00245923	s
Pf.13_1.535.0_CDS_at	PF3D7_1367100	U1 small nuclear ribonucleoprotein, putative	-1.24364	0.00246125	s
Pf.6.116.0_CDS_at	PF3D7_0609000	conserved Plasmodium protein, unknown function	1.83944	0.00246529	s
Pf.6.45.0_CDS_at	PF3D7_0605900	long chain polyunsaturated fatty acid elongation enzyme, putative	-1.71098	0.00247265	s
Pf.14.187.0_CDS_at	PF3D7_1405300	conserved Plasmodium protein, unknown function	2.85956	0.00248024	s
Pf.12.280.0_CDS_at	PF3D7_1246500	conserved Plasmodium protein, unknown function	-2.0209	0.00248088	s
Pf.12.293.0_CDS_at	PF3D7_1201500	XPA binding protein 1, putative	-1.80084	0.00249845	s
Pf.10.232.0_CDS_at	PF3D7_1009400	zinc finger protein, putative	-1.57175	0.00249858	s
Pf.6.198.0_CDS_at	PF3D7_0613400	apicoplast ribosomal protein L18 precursor, putative	1.26632	0.00249979	s
Pf.7.271.0_CDS_at	PF3D7_0720300	conserved Plasmodium protein, unknown function	1.30911	0.00250053	s
Pf.12.270.0_CDS_at	PF3D7_1235200	V-type K+-independent H+-translocating inorganic pyrophosphatase (VP2)	1.97007	0.00250978	s
Pf.14.142.0_CDS_at	PF3D7_1471400	diacylglycerol kinase, putative	1.1796	0.00251327	s
Pf.14.193.0_CDS_at	PF3D7_1412700	AAA family ATPase, putative	-1.37669	0.00253384	s
Pf.6.230.0_CDS_at	PF3D7_0628700	conserved Plasmodium protein, unknown function	-1.35272	0.00253442	s
Pf.7.90.0_CDS_at	PF3D7_0704900	peptide chain release factor, putative	-1.89241	0.00254085	s
Pf.14.431.0_CDS_at	PF3D7_1428600	peptide chain release factor 1, putative	-1.39925	0.00257135	s
Pf.13_1.16.0_CDS_at	PF3D7_1316600	choline-phosphate cytidylyltransferase (CCT)	2.09919	0.0025752	s
Pf.5.286.0_CDS_a_at	PF3D7_0514500	conserved Plasmodium membrane protein, unknown function	-2.73264	0.0025772	s
Pf.3.89.0_CDS_at	PF3D7_0303800	IBR domain protein, putative	1.52748	0.002578	s
Pf.3.222.0_CDS_at	PF3D7_0315100	eukaryotic translation initiation factor 4E (eIF4E)	-1.79032	0.00257834	s
Pf.3.220.0_CDS_at	PF3D7_0314400	serine/threonine protein phosphatase 6, putative (PPP6)	-2.40106	0.00257886	s
Pf.3.197.0_CDS_at	PF3D7_0304000	inner membrane complex protein 1a, putative (IMC1a)	1.59459	0.00257893	s
Pf.13_1.575.0_CDS_x_at	PF3D7_1313700	septum formation protein MAF homologue, putative	-2.48538	0.00258423	s
Pf.5.134.0_CDS_at	PF3D7_0523000	multidrug resistance protein 1 (MDR1)	-2.24002	0.00258434	s
Pf.8.275.0_CDS_at	PF3D7_0814700	conserved Plasmodium protein, unknown function	1.6724	0.00259047	s
Pf.13_1.168.0_CDS_at	PF3D7_1352000	conserved Plasmodium protein, unknown function	1.78926	0.00259288	s
Pf.13_1.374.0_CDS_at	PF3D7_1340000	secreted ookinete protein, putative (PSOP7)	2.12099	0.002606	s
Pf.4.70.0_CDS_at	PF3D7_0403700	CGI-201 protein, short form	-1.43877	0.00261146	s
Pf.12.12.0_CDS_at	PF3D7_1216900	DNA-binding chaperone, putative	2.11489	0.00263255	s
Pf.11.197.0_CDS_a_at	PF3D7_1138500	protein phosphatase 2C (PPM2)	1.58978	0.00263491	s
Pf.14.620.0_CDS_a_at	PF3D7_1416100	protein SEY1, putative (SEY1)	2.0938	0.00264282	s
Pf.3.40.0_CDS_at	PF3D7_0320800	ATP-dependent RNA helicase DDX6 (DOZI)	-1.45656	0.0026478	s
Pf.13_1.455.0_CDS_at	PF3D7_1327700	regulator of nonsense transcripts 3B, putative (UPF3B)	-1.60069	0.00265016	s
Pf.3.130.0_CDS_at	PF3D7_0301800	Plasmodium exported protein, unknown function	-3.24559	0.00266579	s
Pf.3.3.2_s_at	PF3D7_0311700	plasmepsin VI	-2.43863	0.00267406	s
Pf.9.6.0_CDS_s_at	PF3D7_0930300	merozoite surface protein 1 (MSP1)	2.7113	0.00268141	s
Pf.11.252.0_CDS_x_at	PF3D7_0100100	erythrocyte membrane protein 1, PfEMP1 (VAR)	1.99849	0.00268508	s
Pf.12.490.0_CDS_at	PF3D7_1232100	60 kDa chaperonin (CPN60)	-1.99656	0.00268828	s
Pf.1.61.0_CDS_at	PF3D7_0113300	Plasmodium exported protein (hyp1), unknown function	-2.07944	0.00269189	s
Pf.14.392.0_CDS_at	PF3D7_1412000	p1/s1 nuclease, putative	1.82848	0.00269513	s
Pf.4.93.0_CDS_at	PF3D7_0422800	serpentine receptor, putative (SR12)	-2.21363	0.00269546	s
Pf.13_1.262.0_UTR_at	#N/A	#N/A	-2.41584	0.00269549	s
Pf.12.13.0_CDS_at	PF3D7_1248500	bax inhibitor 1, putative	-1.21366	0.00269665	s
Pf.10.201.0_CDS_at	PF3D7_1021000	conserved Plasmodium protein, unknown function	-1.7906	0.00270038	s
Pf.13_1.497.0_CDS_at	PF3D7_1349700	peptidase, putative	1.96121	0.00270242	s
Pf.8.144.0_CDS_at	PF3D7_0808700	erythrocyte membrane protein 1, PfEMP1 (VAR)	1.98366	0.00271021	s
Pf.9.144.0_CDS_a_at	PF3D7_0918900	gamma-glutamylcysteine synthetase (gammaGCS)	1.86257	0.00271295	s
AF091994.1_RC_at	PF3D7_1342600	myosin A (MyoA)	-4.43961	0.00271501	s
Pf.13_1.443.0_CDS_at	PF3D7_1371700	serine/threonine protein kinase, FIKK family	2.0322	0.00271589	s
Pf.9.112.0_CDS_a_at	PF3D7_0914400	conserved Plasmodium protein, unknown function	1.4727	0.00271611	s
Pf.2.101.0_CDS_at	PF3D7_0219500	pseudouridine synthase, putative	-1.34931	0.00271973	s
Pf.1.130.0_CDS_at	PF3D7_0105500	conserved Plasmodium protein, unknown function	-1.55302	0.00272915	s
Pf.12.157.0_CDS_a_at	PF3D7_1235600	serine hydroxymethyltransferase (SHMT)	-1.82895	0.00273575	s
Pf.7.180.0_CDS_at	PF3D7_0716600	cysteine desulfurase (SufS)	-1.26626	0.00274589	s
Pf.4.155.0_CDS_at	PF3D7_0419000	conserved Plasmodium protein, unknown function	-1.94816	0.00275363	s
Pf.9.324.0_CDS_at	PF3D7_0913000	conserved protein, unknown function	-1.36854	0.00275562	s
Pf.1.32.0_CDS_at	PF3D7_0104200	StAR-related lipid transfer protein	-1.3858	0.00276547	s
Pf.10.377.0_CDS_at	PF3D7_1029700	conserved Plasmodium protein, unknown function	2.92889	0.0027718	s
Pf.5.194.0_CDS_at	PF3D7_0510000	conserved Plasmodium protein, unknown function	3.35809	0.00278536	s
Pf.12.228.0_CDS_at	PF3D7_1243000	syntaxin, Qa-SNARE family (SYN16)	2.8557	0.00278571	s
Pf.11.43.0_CDS_at	PF3D7_1124200	conserved Plasmodium protein, unknown function	1.55006	0.00278952	s
Pf.13_1.75.0_CDS_at	PF3D7_1354000	conserved Plasmodium protein, unknown function	3.0333	0.00279114	s
Pf.9.86.0_CDS_at	PF3D7_0935000	U2 small nuclear ribonucleoprotein B'', putative	1.28794	0.00279241	s
Pf.7.202.0_CDS_at	PF3D7_0725100	conserved Plasmodium membrane protein, unknown function	1.84965	0.0028035	s
Pf.8.228.0_CDS_s_at	PF3D7_0115000	surface-associated interspersed protein 1.3 (SURFIN 1.3) (SURF1.3)	2.31864	0.0028042	s
Pf.12.73.0_CDS_at	PF3D7_1221800	conserved Plasmodium protein, unknown function	2.56732	0.00281157	s
Pf.13_1.143.0_CDS_a_at	PF3D7_1326000	conserved Plasmodium protein, unknown function	1.70484	0.00281835	s
Pf.13_1.217.0_CDS_at	PF3D7_1326600	conserved Plasmodium protein, unknown function	3.78512	0.00284021	s
Pf.2.45.0_CDS_at	PF3D7_0220800	cytoadherence linked asexual protein 2 (CLAG2)	3.41818	0.00284123	s
Pf.11.285.0_CDS_at	PF3D7_1113500	GTP-binding protein, putative	1.64611	0.00286989	s
Pf.12.303.0_CDS_at	PF3D7_1206400	rhodanese like protein, putative	1.68369	0.00288919	s
Pf.11.188.0_CDS_at	PF3D7_1123200	leucine-rich repeat protein (LRR11)	-1.14022	0.00289173	s
Pf.9.219.0_CDS_at	PF3D7_0915500	conserved Plasmodium protein, unknown function	-1.65561	0.00289296	s
Pf.5.263.0_CDS_at	PF3D7_0503300	serine/arginine-rich splicing factor 12 (SRSF12)	3.05406	0.00289975	s
Pf.1.77.0_CDS_at	PF3D7_0106400	pre-rRNA-processing protein TSR2, putative	-2.01482	0.00289983	s
Pf.11.208.0_CDS_at	PF3D7_1149200	ring-infected erythrocyte surface antigen	-2.46482	0.00290305	s
Pf.13_1.591.0_CDS_at	PF3D7_1320400	type I signal peptidase (SPB)	1.01779	0.00290758	s
Pf.12.186.0_CDS_at	PF3D7_1231600	pre-mRNA-splicing factor ATP-dependent RNA helicase PRP2, putative (PRP2)	2.94409	0.00291193	s
Pf.9.98.1_a_at	PF3D7_0907500	conserved Plasmodium protein, unknown function	-1.36282	0.00292199	s
Pf.9.243.0_CDS_at	PF3D7_0924200	conserved Plasmodium protein, unknown function	-1.52773	0.00292262	s
Pf.12.273.0_CDS_at	PF3D7_1239900	vacuolar protein sorting-associated protein 16, putative (VPS16)	2.01405	0.00292903	s
Pf.11.88.0_CDS_at	PF3D7_1137200	conserved Plasmodium protein, unknown function	3.00817	0.00293144	s
Pf.10.81.0_CDS_at	PF3D7_1021900	conserved Plasmodium protein (10b antigen), unknown function	3.49392	0.00295035	s
AF008980.1_x_at	#N/A	#N/A	3.47014	0.00296382	s
Pf.14.651.0_CDS_at	PF3D7_1429000	protein archease, putative	-1.63645	0.00296728	s
Pf.12.492.0_CDS_at	PF3D7_1233000	elongation factor G (EF-G)	-1.30547	0.00296862	s
Pf.7.211.0_CDS_at	PF3D7_0728200	actin-like protein, putative (ALP3)	-1.555	0.00297662	s
AF461097.1_RC_at	PF3D7_0424300	erythrocyte binding antigen-165, pseudogene (EBA165)	-5.18159	0.00297782	s
Pf.8.269.0_CDS_at	PF3D7_0817800	conserved Plasmodium protein, unknown function	1.66202	0.00298499	s
Pf.9.156.0_CDS_at	PF3D7_0936600	Plasmodium exported protein (PHISTc), unknown function (GEXP05)	-2.15656	0.00298528	s
Pf.3.9.0_CDS_at	PF3D7_0309600	60S acidic ribosomal protein P2 (PfP2)	-1.53201	0.00298613	s
Pf.9.279.0_CDS_at	PF3D7_0900200	rifin (RIF)	1.19062	0.00298713	s
Pf.6.203.0_CDS_at	PF3D7_0616000	pyridoxal kinase (PDXK)	-1.96252	0.00299466	s
Pf.1.80.0_CDS_at	PF3D7_0107200	carbon catabolite repressor protein 4, putative	-3.91378	0.0030036	s
Pf.2.55.0_CDS_at	PF3D7_0211700	tyrosine kinase-like protein, putative (TKL1)	3.01246	0.00300666	s
Pf.7.55.0_CDS_at	PF3D7_0714500	transcription elongation factor s-II, putative	-1.31711	0.00301242	s
Pf.14.534.0_CDS_at	PF3D7_1471000	RNA 3'-terminal phosphate cyclase-like protein, putative	-2.84911	0.00301353	s
Pf.4.89.1_CDS_at	PF3D7_0418900	conserved Plasmodium protein, unknown function	-1.24639	0.00301787	s
Pf.13_1.131.0_CDS_at	PF3D7_1356000	conserved Plasmodium protein, unknown function	3.49421	0.00302623	s
Pf.13_1.252.0_CDS_at	PF3D7_1309000	conserved Plasmodium protein, unknown function	-1.54145	0.00302759	s
Pf.3.7.0_CDS_at	PF3D7_0320300	T-complex protein 1 subunit epsilon (CCT5)	-1.96031	0.00303679	s
Pf.8.163.0_CDS_at	PF3D7_0824300	GTP-binding protein, putative	1.84155	0.00305576	s
Pf.12.491.0_CDS_at	PF3D7_1232900	nucleotidyltransferase, putative	-2.19177	0.003084	s
Pf.10.279.0_CDS_at	PF3D7_1034800	conserved Plasmodium protein, unknown function	-1.23524	0.00310292	s
Pf.6.107.0_CDS_at	PF3D7_0621900	signal recognition particle subunit SRP68, putative (SRP68)	1.15565	0.00310571	s
Pf.3.156.0_CDS_at	PF3D7_0315900	conserved Plasmodium protein, unknown function	-1.88823	0.00310937	s
Pf.14.659.0_CDS_at	PF3D7_1432900	SF-assemblin, putative	1.62247	0.00311246	s
Pf.13_1.344.0_CDS_at	PF3D7_1304100	DNA ligase I (LigI)	-1.27205	0.00311965	s
Pf.13_1.576.0_CDS_at	PF3D7_1313900	conserved Plasmodium protein, unknown function	-3.477	0.00312412	s
Pf.14.459.0_CDS_at	PF3D7_1441700	metalloprotease, putative	2.31679	0.00312855	s
Pf.6.153.0_CDS_at	PF3D7_0619300	conserved Plasmodium protein, unknown function	1.89826	0.00314097	s
Pf.14.634.0_CDS_at	PF3D7_1421000	conserved Plasmodium protein, unknown function	-1.40918	0.00314647	s
Pf.11.192.0_CDS_at	PF3D7_1128900	conserved Plasmodium protein, unknown function	2.39312	0.00315153	s
Pf.11.402.0_CDS_at	PF3D7_1105600	translocon component PTEX88 (PTEX88)	-1.54958	0.00316039	s
Pf.5.155.0_CDS_at	PF3D7_0516400	phosducin-like protein, putative (PhLP3)	1.39523	0.00316549	s
Pf.14.121.0_CDS_at	PF3D7_1407000	LCCL domain-containing protein (CCp3)	1.65741	0.00316581	s
Pf.2.145.0_CDS_at	PF3D7_0221200	Plasmodium exported protein (hyp15), unknown function	-1.8452	0.00317149	s
Pf.14.568.0_CDS_at	PF3D7_1478000	Plasmodium exported protein (PHISTa), unknown function (GEXP17)	4.37397	0.00318884	s
Pf.6.312.0_CDS_at	PF3D7_0628800	glutamyl-tRNA(Gln) amidotransferase subunit B, putative (GATB)	-2.3507	0.00319526	s
Pf.5.183.0_CDS_x_at	PF3D7_0505200	actin-like protein, putative (ALP2b)	-1.28388	0.00319748	s
Pf.5.135.0_CDS_at	PF3D7_0524600	50S ribosomal protein L12, apicoplast, putative	-1.7151	0.00320272	s
Pf.13_1.308.0_CDS_at	PF3D7_1324100	conserved Plasmodium membrane protein, unknown function	1.64591	0.0032062	s
Pf.10.272.0_CDS_at	PF3D7_1029100.1	conserved Plasmodium protein, unknown function	-2.47657	0.00321241	s
Pf.13_1.521.0_CDS_at	PF3D7_1359800	ADP-ribosylation factor, putative	1.95436	0.00321255	s
Pf.14.539.0_CDS_at	PF3D7_1472900	dihydroorotase, putative	-2.91361	0.00322344	s
Pf.7.206.0_CDS_at	PF3D7_0726900	mitochondrial import inner membrane translocase subunit TIM50, putative (TIM50)	-1.46369	0.00322483	s
Pf.7.92.0_CDS_at	PF3D7_0709400	Cg7 protein	3.45272	0.00322679	s
Pf.7.13.0_CDS_at	PF3D7_0704500	serine/threonine protein kinase, putative	2.00285	0.00323695	s
Pf.10.172.0_CDS_at	PF3D7_1033800	plasmepsin VII	-1.25166	0.00325681	s
U82507.1_RC_x_at	PF3D7_1000100	erythrocyte membrane protein 1, PfEMP1 (VAR)	1.81499	0.00326063	s
Pf.3.97.0_CDS_at	PF3D7_0311200	valine--tRNA ligase, putative	2.58503	0.00326594	s
Pf.12.276.0_CDS_at	PF3D7_1243500	vacuolar-sorting protein SNF7, putative (SNF7)	1.34304	0.00327464	s
[truncated: 3,409 more rows]

## Sheet: SM info
Profiling invasive Plasmodium falciparum merozoites using an integrated omics approach
Krishan Kumar1, Prakash Srinivasan2*, Michael J. Nold3, J. Kathleen Moch4, Karine Reiter1, Dan Sturdevant5, Thomas D. Otto6, R. Burke Squires7, Raul Herrera1, Vijayaraj Nagarajan7, Julian C. Rayner6, Stephen F. Porcella5, Scott J. Geromanos3, J. David Haynes4, David L. Narum1**
From the 1Laboratory of Malaria Immunology and Vaccinology, NIAID, NIH, Rockville, MD, USA; 2Laboratory of Malaria and Vector Research, NIAID, NIH, Rockville, MD USA; 3Waters Corporation, Milford, MA USA; 4Walter Reed Army Institute of Research, Silver Spring, MD USA; 5Genomics Unit, Research Technologies Section, Rocky Mountain Laboratories, NIAID, NIH, Hamilton, MT, USA; 6Wellcome Trust Sanger …
*Current address: Johns Hopkins Malaria Research Institute, Department of Molecular Microbiology and Immunology, Johns Hopkins Bloomberg School of Public Health, Baltimore, MD USA
