# Supplementary material for: Profiling invasive Plasmodium falciparum merozoites using an integrated omics approach
Source: Sci Rep. 2017 Dec 7;7:17146. doi: 10.1038/s41598-017-17505-9 (PMC5719419; doi:10.1038/s41598-017-17505-9)
Supplement: Supplementary file 4 — Dataset S4 [file 41598_2017_17505_MOESM4_ESM.xlsx]

## Sheet: MS info
Profiling invasive Plasmodium falciparum merozoites using an integrated omics approach
Krishan Kumar1, Prakash Srinivasan2*, Michael J. Nold3, J. Kathleen Moch4, Karine Reiter1, Dan Sturdevant5, Thomas D. Otto6, R. Burke Squires7, Raul Herrera1, Vijayaraj Nagarajan7, Julian C. Rayner6, Stephen F. Porcella5, Scott J. Geromanos3, J. David Haynes4, David L. Narum1**
From the 1Laboratory of Malaria Immunology and Vaccinology, NIAID, NIH, Rockville, MD, USA; 2Laboratory of Malaria and Vector Research, NIAID, NIH, Rockville, MD USA; 3Waters Corporation, Milford, MA USA; 4Walter Reed Army Institute of Research, Silver Spring, MD USA; 5Genomics Unit, Research Technologies Section, Rocky Mountain Laboratories, NIAID, NIH, Hamilton, MT, USA; 6Wellcome Trust Sanger …
*Current address: Johns Hopkins Malaria Research Institute, Department of Molecular Microbiology and Immunology, Johns Hopkins Bloomberg School of Public Health, Baltimore, MD USA

## Sheet: WT vs LLM
Supplemental Dataset S4 TransOmics Abundance Comparison and associated results
Accession number	Protein Description	Peptide count	Peptides used for quantitation	Confidence score	Anova (p)	Max fold change	Fractions	Occurrences	Highest mean condition	Lowest mean condition	Intensity Counts WT Inj1	Intensity Counts WT Inj2	Intensity Counts WT Inj3	Intensity Counts LLM Inj1	Intensity Counts LLM Inj2	Intensity Counts LLM Inj3	Average Intensity Counts WT	Average Intensity Counts LLM	Rank order WT	Rank order LLM	Ratio LLM/WT
PF3D7_0930300	merozoite surface protein 1 (MSP1)	241	215	2217.99	0.000184213	1.06473	1;2;3;4;5	5	LLM	WT	2.92709e+07	2.91712e+07	2.9472e+07	3.14034e+07	3.10125e+07	3.11893e+07	2.93047e+07	3.12017e+07	2	1	1.06473
PF3D7_0929400	high molecular weight rhoptry protein 2 (RhopH2)	167	145	1497.97	0.0419822	1.04388	1;2;3;4;5	5	WT	LLM	1.74485e+07	1.75481e+07	1.78781e+07	1.67137e+07	1.66287e+07	1.73095e+07	1.76249e+07	1.6884e+07	5	6	0.957962
PF3D7_0302200	cytoadherence linked asexual protein 3.2 (CLAG3.2)	134	95	1031.17	0.162546	1.02714	1;2;3;4;5	5	LLM	WT	6.36845e+06	6.19717e+06	6.11832e+06	6.28672e+06	6.3892e+06	6.51505e+06	6.22798e+06	6.39699e+06	25	25	1.02714
PF3D7_1410400	rhoptry-associated protein 1 (RAP1)	113	97	873.71	0.918816	1.00084	1;2;3;4;5	5	WT	LLM	1.12755e+07	1.11419e+07	1.14016e+07	1.13271e+07	1.11995e+07	1.1264e+07	1.1273e+07	1.12635e+07	12	14	0.999162
PF3D7_1015900	enolase (ENO)	106	98	1011.98	0.718826	1.00677	1;2;3;4;5	5	LLM	WT	2.67579e+07	2.69688e+07	2.58693e+07	2.73501e+07	2.63242e+07	2.64606e+07	2.6532e+07	2.67116e+07	3	3	1.00677
PF3D7_0905400	high molecular weight rhoptry protein 3 (RhopH3)	104	88	845.093	0.014605	1.05707	1;2;3;4;5	5	WT	LLM	9.56815e+06	9.63942e+06	9.81498e+06	9.01902e+06	9.08265e+06	9.35388e+06	9.67418e+06	9.15185e+06	16	19	0.946008
PF3D7_1311800	M1-family alanyl aminopeptidase (M1AAP)	104	90	834.736	0.139756	1.01404	1;2;3;4;5	5	WT	LLM	6.27022e+06	6.17855e+06	6.18225e+06	6.09996e+06	6.07791e+06	6.19524e+06	6.21034e+06	6.12437e+06	26	26	0.986157
PF3D7_0915400	6-phosphofructokinase (PFK9)	99	89	793.425	0.449966	1.00886	1;2;3;4;5	5	WT	LLM	6.87999e+06	6.84607e+06	6.76238e+06	6.8274e+06	6.64443e+06	6.83677e+06	6.82948e+06	6.76953e+06	23	24	0.991222
PF3D7_1108600	endoplasmic reticulum-resident calcium binding protein (ERC)	94	91	815.4	0.00302565	1.07041	1;2;3;4;5	5	LLM	WT	9.26712e+06	9.27013e+06	9.02323e+06	9.84163e+06	9.73291e+06	9.92638e+06	9.18683e+06	9.83364e+06	17	18	1.07041
PF3D7_0922500	phosphoglycerate kinase (PGK)	94	80	859.061	0.0733709	1.04172	1;2;3;4;5	5	LLM	WT	1.3861e+07	1.38382e+07	1.43756e+07	1.45213e+07	1.43719e+07	1.49369e+07	1.40249e+07	1.46101e+07	8	8	1.04172
PF3D7_0917900	heat shock protein 70 (Hsp70-2)	92	80	861.271	0.905977	1.00329	1;2;3;4;5	5	WT	LLM	1.19132e+07	1.20209e+07	1.2655e+07	1.19037e+07	1.19795e+07	1.25859e+07	1.21964e+07	1.21564e+07	10	11	0.99672
PF3D7_0708400	heat shock protein 90 (HSP90)	91	79	862.779	0.419861	1.0107	1;2;3;4;5	5	LLM	WT	8.45621e+06	8.47664e+06	8.6903e+06	8.58101e+06	8.54618e+06	8.77002e+06	8.54105e+06	8.6324e+06	19	20	1.0107
PF3D7_1222300	endoplasmin homolog precursor, putative	88	74	828.775	0.0153009	1.06933	1;2;3;4;5	5	LLM	WT	5.50239e+06	5.41482e+06	5.31633e+06	5.88806e+06	5.6385e+06	5.83246e+06	5.41118e+06	5.78634e+06	30	27	1.06933
PF3D7_1451100	elongation factor 2	88	71	811.062	0.230526	1.05881	1;2;3;4;5	5	LLM	WT	7.82477e+06	7.64468e+06	6.88367e+06	8.04973e+06	7.70501e+06	7.91306e+06	7.45104e+06	7.88927e+06	21	21	1.05881
PF3D7_0818900	heat shock protein 70 (Hsp70)	88	64	816.904	0.402334	1.01542	1;2;3;4;5	5	LLM	WT	1.32148e+07	1.2939e+07	1.34454e+07	1.34733e+07	1.30979e+07	1.36388e+07	1.31997e+07	1.34034e+07	9	9	1.01542
PF3D7_0619400	cell division cycle protein 48 homologue, putative	87	78	771.018	0.969104	1.00054	1;2;3;4;5	5	WT	LLM	7.01037e+06	7.06224e+06	6.87879e+06	7.04153e+06	6.77539e+06	7.12325e+06	6.9838e+06	6.98006e+06	22	23	0.999465
PF3D7_1011800	QF122 antigen	86	69	572.27	0.0134264	1.07968	1;2;3;4;5	5	LLM	WT	4.1152e+06	3.99649e+06	4.1565e+06	4.39831e+06	4.31901e+06	4.52839e+06	4.0894e+06	4.41524e+06	40	34	1.07968
PF3D7_1462800	glyceraldehyde-3-phosphate dehydrogenase (GAPDH)	86	81	865.006	0.283048	1.02339	1;2;3;4;5	5	LLM	WT	2.86593e+07	2.9869e+07	2.98379e+07	2.96751e+07	2.98444e+07	3.09137e+07	2.94554e+07	3.01444e+07	1	2	1.02339
PF3D7_0524000	karyopherin beta (KASbeta)	85	79	720.26	9.33675e-05	1.10307	1;2;3;4;5	5	WT	LLM	5.33299e+06	5.37012e+06	5.39117e+06	4.90692e+06	4.81727e+06	4.86621e+06	5.36476e+06	4.86347e+06	31	32	0.906558
PF3D7_0626800	pyruvate kinase (PyrK)	82	71	698.817	0.00793885	1.0326	1;2;3;4;5	5	LLM	WT	1.10288e+07	1.11459e+07	1.11362e+07	1.14715e+07	1.13522e+07	1.15732e+07	1.11036e+07	1.14656e+07	13	13	1.0326
PF3D7_1360800	falcilysin (FLN)	79	62	517.136	0.000972482	1.20874	2;4;5	3	WT	LLM	3.00544e+06	3.18134e+06	3.18811e+06	2.54395e+06	2.57783e+06	2.63411e+06	3.12496e+06	2.5853e+06	53	65	0.827305
PF3D7_1357000	elongation factor 1-alpha	79	63	784.149	0.0356271	1.02836	1;2;3;4;5	5	WT	LLM	2.08116e+07	2.05696e+07	2.02614e+07	2.00282e+07	1.98078e+07	2.01066e+07	2.05475e+07	1.99809e+07	4	4	0.972422
PF3D7_1342600	myosin A (MyoA)	76	70	683.009	0.467205	1.02053	1;2;3;4;5	5	LLM	WT	5.57758e+06	5.62519e+06	5.28565e+06	5.77553e+06	5.4579e+06	5.5935e+06	5.49614e+06	5.60898e+06	29	28	1.02053
PF3D7_0708800	heat shock protein 70 (HSP70-z)	73	60	588.915	0.0671465	1.04269	1;2;3;4;5	5	LLM	WT	3.61897e+06	3.67161e+06	3.70778e+06	3.72203e+06	3.82365e+06	3.92226e+06	3.66612e+06	3.82265e+06	47	44	1.04269
PF3D7_0220000	liver stage antigen 3 (LSA3)	72	59	541.825	0.0225213	1.02908	1;2;3	3	LLM	WT	2.32736e+06	2.32394e+06	2.28059e+06	2.35908e+06	2.39626e+06	2.37812e+06	2.31063e+06	2.37782e+06	75	73	1.02908
PF3D7_0302500	cytoadherence linked asexual protein 3.1 (CLAG3.1)	70	37	559.738	0.00412156	1.09413	1;2;3;4	4	WT	LLM	4.29703e+06	4.2812e+06	4.12376e+06	3.86611e+06	3.82022e+06	3.92289e+06	4.234e+06	3.86974e+06	38	41	0.913969
PF3D7_1324900	L-lactate dehydrogenase (LDH)	69	65	546.986	0.0135065	1.08554	1;2;3;4;5	5	LLM	WT	1.43666e+07	1.45458e+07	1.40316e+07	1.58628e+07	1.50437e+07	1.57108e+07	1.43147e+07	1.55391e+07	7	7	1.08554
PF3D7_0731500	erythrocyte binding antigen-175 (EBA175)	67	58	471.138	0.000126341	1.19371	1;2;3;4	4	LLM	WT	2.0694e+06	2.12272e+06	2.12495e+06	2.48824e+06	2.49668e+06	2.55587e+06	2.10569e+06	2.5136e+06	87	69	1.19371
PF3D7_0511800	myo-inositol 1-phosphate synthase, putative	67	53	511.362	0.023175	1.03667	1;2;3;4;5	5	LLM	WT	2.73839e+06	2.74318e+06	2.74728e+06	2.85805e+06	2.7889e+06	2.88369e+06	2.74295e+06	2.84355e+06	64	58	1.03667
PF3D7_0608800	ornithine aminotransferase (OAT)	65	56	690.406	6.52288e-06	1.48677	1;2;3;4;5	5	LLM	WT	7.67447e+06	7.86633e+06	7.81086e+06	1.16809e+07	1.13311e+07	1.17065e+07	7.78389e+06	1.15728e+07	20	12	1.48677
PF3D7_1116800	heat shock protein 101 (HSP101)	60	47	403.449	0.02212	1.06376	2;3;4;5	4	WT	LLM	1.65024e+06	1.66147e+06	1.67655e+06	1.53134e+06	1.54346e+06	1.61446e+06	1.66275e+06	1.56309e+06	116	118	0.940058
PF3D7_0922200	S-adenosylmethionine synthetase (SAMS)	59	53	509.993	0.00149245	1.22698	1;2;3;4;5	5	LLM	WT	8.84717e+06	9.065e+06	9.46625e+06	1.09553e+07	1.1049e+07	1.15886e+07	9.12614e+06	1.11976e+07	18	16	1.22698
PF3D7_1444800	fructose-bisphosphate aldolase	59	56	517.683	0.169218	1.03174	1;2;3;4;5	5	LLM	WT	1.02795e+07	9.73979e+06	1.0096e+07	1.04405e+07	1.0152e+07	1.04786e+07	1.00384e+07	1.0357e+07	15	17	1.03174
PF3D7_0205900	proteasome 26S regulatory subunit, putative	57	43	408.129	0.00995205	1.096	2;3;4;5	4	WT	LLM	1.80219e+06	1.89545e+06	1.85847e+06	1.66771e+06	1.66635e+06	1.73539e+06	1.85204e+06	1.68982e+06	102	112	0.912409
PF3D7_1246200	actin I (ACT1)	56	48	573.288	0.328585	1.0225	1;2;3;4;5	5	LLM	WT	1.07234e+07	1.07964e+07	1.13429e+07	1.11379e+07	1.105e+07	1.14142e+07	1.09542e+07	1.12007e+07	14	15	1.0225
PF3D7_1343000	phosphoethanolamine N-methyltransferase (PMT)	55	50	573.493	0.00235193	1.09894	1;2;3;4;5	5	LLM	WT	1.60992e+07	1.6567e+07	1.66363e+07	1.77745e+07	1.80638e+07	1.83421e+07	1.64341e+07	1.80601e+07	6	5	1.09894
PF3D7_1223100	cAMP-dependent protein kinase regulatory subunit (PKAr)	55	47	469.158	0.00443933	1.0383	1;3;4;5	4	LLM	WT	3.70969e+06	3.70723e+06	3.73619e+06	3.821e+06	3.85812e+06	3.90113e+06	3.7177e+06	3.86008e+06	45	42	1.0383
PF3D7_1344200	heat shock protein 70, putative (HSP70-y)	53	36	396.83	0.169266	1.03055	3;4;5	3	WT	LLM	1.31653e+06	1.32994e+06	1.29718e+06	1.27597e+06	1.23875e+06	1.31201e+06	1.31455e+06	1.27558e+06	139	141	0.970355
PF3D7_1468700	eukaryotic initiation factor 4A (eIF4A)	52	44	495.774	0.0540922	1.11097	2;3;4;5	4	WT	LLM	4.74272e+06	4.96025e+06	4.91905e+06	4.16239e+06	4.2923e+06	4.70678e+06	4.874e+06	4.38716e+06	33	36	0.900114
PF3D7_0935800	cytoadherence linked asexual protein 9 (CLAG9)	52	42	369.9	0.165235	1.02042	1;4;5	3	LLM	WT	2.16758e+06	2.16212e+06	2.21202e+06	2.23125e+06	2.18603e+06	2.25798e+06	2.18057e+06	2.22509e+06	80	75	1.02042
PF3D7_1224300	polyadenylate-binding protein, putative (PABP)	52	47	388.363	0.705093	1.00459	1;2;3;4;5	5	WT	LLM	2.73308e+06	2.69507e+06	2.74077e+06	2.74224e+06	2.65573e+06	2.73363e+06	2.72297e+06	2.71053e+06	65	62	0.995431
PF3D7_1235600	serine hydroxymethyltransferase (SHMT)	50	48	435.011	0.190963	1.02605	2;3;4;5	4	WT	LLM	4.35648e+06	4.28443e+06	4.18738e+06	4.14081e+06	4.09969e+06	4.26216e+06	4.2761e+06	4.16755e+06	37	39	0.974616
PF3D7_1454400	aminopeptidase P (APP)	49	38	380.277	0.0344749	1.03339	3;4;5	3	WT	LLM	2.07175e+06	2.08912e+06	2.03553e+06	2.00878e+06	1.97092e+06	2.01647e+06	2.06547e+06	1.99872e+06	90	89	0.967686
PF3D7_0302900	exportin 1, putative	48	34	306.764	0.00104646	1.14663	4;5	2	WT	LLM	1.31829e+06	1.36025e+06	1.30108e+06	1.1736e+06	1.13724e+06	1.15987e+06	1.32654e+06	1.1569e+06	137	158	0.872119
PF3D7_1012400	hypoxanthine-guanine phosphoribosyltransferase (HGPRT)	46	42	370.783	0.00025163	1.20018	1;2;3;4;5	5	LLM	WT	6.48939e+06	6.56165e+06	6.53106e+06	7.91223e+06	7.97789e+06	7.61184e+06	6.52737e+06	7.83399e+06	24	22	1.20018
P00330	ALCOHOL DEHYDROGENASE I (EC 1.1.1.1)	46	42	348.773	0.0287475	1.05405	2;3;4;5	4	LLM	WT	3.65635e+06	3.65579e+06	3.7154e+06	3.78621e+06	3.85542e+06	3.98196e+06	3.67585e+06	3.87453e+06	46	40	1.05405
PF3D7_0306800	T-complex protein beta subunit, putative	46	39	365.324	0.423553	1.01208	1;2;3;4;5	5	LLM	WT	2.78323e+06	2.82103e+06	2.77069e+06	2.88449e+06	2.76512e+06	2.8265e+06	2.79165e+06	2.82537e+06	60	59	1.01208
PF3D7_0207600	serine repeat antigen 5 (SERA5)	46	42	347.798	0.800704	1.0046	1;2;5	3	WT	LLM	2.81746e+06	2.74498e+06	2.82418e+06	2.75445e+06	2.72843e+06	2.86534e+06	2.79554e+06	2.78274e+06	59	61	0.995422
PF3D7_0831300	Plasmodium exported protein, unknown function (GEXP13)	45	42	224.889	0.000490693	1.12637	1;2	2	LLM	WT	1.03893e+06	1.01954e+06	1.06038e+06	1.17514e+06	1.17045e+06	1.16739e+06	1.03961e+06	1.17099e+06	177	155	1.12637
PF3D7_1124600	ethanolamine kinase, putative	45	36	328.192	0.0280962	1.03444	1;2;3;4;5	5	LLM	WT	1.3945e+06	1.3938e+06	1.42095e+06	1.44752e+06	1.43403e+06	1.47267e+06	1.40308e+06	1.4514e+06	127	128	1.03444
PF3D7_0520900	S-adenosyl-L-homocysteine hydrolase (SAHH)	44	42	378.857	9.54956e-05	1.0557	1;3;4;5	4	LLM	WT	4.54379e+06	4.49567e+06	4.53064e+06	4.77474e+06	4.76458e+06	4.78665e+06	4.52337e+06	4.77532e+06	35	33	1.0557
PF3D7_0406100	vacuolar ATP synthase subunit b	44	40	363.932	0.00168465	1.06929	2;3;4;5	4	WT	LLM	2.14277e+06	2.16496e+06	2.11099e+06	2.02027e+06	1.99681e+06	1.9857e+06	2.13957e+06	2.00093e+06	81	88	0.9352
PF3D7_1034900	methionine-tRNA ligase, putative	44	38	359.589	0.0265304	1.05727	2;3;4;5	4	WT	LLM	1.63418e+06	1.69404e+06	1.70192e+06	1.5662e+06	1.57436e+06	1.61711e+06	1.67672e+06	1.58589e+06	115	116	0.945832
PF3D7_1416500	NADP-specific glutamate dehydrogenase (GDHa)	44	37	344.791	0.174106	1.0285	2;3;4;5	4	WT	LLM	1.84597e+06	1.87113e+06	1.90877e+06	1.7899e+06	1.80608e+06	1.87402e+06	1.87529e+06	1.82333e+06	100	101	0.972292
PF3D7_1335100	merozoite surface protein 7 (MSP7)	44	35	339.522	0.675465	1.0089	1;4;5	3	WT	LLM	3.61751e+06	3.52504e+06	3.62417e+06	3.68066e+06	3.46133e+06	3.52973e+06	3.58891e+06	3.55724e+06	50	49	0.991176
PF3D7_1212700	eukaryotic translation initiation factor 3 subunit 10, putative	44	36	276.839	0.685109	1.0097	1;2;5	3	WT	LLM	1.55446e+06	1.54558e+06	1.53521e+06	1.49257e+06	1.49662e+06	1.60151e+06	1.54508e+06	1.53023e+06	121	120	0.990391
PF3D7_0624000	hexokinase (HK)	43	36	412.019	0.00894498	1.05405	2;3;4;5	4	WT	LLM	3.62352e+06	3.65154e+06	3.63169e+06	3.39625e+06	3.42932e+06	3.52188e+06	3.63558e+06	3.44915e+06	48	51	0.94872
PF3D7_1446200	M17 leucyl aminopeptidase (LAP)	43	37	340.988	0.444625	1.02437	1;2;3;4;5	5	LLM	WT	2.76515e+06	2.77057e+06	2.87198e+06	2.84843e+06	2.75873e+06	3.00541e+06	2.80257e+06	2.87086e+06	58	56	1.02437
PF3D7_0507100	60S ribosomal protein L4, putative	42	41	370.071	0.00728378	1.08909	1;2;3;4;5	5	WT	LLM	3.76172e+06	3.84939e+06	3.85194e+06	3.49115e+06	3.42645e+06	3.60777e+06	3.82102e+06	3.50846e+06	42	50	0.918199
PF3D7_1229500	T-complex protein 1, gamma subunit, putative	42	38	341.557	0.00741884	1.08777	2;3;4;5	4	WT	LLM	2.00158e+06	2.00522e+06	1.9631e+06	1.86149e+06	1.77374e+06	1.85294e+06	1.98997e+06	1.82939e+06	93	100	0.919308
PF3D7_0831700	heat shock protein 70, putative (HSP70-x)	42	21	329.014	0.0270657	1.10456	1;2;4;5	4	WT	LLM	966269	974741	1.04353e+06	886447	885971	929611	994848	900676	186	194	0.905341
PF3D7_1015600	heat shock protein 60 (HSP60)	41	35	300.576	0.00323156	1.08328	2;3;4;5	4	WT	LLM	2.34584e+06	2.3935e+06	2.42541e+06	2.18525e+06	2.18791e+06	2.24077e+06	2.38825e+06	2.20464e+06	72	78	0.923121
PF3D7_1145400	dynamin-like protein (DYN1)	41	33	301.341	0.0241675	1.082	2;3;4;5	4	WT	LLM	2.65034e+06	2.82066e+06	2.81875e+06	2.51786e+06	2.59014e+06	2.55352e+06	2.76325e+06	2.55384e+06	63	68	0.924217
PF3D7_1120100	phosphoglycerate mutase, putative (PGM1)	41	39	375.795	0.233414	1.0388	1;2;3;4;5	5	WT	LLM	5.799e+06	5.62374e+06	5.50471e+06	5.67444e+06	5.25968e+06	5.36113e+06	5.64248e+06	5.43175e+06	28	29	0.962652
PF3D7_1008700	tubulin beta chain	41	37	322.525	0.45675	1.02107	1;2;3;4;5	5	WT	LLM	3.69384e+06	3.94952e+06	3.79998e+06	3.85593e+06	3.66363e+06	3.68768e+06	3.81445e+06	3.73574e+06	43	46	0.979367
PF3D7_0827900	protein disulfide isomerase (PDI8)	40	37	368.952	0.453555	1.01739	1;2;5	3	LLM	WT	5.0682e+06	5.10541e+06	4.78487e+06	5.10486e+06	5.01621e+06	5.0976e+06	4.98616e+06	5.07289e+06	32	31	1.01739
PF3D7_0517400	FACT complex subunit SPT16, putative;with=GeneDB:PBANKA_123220 (FACT-L)	39	32	222.517	0.0114038	1.13949	3;4;5	3	LLM	WT	843892	891656	807118	978120	954905	964330	847555	965785	209	184	1.13949
PF3D7_1311900	vacuolar ATP synthase subunit a (vapA)	39	35	326.901	0.0146931	1.12463	2;3;4;5	4	WT	LLM	2.30893e+06	2.31645e+06	2.17691e+06	2.08941e+06	1.94847e+06	2.01059e+06	2.26743e+06	2.01616e+06	76	87	0.889183
PF3D7_1251200	coronin	39	37	293.817	0.0223637	1.03896	1;3;4;5	4	WT	LLM	2.18177e+06	2.17006e+06	2.20693e+06	2.14178e+06	2.07507e+06	2.09593e+06	2.18625e+06	2.10426e+06	79	83	0.962498
PF3D7_0903700	alpha tubulin 1	38	22	316.062	6.79548e-05	1.17878	1;2;3;4;5	5	LLM	WT	1.48637e+06	1.50329e+06	1.53395e+06	1.78493e+06	1.77887e+06	1.76854e+06	1.50787e+06	1.77745e+06	122	106	1.17878
PF3D7_0209800	ATP-dependent RNA helicase UAP56 (UAP56)	37	28	312.25	0.305944	1.01576	3;4;5	3	LLM	WT	1.30357e+06	1.31209e+06	1.28999e+06	1.34621e+06	1.29159e+06	1.3294e+06	1.30189e+06	1.3224e+06	140	132	1.01576
PF3D7_1357800	TCP-1/cpn60 chaperonin family, putative	37	27	277.006	0.508994	1.05449	3;4;5	3	WT	LLM	1.37244e+06	1.34818e+06	1.1419e+06	1.30372e+06	1.2232e+06	1.13601e+06	1.28751e+06	1.22098e+06	142	146	0.948328
PF3D7_1029600	adenosine deaminase, putative	37	36	354.079	0.708553	1.00756	1;2;3;4;5	5	WT	LLM	4.42521e+06	4.43847e+06	4.3271e+06	4.45422e+06	4.21231e+06	4.42527e+06	4.39692e+06	4.36393e+06	36	37	0.992497
PF3D7_1132200	TCP-1/cpn60 chaperonin family, putative	36	31	286.166	0.00765896	1.17061	1;4;5	3	WT	LLM	2.56174e+06	2.57475e+06	2.44605e+06	2.24216e+06	2.04662e+06	2.18865e+06	2.52751e+06	2.15914e+06	69	79	0.854256
PF3D7_1436300	translocon component PTEX150 (PTEX150)	36	28	279.208	0.0787825	1.02941	2;4;5	3	WT	LLM	1.84328e+06	1.8539e+06	1.8236e+06	1.77566e+06	1.75976e+06	1.82764e+06	1.84026e+06	1.78769e+06	104	105	0.971432
PF3D7_1104400	conserved protein, unknown function	35	27	264.699	0.00279919	1.06562	3;4;5	3	LLM	WT	1.06678e+06	1.09084e+06	1.08417e+06	1.14755e+06	1.13982e+06	1.16716e+06	1.0806e+06	1.15151e+06	168	159	1.06562
PF3D7_0501500	rhoptry-associated protein 3 (RAP3)	35	30	280.568	6.52133e-05	1.15696	1;2;3;4;5	5	WT	LLM	2.12228e+06	2.13907e+06	2.13083e+06	1.865e+06	1.81393e+06	1.84604e+06	2.13072e+06	1.84166e+06	82	99	0.864334
PF3D7_0220800	cytoadherence linked asexual protein 2 (CLAG2)	35	20	227.406	0.00104566	1.17305	3;4;5	3	WT	LLM	1.01868e+06	982930	1.03428e+06	881723	855655	850651	1.01197e+06	862676	180	202	0.852476
PF3D7_1149200	ring-infected erythrocyte surface antigen	34	29	245.343	0.0106709	1.06713	2;3	2	WT	LLM	942974	938815	973014	877077	893778	904364	951601	891739	197	196	0.937094
PF3D7_0608700	chaperone, putative	34	28	220.821	0.0164016	1.13229	2;4;5	3	WT	LLM	1.37344e+06	1.38333e+06	1.32471e+06	1.27033e+06	1.1726e+06	1.16169e+06	1.36049e+06	1.20154e+06	131	150	0.883165
PF3D7_1126000	threonyl-tRNA synthetase,Threonine--tRNA ligase (ThrRS)	34	30	240.367	0.0199178	1.06879	2;3;4;5	4	WT	LLM	1.07694e+06	1.09075e+06	1.10345e+06	987835	1.03026e+06	1.0425e+06	1.09038e+06	1.0202e+06	165	176	0.935637
PF3D7_1350100	lysine-tRNA ligase, putative	34	30	252.036	0.139274	1.03134	2;3;4;5	4	WT	LLM	1.95738e+06	1.95872e+06	1.88108e+06	1.84207e+06	1.90712e+06	1.87183e+06	1.9324e+06	1.87367e+06	96	97	0.969611
PF3D7_1130400	26S proteasome regulatory subunit 6a, putative	34	27	249.687	0.431826	1.01841	2;4;5	3	WT	LLM	1.25681e+06	1.2188e+06	1.19529e+06	1.22011e+06	1.16587e+06	1.21856e+06	1.22363e+06	1.20151e+06	148	151	0.981922
PF3D7_0525800	membrane skeletal protein IMC1-related	33	29	218.51	0.0252216	1.0229	1;2;3;4;5	5	LLM	WT	1.57677e+06	1.5777e+06	1.59749e+06	1.60788e+06	1.61781e+06	1.63511e+06	1.58399e+06	1.62027e+06	119	114	1.0229
PF3D7_1008400	26S proteasome regulatory subunit 4, putative	33	24	256.014	0.0307396	1.06949	3;4;5	3	WT	LLM	2.18706e+06	2.07576e+06	2.10866e+06	2.01837e+06	2.006e+06	1.93314e+06	2.12383e+06	1.98583e+06	84	90	0.935025
PF3D7_1439900	triosephosphate isomerase (TIM)	33	27	251.301	0.0596306	1.03086	1;2;3;4;5	5	LLM	WT	2.78424e+06	2.74135e+06	2.80587e+06	2.91603e+06	2.8274e+06	2.84511e+06	2.77715e+06	2.86285e+06	61	57	1.03086
PF3D7_1357100	elongation factor 1-alpha	33	21	228.751	0.380022	1.03293	1;2;4;5	4	WT	LLM	500684	520443	494276	513863	489599	463629	505134	489030	293	301	0.968119
PF3D7_1130200	60S ribosomal protein P0	33	31	299.921	0.635028	1.00702	1;2;3;5	4	WT	LLM	2.43595e+06	2.49073e+06	2.52703e+06	2.4331e+06	2.46437e+06	2.50429e+06	2.48457e+06	2.46725e+06	70	70	0.99303
PF3D7_0922600	glutamine synthetase, putative	32	28	231.462	0.000486179	1.18047	1;2;3;4;5	5	WT	LLM	2.1069e+06	2.18388e+06	2.09323e+06	1.82797e+06	1.80764e+06	1.7724e+06	2.128e+06	1.80267e+06	83	103	0.847117
PF3D7_1105000	histone H4 (H4)	32	30	241.211	0.0882624	1.08248	1;2;3;4;5	5	LLM	WT	1.15231e+07	1.18695e+07	1.28571e+07	1.29628e+07	1.28281e+07	1.34487e+07	1.20832e+07	1.30799e+07	11	10	1.08248
PF3D7_0826700	receptor for activated c kinase (RACK)	32	28	296.756	0.298606	1.02569	3;4;5	3	LLM	WT	3.47006e+06	3.67995e+06	3.68711e+06	3.70402e+06	3.65324e+06	3.75822e+06	3.61237e+06	3.70516e+06	49	47	1.02569
PF3D7_1438900	thioredoxin peroxidase 1 (Trx-Px1)	32	28	281.311	0.95682	1.0008	1;2;3;4;5	5	LLM	WT	2.34096e+06	2.46037e+06	2.32775e+06	2.36914e+06	2.35886e+06	2.40678e+06	2.37636e+06	2.37826e+06	73	72	1.0008
PF3D7_1434300	Hsp70/Hsp90 organizing protein (HOP)	31	28	222.114	0.0054735	1.09902	1;2;3;4;5	5	LLM	WT	1.20726e+06	1.20848e+06	1.171e+06	1.33983e+06	1.27908e+06	1.323e+06	1.19558e+06	1.31397e+06	153	134	1.09902
PF3D7_0525100	acyl-CoA synthetase (ACS10)	31	25	237.849	0.00839674	1.04396	1;2;3;5	4	LLM	WT	1.5738e+06	1.59328e+06	1.60144e+06	1.68165e+06	1.65605e+06	1.64045e+06	1.58951e+06	1.65938e+06	118	113	1.04396
PF3D7_0308200	TCP-1/cpn60 chaperonin family, putative	31	26	203.592	0.00298006	1.1976	3;4;5	3	WT	LLM	1.8299e+06	1.85856e+06	1.77555e+06	1.5879e+06	1.45822e+06	1.51636e+06	1.82134e+06	1.52082e+06	106	121	0.835004
PF3D7_1117700	GTP-binding nuclear protein ran/tc4 (RAN)	31	28	342.323	0.00309106	1.07655	1;2;3;4;5	5	WT	LLM	4.51033e+06	4.67671e+06	4.54328e+06	4.22559e+06	4.25495e+06	4.27342e+06	4.57677e+06	4.25132e+06	34	38	0.92889
PF3D7_1454700	6-phosphogluconate dehydrogenase, decarboxylating, putative	31	27	232.791	0.00320411	1.07488	2;3;4	3	WT	LLM	1.31885e+06	1.28963e+06	1.34116e+06	1.22642e+06	1.22594e+06	1.22214e+06	1.31655e+06	1.22483e+06	138	145	0.930337
PF3D7_1466300	26S proteasome regulatory subunit, putative	31	26	214.837	0.034488	1.04057	1;3;5	3	WT	LLM	1.28771e+06	1.29847e+06	1.28259e+06	1.25159e+06	1.20956e+06	1.25678e+06	1.28959e+06	1.23931e+06	141	144	0.961009
PF3D7_0207700	serine repeat antigen 4 (SERA4)	31	26	203.065	0.424961	1.02018	1;3;5	3	WT	LLM	1.31995e+06	1.32529e+06	1.36448e+06	1.27586e+06	1.29143e+06	1.3631e+06	1.33657e+06	1.31013e+06	135	135	0.980217
PF3D7_1012600	GMP synthetase (GMPS)	30	25	200.662	0.000420121	1.0746	2;3;4;5	4	WT	LLM	1.11954e+06	1.11292e+06	1.1316e+06	1.05268e+06	1.04114e+06	1.03668e+06	1.12135e+06	1.0435e+06	162	169	0.930575
PF3D7_0102900	aspartyl-tRNA synthetase	30	27	239.638	0.00601786	1.06776	1;2;3	3	WT	LLM	1.65958e+06	1.71441e+06	1.7159e+06	1.57302e+06	1.59028e+06	1.60358e+06	1.69663e+06	1.58896e+06	113	115	0.936539
PF3D7_1332900	isoleucine-tRNA ligase, putative	30	25	187.942	0.0115305	1.04945	2;4	2	WT	LLM	1.24813e+06	1.28682e+06	1.26963e+06	1.2009e+06	1.20042e+06	1.22399e+06	1.26819e+06	1.20844e+06	144	149	0.952882
PF3D7_0919000	nucleosome assembly protein (NAPS)	30	28	239.086	0.0432493	1.02821	1;3;4;5	4	WT	LLM	2.10791e+06	2.11519e+06	2.14589e+06	2.0944e+06	2.0388e+06	2.06108e+06	2.123e+06	2.06476e+06	85	84	0.972567
PF3D7_1338300	elongation factor 1-gamma, putative	30	25	231.949	0.153001	1.0398	1;2;3;4;5	5	WT	LLM	2.6065e+06	2.75668e+06	2.65424e+06	2.55929e+06	2.51047e+06	2.64077e+06	2.67248e+06	2.57018e+06	67	67	0.961722
PF3D7_1242800	rab specific GDP dissociation inhibitor (rabGDI)	30	26	237.423	0.258962	1.02772	2;3;5	3	LLM	WT	993250	972698	947781	1.02889e+06	976631	988960	971243	998161	192	180	1.02772
PF3D7_1424100	60S ribosomal protein L5, putative	30	27	259.575	0.413202	1.02911	1;2;3;4;5	5	WT	LLM	1.68107e+06	1.74972e+06	1.82226e+06	1.64305e+06	1.69488e+06	1.76652e+06	1.75102e+06	1.70148e+06	109	110	0.97171
PF3D7_0627500	4-methyl-5(B-hydroxyethyl)-thiazol monophosphate biosynthesis enzyme	30	28	239.369	0.826791	1.00625	1;2;3;4;5	5	WT	LLM	2.34667e+06	2.17794e+06	2.22349e+06	2.22829e+06	2.28407e+06	2.19381e+06	2.24936e+06	2.23539e+06	77	74	0.993787
PF3D7_1457300	conserved Plasmodium protein, unknown function	29	21	199.438	0.000505843	1.2724	3;4;5	3	WT	LLM	1.1039e+06	1.11519e+06	1.05131e+06	879781	836107	854365	1.09013e+06	856751	166	203	0.785914
PF3D7_1437900	HSP40, subfamily A, putative	29	25	217.423	0.00331584	1.07349	1;3;5	3	WT	LLM	984055	986975	1.01467e+06	934999	917023	929274	995233	927099	185	192	0.93154
PF3D7_1226300	cof-like hydrolase, had-superfamily, subfamily iib	29	26	243.275	0.0939738	1.03777	1;2;3;4;5	5	WT	LLM	1.91948e+06	2.01987e+06	1.96986e+06	1.87873e+06	1.88615e+06	1.92928e+06	1.96974e+06	1.89805e+06	94	95	0.963606
PF3D7_1361900	proliferating cell nuclear antigen (PCNA)	29	24	262.335	0.536385	1.01655	1;2;3;4;5	5	LLM	WT	1.66541e+06	1.66116e+06	1.77046e+06	1.68322e+06	1.73859e+06	1.75955e+06	1.69901e+06	1.72712e+06	112	109	1.01655
PF3D7_0617900	histone H3 variant, putative	29	21	125.869	0.673599	1.01781	1;2;3;4;5	5	WT	LLM	1.14924e+06	1.27489e+06	1.26879e+06	1.20854e+06	1.24085e+06	1.17892e+06	1.23098e+06	1.20943e+06	147	148	0.982501
PF3D7_1133400	apical membrane antigen 1 (AMA1)	29	24	231.156	0.853236	1.00463	1;2;3;4;5	5	LLM	WT	1.64836e+06	1.66767e+06	1.76137e+06	1.68032e+06	1.67358e+06	1.74702e+06	1.69247e+06	1.70031e+06	114	111	1.00463
PF3D7_0501600	rhoptry-associated protein 2 (RAP2)	28	22	261.592	0.0497785	1.07006	1;2;4;5	4	LLM	WT	3.0566e+06	3.09594e+06	3.17369e+06	3.26492e+06	3.24374e+06	3.47099e+06	3.10874e+06	3.32655e+06	54	52	1.07006
PF3D7_0722400	GTP binding protein, putative	28	23	225.064	0.0375275	1.04348	2;3;4;5	4	WT	LLM	2.02054e+06	2.11061e+06	2.08273e+06	2.00483e+06	1.97313e+06	1.97702e+06	2.0713e+06	1.98499e+06	89	91	0.958334
PF3D7_0419600	ran binding protein 1, putative	28	23	200.677	0.701339	1.00703	1;3;4;5	4	LLM	WT	1.24053e+06	1.2594e+06	1.30907e+06	1.28077e+06	1.26202e+06	1.29297e+06	1.26967e+06	1.27859e+06	143	139	1.00703
PF3D7_1026800	40S ribosomal protein S2B, putative	28	25	252.905	0.898447	1.00248	1;2;3;4;5	5	LLM	WT	2.41153e+06	2.45513e+06	2.31903e+06	2.42651e+06	2.35332e+06	2.4237e+06	2.39523e+06	2.40118e+06	71	71	1.00248
PF3D7_0802200	1-cys peroxiredoxin (1-cyspxn)	27	19	259.531	0.00757118	1.12929	1;2;3;4;5	5	LLM	WT	1.96365e+06	1.88418e+06	1.856e+06	2.21403e+06	2.08295e+06	2.1443e+06	1.90128e+06	2.14709e+06	98	81	1.12929
PF3D7_0320300	T-complex protein 1 epsilon subunit, putative	27	23	189.565	0.01209	1.08181	1;3;5	3	LLM	WT	1.38709e+06	1.3608e+06	1.3812e+06	1.49796e+06	1.44146e+06	1.52749e+06	1.37636e+06	1.48897e+06	129	125	1.08181
PF3D7_0322900	40S ribosomal protein S3A, putative	27	25	256.008	0.0840246	1.05552	1;2;3;5	4	LLM	WT	1.7761e+06	1.72807e+06	1.79112e+06	1.8473e+06	1.80479e+06	1.93721e+06	1.7651e+06	1.8631e+06	108	98	1.05552
PF3D7_0822600	protein transport protein Sec23 (SEC23)	27	21	203.001	0.519622	1.02095	1;4;5	3	WT	LLM	1.09418e+06	1.08244e+06	1.01789e+06	1.01863e+06	1.02875e+06	1.08159e+06	1.06484e+06	1.04299e+06	172	170	0.979483
PF3D7_1347500	DNA/RNA-binding protein Alba 4 (ALBA4)	26	21	215.219	0.0123955	1.05527	3;4;5	3	LLM	WT	2.01454e+06	2.06013e+06	2.0562e+06	2.11354e+06	2.18414e+06	2.17201e+06	2.04362e+06	2.15657e+06	91	80	1.05527
PF3D7_1427900	conserved protein, unknown function	26	20	250.223	0.0256257	1.07068	1;2;3;5	4	LLM	WT	1.88788e+06	1.88645e+06	1.87529e+06	2.05614e+06	2.05419e+06	1.93858e+06	1.8832e+06	2.0163e+06	99	86	1.07068
PF3D7_1302100	gamete antigen 27/25 (Pfg27)	26	24	223.349	0.0296545	1.06406	1;2;3;4;5	5	LLM	WT	2.97517e+06	3.02734e+06	3.04679e+06	3.15049e+06	3.15703e+06	3.32143e+06	3.01643e+06	3.20965e+06	55	53	1.06406
PF3D7_1311500	26S proteasome regulatory subunit 7, putative	26	22	187.924	3.83018e-05	1.18476	2;4;5	3	WT	LLM	1.00187e+06	1.02141e+06	1.0168e+06	864800	846249	854939	1.01336e+06	855329	179	204	0.844051
PF3D7_1436000	glucose-6-phosphate isomerase (GPI)	26	22	205.764	0.0086524	1.06064	2;3;5	3	WT	LLM	1.32559e+06	1.35216e+06	1.30656e+06	1.2389e+06	1.24831e+06	1.26931e+06	1.3281e+06	1.25218e+06	136	143	0.942831
PF3D7_0309600	60S acidic ribosomal protein P2, putative	26	26	298.224	0.344055	1.05577	1;2;3;4;5	5	WT	LLM	2.91911e+06	2.89425e+06	2.71903e+06	2.92122e+06	2.67967e+06	2.48074e+06	2.84413e+06	2.69388e+06	57	63	0.947172
PF3D7_1035400	merozoite surface protein 3 (MSP3)	26	23	191.561	0.599512	1.00679	1;2;3;4	4	LLM	WT	1.43468e+06	1.44246e+06	1.46134e+06	1.42722e+06	1.46243e+06	1.47828e+06	1.44616e+06	1.45598e+06	125	127	1.00679
PF3D7_0424600	Plasmodium exported protein (PHISTb), unknown function	25	22	188.888	6.52946e-05	1.15998	2;3;4	3	WT	LLM	969461	972526	955583	835995	840096	821867	965856	832653	194	208	0.862088
PF3D7_1108400	casein kinase 2, alpha subunit (CK2alpha)	25	16	142.91	0.0127641	1.16926	1;3;4;5	4	WT	LLM	504185	475363	467715	435279	395195	407284	482421	412586	303	330	0.855241
PF3D7_0402100	Plasmodium exported protein (PHISTb), unknown function	25	19	228.413	0.0752392	1.06727	3;4;5	3	WT	LLM	2.35384e+06	2.44536e+06	2.2759e+06	2.27913e+06	2.1445e+06	2.20552e+06	2.35837e+06	2.20971e+06	74	76	0.936967
PF3D7_0214000	T-complex protein 1, putative	25	21	181.13	0.084166	1.02888	1;3;4;5	4	WT	LLM	1.06945e+06	1.07119e+06	1.05212e+06	1.03066e+06	1.01657e+06	1.05591e+06	1.06426e+06	1.03438e+06	173	171	0.971927
PF3D7_1408000	plasmepsin II	25	21	210.313	0.198698	1.02349	3;4;5	3	WT	LLM	3.18627e+06	3.11996e+06	3.14811e+06	3.03206e+06	3.03999e+06	3.16528e+06	3.15145e+06	3.07911e+06	52	55	0.977047
PF3D7_1136500.1	casein kinase 1	25	6	193.927	0.496102	1.01075	1;2;3;4;5	5	WT	LLM	70208.3	70637.8	71281.7	71218.9	68066.6	70585.7	70709.3	69957.1	646	643	0.989362
PF3D7_0621200	pyridoxine biosynthesis protein PDX1 (PDX1)	25	19	241.692	0.71067	1.00876	2;3;4;5	4	LLM	WT	1.98043e+06	1.98791e+06	1.9042e+06	2.00509e+06	1.90916e+06	2.00973e+06	1.95751e+06	1.97466e+06	95	93	1.00876
PF3D7_1027300	peroxiredoxin (nPrx)	24	20	256.507	0.0267833	1.05633	2;3;4	3	LLM	WT	4.21504e+06	4.19077e+06	4.07799e+06	4.28881e+06	4.43611e+06	4.46215e+06	4.16127e+06	4.39569e+06	39	35	1.05633
PF3D7_1008900	adenylate kinase (AK1)	24	22	216.875	0.0291181	1.03574	1;2;3;4;5	5	WT	LLM	2.21502e+06	2.19838e+06	2.25277e+06	2.17718e+06	2.13733e+06	2.12165e+06	2.22206e+06	2.14539e+06	78	82	0.965496
PF3D7_0211800	asparagine-tRNA ligase, putative	24	18	172.057	0.0598925	1.06592	2;4;5	3	LLM	WT	931167	963854	976538	1.02883e+06	981827	1.05019e+06	957186	1.02028e+06	196	175	1.06592
PF3D7_1459000	ATP-dependent RNA helicase DBP5 (DBP5)	24	19	132.993	0.0612743	1.05273	3;4;5	3	LLM	WT	539922	540384	528867	560156	549169	584701	536391	564675	273	268	1.05273
PF3D7_0513300	purine nucleoside phosphorylase (PNP)	24	22	264.281	0.123711	1.02831	2;3;4;5	4	WT	LLM	3.90212e+06	3.94548e+06	3.97948e+06	3.74393e+06	3.83776e+06	3.91978e+06	3.94236e+06	3.83382e+06	41	43	0.972469
PF3D7_1248900	tat-binding protein homolog	24	18	186.798	0.211091	1.0557	2;3;4;5	4	WT	LLM	928200	1.0021e+06	1.01391e+06	886733	954787	947362	981407	929628	191	191	0.94724
PF3D7_0707300	rhoptry-associated membrane antigen (RAMA)	24	22	198.793	0.21982	1.03526	1	1	WT	LLM	1.9201e+06	1.77666e+06	1.86651e+06	1.81294e+06	1.785e+06	1.77583e+06	1.85442e+06	1.79126e+06	101	104	0.965938
PF3D7_1306400	26S proteasome regulatory subunit, putative	24	17	187.337	0.241289	1.01836	1;2;3;4;5	5	WT	LLM	598482	624619	606337	595672	597976	602813	609812	598820	258	256	0.981975
PF3D7_0807500	proteasome subunit alpha, putative	24	19	183.579	0.565166	1.01405	1;2;3;4;5	5	WT	LLM	1.46632e+06	1.43919e+06	1.53887e+06	1.4371e+06	1.48035e+06	1.46534e+06	1.48146e+06	1.46093e+06	124	126	0.986144
PF3D7_1027800	60S ribosomal protein L3, putative	24	19	184.036	0.787584	1.00375	2;5	2	WT	LLM	1.55795e+06	1.60483e+06	1.58507e+06	1.59847e+06	1.54684e+06	1.58482e+06	1.58262e+06	1.57671e+06	120	117	0.996267
PF3D7_0610800	transketolase (TK)	23	20	170.175	0.0123353	1.27722	2;3;5	3	WT	LLM	1.10588e+06	1.07404e+06	953474	871800	780956	800541	1.04446e+06	817766	175	214	0.782953
PF3D7_0706000	conserved Plasmodium protein, unknown function	23	18	140.403	0.0166595	1.18827	5	1	WT	LLM	540740	517907	481570	455119	415443	425626	513406	432063	286	319	0.841561
PF3D7_0413600	26S proteasome AAA-ATPase subunit RPT3, putative	23	18	175.783	0.0273111	1.13656	2;3;5	3	WT	LLM	1.17196e+06	1.12925e+06	1.12693e+06	1.06911e+06	944453	1.00269e+06	1.14271e+06	1.00542e+06	160	178	0.87985
PF3D7_0722200	rhoptry-associated leucine zipper-like protein 1 (RALP1)	23	22	170.576	0.0336162	1.07352	2;3	2	WT	LLM	1.21109e+06	1.25177e+06	1.1645e+06	1.1095e+06	1.13637e+06	1.13309e+06	1.20912e+06	1.12632e+06	149	162	0.931517
PF3D7_1410600	eukaryotic translation initiation factor 2 gamma subunit, putative	23	18	179.108	0.045935	1.04987	1;2;3;5	4	WT	LLM	1.03752e+06	1.08083e+06	1.09579e+06	1.01201e+06	1.02478e+06	1.02466e+06	1.07138e+06	1.02048e+06	170	174	0.952498
PF3D7_1349200	glutamate--tRNA ligase, putative	23	19	138.501	0.0615302	1.13144	1;3;4	3	WT	LLM	972179	999439	1.00311e+06	961935	830698	836518	991577	876384	188	199	0.883828
PF3D7_1323100	60S ribosomal protein L6, putative	23	20	164.539	0.316193	1.02382	3;4;5	3	WT	LLM	1.13472e+06	1.159e+06	1.15446e+06	1.1656e+06	1.09012e+06	1.11224e+06	1.1494e+06	1.12265e+06	157	163	0.976733
PF3D7_1407800	plasmepsin IV (PM4)	22	13	200.793	0.00208805	1.39765	2;4;5	3	WT	LLM	1.94044e+06	1.89204e+06	1.69006e+06	1.35326e+06	1.26582e+06	1.33222e+06	1.84085e+06	1.3171e+06	103	133	0.715486
PF3D7_1420400	glycyl-tRNA synthetase,glycine--tRNA ligase (GlyRS)	22	17	144.967	0.0280691	1.07168	1;4;5	3	WT	LLM	607325	608667	642345	568722	578352	586963	619446	578012	252	260	0.933112
PF3D7_1424400	60S ribosomal protein L7-3, putative	22	19	165.537	0.0631787	1.07893	2;3;4;5	4	WT	LLM	1.04246e+06	1.05598e+06	1.1196e+06	964952	985077	1.03259e+06	1.07268e+06	994206	169	181	0.92684
PF3D7_0313000	conserved Plasmodium protein, unknown function	22	20	119.116	0.550633	1.01524	1;2;3	3	WT	LLM	529961	515050	491213	503444	508333	501386	512075	504388	287	292	0.984988
PF3D7_0717700	seryl-tRNA synthetase, putative	22	18	146.073	0.998906	1.00005	4;5	2	LLM	WT	584829	580121	580395	590967	575620	578837	581782	581808	264	259	1.00005
PF3D7_1136500.1	casein kinase 1	22	1	184.399	0.0295267	1.37793	1;2;3;4;5	5	LLM	WT	11198.8	15406.1	13511.5	17406.3	18248.1	19623.1	13372.1	18425.8	872	842	1.37793
PF3D7_0934800	cAMP-dependent protein kinase catalytic subunit (PKAc)	21	20	159.2	0.00126838	1.16516	1;2;3;4;5	5	LLM	WT	854257	822214	827271	968897	949556	998819	834581	972424	210	183	1.16516
PF3D7_0815200	importin beta, putative	21	18	132.104	0.000265339	1.17919	4;5	2	WT	LLM	628312	638725	634153	535100	526869	550322	633730	537431	248	275	0.848043
PF3D7_1035700	duffy binding-like merozoite surface protein (DBLMSP)	21	17	144.516	0.00434253	1.06153	1;3	2	WT	LLM	976423	1.00388e+06	999618	940998	940822	925382	993308	935734	187	189	0.942038
PF3D7_1115600	peptidyl-prolyl cis-trans isomerase (CYP19B)	21	19	160.27	0.0294692	1.03128	1;3;4;5	4	WT	LLM	2.69692e+06	2.73329e+06	2.71862e+06	2.59036e+06	2.64823e+06	2.66306e+06	2.71628e+06	2.63388e+06	66	64	0.969667
PF3D7_1434200	calmodulin	21	20	192.83	0.0538002	1.04287	1;2;3;4	4	LLM	WT	2.11418e+06	2.06493e+06	2.1744e+06	2.19114e+06	2.22546e+06	2.20927e+06	2.11784e+06	2.20862e+06	86	77	1.04287
PF3D7_0913200	elongation factor 1-beta (EF-1beta)	21	15	158.413	0.0542494	1.03043	1;3;4;5	4	LLM	WT	773988	759032	778849	805847	792192	784178	770623	794072	220	217	1.03043
PF3D7_0114200	Plasmodium exported protein (hyp4), unknown function	21	19	117.031	0.181832	1.08053	1	1	LLM	WT	1.79236e+06	1.54034e+06	1.55445e+06	1.78158e+06	1.74303e+06	1.75611e+06	1.62905e+06	1.76024e+06	117	108	1.08053
PF3D7_0728000	eukaryotic translation initiation factor 2 alpha subunit, putative	21	19	124.952	0.222685	1.0287	1;2;3;5	4	WT	LLM	976337	928727	971584	930928	914442	951008	958883	932126	195	190	0.972096
PF3D7_1338200	60S ribosomal protein L6-2, putative	21	14	145.818	0.239298	1.04101	2;3;4;5	4	LLM	WT	801484	739113	733057	778428	800780	787681	757885	788963	224	219	1.04101
PF3D7_1105100	histone H2B (H2B)	21	20	132.773	0.262578	1.01716	1;4;5	3	WT	LLM	3.76986e+06	3.74995e+06	3.88414e+06	3.77601e+06	3.68729e+06	3.74825e+06	3.80132e+06	3.73718e+06	44	45	0.983129
PF3D7_1465900	40S ribosomal protein S3, putative	21	17	225.049	0.493302	1.01902	1;2;3;5	4	WT	LLM	1.88249e+06	1.96922e+06	1.91489e+06	1.86173e+06	1.83012e+06	1.9671e+06	1.9222e+06	1.88632e+06	97	96	0.981333
PF3D7_1113400	ubiquitin domain containing protein	21	16	175.399	0.787755	1.00432	2;4;5	3	WT	LLM	1.33549e+06	1.39101e+06	1.35505e+06	1.33425e+06	1.35461e+06	1.37512e+06	1.36052e+06	1.35466e+06	130	131	0.995694
PF3D7_0814200	DNA/RNA-binding protein Alba 1 (ALBA1)	21	20	132.591	0.827384	1.00685	1;3;4;5	4	LLM	WT	1.1615e+06	1.08383e+06	1.18216e+06	1.16845e+06	1.11293e+06	1.16956e+06	1.14249e+06	1.15031e+06	161	160	1.00685
PF3D7_0808200	plasmepsin X	20	16	122.088	0.01556	1.20679	2;3;5	3	LLM	WT	361018	390066	412659	452308	459686	492402	387914	468132	346	307	1.20679
PF3D7_1134000	heat shock protein 70 (Hsp70-3)	20	14	109.092	0.0580861	1.20263	5	1	WT	LLM	540692	527553	446481	435172	391621	432719	504909	419837	294	327	0.831512
PF3D7_1103100	60S ribosomal protein P1, putative	20	16	196.87	0.0995718	1.0742	1;2;3;5	4	WT	LLM	2.72805e+06	2.79702e+06	2.79378e+06	2.75235e+06	2.51811e+06	2.47374e+06	2.77295e+06	2.5814e+06	62	66	0.930922
PF3D7_1127600	CRAL/TRIO domain-containing protein, putative	20	19	165.48	0.102447	1.03601	2;3;5	3	LLM	WT	1.5573e+06	1.47603e+06	1.48626e+06	1.5643e+06	1.55641e+06	1.56165e+06	1.50653e+06	1.56078e+06	123	119	1.03601
PF3D7_1138500	protein phosphatase 2c	20	18	124.417	0.284996	1.0173	1;2;5	3	LLM	WT	523337	507916	527069	528898	535618	520762	519441	528426	284	277	1.0173
PF3D7_0923800.1	thioredoxin reductase	20	5	152.51	0.450552	1.02976	4;5	2	WT	LLM	321314	329482	348964	313214	317681	339968	333253	323621	377	375	0.971097
PF3D7_1412500	actin II (ACT2)	20	13	181.576	0.490614	1.03136	1;2;3;5	4	LLM	WT	311718	294887	273080	307611	307860	291804	293228	302425	402	388	1.03136
PF3D7_1347700	ethanolamine-phosphate cytidylyltransferase, putative (ECT)	20	18	157.667	0.748191	1.01115	2;4;5	3	WT	LLM	565027	577749	526295	558720	538100	553843	556357	550221	270	272	0.988971
PF3D7_0727400	proteasome subunit alpha type 5, putative	20	17	191.033	0.919266	1.00392	1;2;3;4;5	5	LLM	WT	1.01075e+06	1.01037e+06	936331	1.04051e+06	958131	970422	985818	989687	189	182	1.00392
PF3D7_0528100	beta adaptin protein, putative	19	18	113.201	0.000932464	1.21736	5	1	WT	LLM	588006	618645	595639	509831	484323	486342	600763	493499	261	297	0.821453
PF3D7_1341200	60S ribosomal protein L18, putative	19	15	148.059	0.0172829	1.10714	3;4;5	3	WT	LLM	882081	875075	855382	814398	750099	795226	870846	786574	206	220	0.90323
PF3D7_1470900	20S proteasome beta 4 subunit, putative	19	17	144.195	0.066365	1.19619	1;2;3;4;5	5	LLM	WT	1.03514e+06	1.24049e+06	1.21657e+06	1.28467e+06	1.39939e+06	1.49328e+06	1.16406e+06	1.39245e+06	156	129	1.19619
PF3D7_0422300	alpha tubulin 2	19	3	189.302	0.0690451	1.16212	1;2;3;4;5	5	LLM	WT	21651.7	17889.2	18404.2	21776.2	23187.5	22375.4	19315.1	22446.4	841	831	1.16212
PF3D7_1358800	40S ribosomal protein S13, putative	19	19	138.611	0.0966012	1.05353	2;3;5	3	WT	LLM	862766	893266	863151	841142	794097	850860	873061	828700	205	210	0.949189
PF3D7_1035900	probable protein, unknown function	19	17	129.927	0.170924	1.06601	1;2	2	LLM	WT	277877	307691	315898	318113	321284	321580	300489	320325	395	379	1.06601
PF3D7_1105400	40S ribosomal protein S4, putative	19	17	157.014	0.172993	1.03222	2;3;5	3	WT	LLM	883615	930679	933350	892083	875682	894126	915881	887297	201	197	0.96879
PF3D7_1012200	conserved Plasmodium protein, unknown function	19	18	146.074	0.704949	1.01146	1;2;3;4	4	WT	LLM	767554	783419	830373	780460	769117	804779	793782	784785	215	221	0.988665
PF3D7_1246400	myosin light chain 1,myosin A tail domain interacting protein (MTIP)	18	16	178.678	0.00185683	1.16856	2;3;4;5	4	LLM	WT	1.15912e+06	1.21683e+06	1.16564e+06	1.40296e+06	1.33926e+06	1.39633e+06	1.18053e+06	1.37952e+06	154	130	1.16856
PF3D7_1211800	polyubiquitin (PfpUB)	18	15	209.936	0.00613278	1.2003	1;2;4	3	LLM	WT	2.82877e+06	3.0966e+06	3.1085e+06	3.54888e+06	3.56498e+06	3.72948e+06	3.01129e+06	3.61445e+06	56	48	1.2003
PF3D7_1035500	merozoite surface protein 6 (MSP6)	18	16	147.97	0.038591	1.06075	2;3;5	3	LLM	WT	786653	753769	779511	811815	805230	843819	773311	820288	219	213	1.06075
PF3D7_0920800	inosine-5'-monophosphate dehydrogenase	18	12	119.389	0.0184132	1.07347	3;4	2	WT	LLM	1.36742e+06	1.39607e+06	1.42362e+06	1.26335e+06	1.32214e+06	1.31503e+06	1.3957e+06	1.30017e+06	128	137	0.931554
PF3D7_1414300	60S ribosomal protein L10, putative	18	18	152.767	0.0346587	1.08164	1;2;4;5	4	WT	LLM	1.07843e+06	1.03599e+06	1.01099e+06	994715	950084	944724	1.04181e+06	963174	176	185	0.924524
PF3D7_1021600	deoxyribose-phosphate aldolase, putative	18	12	130.266	0.0563718	1.08183	2;4;5	3	LLM	WT	398600	419743	421633	461543	427095	452803	413325	447147	334	312	1.08183
PF3D7_1353900	proteasome subunit, putative	18	15	167.516	0.0711321	1.05329	2;3;4;5	4	WT	LLM	1.22086e+06	1.3025e+06	1.2334e+06	1.18677e+06	1.20326e+06	1.17667e+06	1.25226e+06	1.1889e+06	146	153	0.949408
PF3D7_0812400	karyopherin alpha (KARalpha)	18	16	146.219	0.085035	1.05242	2;3;4;5	4	LLM	WT	984858	1.01823e+06	1.02207e+06	1.09074e+06	1.06994e+06	1.02306e+06	1.00839e+06	1.06124e+06	183	166	1.05242
PF3D7_0716800	eukaryotic translation initiation factor 3 37.28 kDa subunit, putative	18	15	121.876	0.232988	1.03227	3;4;5	3	WT	LLM	507633	534033	526940	523679	498895	496994	522869	506523	282	290	0.968738
PF3D7_1129100	parasitophorous vacuolar protein 1 (PV1)	18	16	130.508	0.471175	1.02028	1;3;4;5	4	WT	LLM	906642	864128	900244	860233	849230	908461	890338	872641	203	201	0.980123
PF3D7_1108700	heat shock protein DnaJ homologue Pfj2	18	11	121.334	0.669743	1.00937	1;4;5	3	WT	LLM	675581	701190	720859	685031	696587	696536	699210	692718	234	238	0.990715
PF3D7_1474800	proteosome subunit alpha type 1, putative	18	15	160.413	0.814105	1.00629	2;3;4;5	4	LLM	WT	637642	680922	685441	666056	661182	689378	668002	672205	238	240	1.00629
PF3D7_0309500	asparagine synthetase, putative	17	16	126.877	0.00838056	1.15624	3;5	2	LLM	WT	431239	469140	454270	512735	513228	540333	451550	522099	316	279	1.15624
PF3D7_1225800	ubiquitin-activating enzyme e1, putative (Uba1)	17	14	107.275	0.00270622	1.35498	2;4	2	WT	LLM	479281	505602	477650	389078	353332	336968	487511	359792	299	357	0.738019
PF3D7_1020900	ADP-ribosylation factor (ARF1)	17	14	162.006	0.0141377	1.1098	2;4;5	3	WT	LLM	920169	972088	935548	880981	826618	840435	942602	849344	199	205	0.901064
PF3D7_1368200	RNAse L inhibitor protein, putative	17	13	112.111	0.0560863	1.08945	4;5	2	WT	LLM	388747	428437	413543	385801	366843	377032	410242	376559	338	350	0.917893
PF3D7_1447000	40S ribosomal protein S2, putative	17	17	151.966	0.175353	1.04895	2;5	2	WT	LLM	2.0549e+06	2.13607e+06	2.02348e+06	1.9517e+06	1.90462e+06	2.06815e+06	2.07148e+06	1.97482e+06	88	92	0.953337
PF3D7_0608500	proteasome subunit alpha type 2, putative	17	16	146.775	0.187343	1.03632	1;3;4;5	4	WT	LLM	1.20077e+06	1.20931e+06	1.18713e+06	1.20096e+06	1.11249e+06	1.15769e+06	1.19907e+06	1.15705e+06	152	157	0.964955
PF3D7_1328100	proteasome subunit beta type 7 precursor, putative	17	13	87.1673	0.222765	1.03056	1;2;5	3	LLM	WT	451634	469801	460335	478894	458854	486248	460590	474665	312	305	1.03056
PF3D7_0527200	ubiquitin carboxyl-terminal hydrolase, putative	17	13	110.361	0.275676	1.05566	3;4;5	3	WT	LLM	1.22961e+06	1.22707e+06	1.33113e+06	1.16093e+06	1.1488e+06	1.27835e+06	1.2626e+06	1.19603e+06	145	152	0.947272
PF3D7_1366500	nucleoside diphosphate kinase (NDK)	17	14	99.5651	0.605085	1.02446	1;3;4;5	4	LLM	WT	738255	748631	772149	727646	757635	829012	753011	771431	225	225	1.02446
PF3D7_0518300	proteasome subunit beta type 1, putative	16	11	115.766	0.00511475	1.08454	1;2;4;5	4	LLM	WT	647575	641782	623810	704501	685955	684453	637722	691636	246	239	1.08454
PF3D7_0904800	replication protein A1, small fragment	16	14	123.32	0.000135456	1.1612	4;5	2	WT	LLM	654534	655126	664887	563042	560390	577008	658182	566813	243	267	0.86118
PF3D7_0104200	conserved Plasmodium protein, unknown function	16	11	85.5025	0.00293682	1.16385	2;3;5	3	WT	LLM	324710	320325	342602	282847	288380	277369	329212	282865	380	399	0.859218
PF3D7_1238800	acyl-CoA synthetase, PfACS11 (ACS11)	16	12	124.584	0.0678363	1.0127	5	1	LLM	WT	482871	486716	481847	491360	486046	492462	483811	489956	301	299	1.0127
PF3D7_0422400	40S ribosomal protein S19, putative	16	13	162.738	0.132518	1.0236	2;5	2	LLM	WT	1.04546e+06	1.01551e+06	1.03668e+06	1.04072e+06	1.05686e+06	1.07316e+06	1.03255e+06	1.05692e+06	178	167	1.0236
PF3D7_0322000	peptidyl-prolyl cis-trans isomerase (CYP19A)	16	16	159	0.365934	1.02998	1;2;4;5	4	LLM	WT	1.72498e+06	1.77039e+06	1.67694e+06	1.86192e+06	1.72839e+06	1.73708e+06	1.7241e+06	1.77579e+06	111	107	1.02998
PF3D7_0626700	conserved protein, unknown function	16	11	108.583	0.397114	1.0255	1;4;5	3	WT	LLM	291260	290109	271593	283716	271061	276976	284321	277251	409	401	0.975135
PF3D7_1017900	26s proteasome regulatory subunit p55, putative	16	12	119.126	0.683597	1.03178	4;5	2	WT	LLM	376368	344266	310098	357787	325612	315582	343577	332994	372	371	0.969195
PF3D7_0516900	60S ribosomal protein L8, putative	16	12	117.234	0.836024	1.00679	1;2;3;5	4	LLM	WT	686949	708885	726800	688727	702071	746243	707545	712347	232	235	1.00679
PF3D7_1352500	thioredoxin-related protein, putative	15	13	122.315	0.000174969	1.19312	3;4;5	3	LLM	WT	1.03378e+06	1.07424e+06	1.05606e+06	1.2426e+06	1.27275e+06	1.25976e+06	1.05469e+06	1.25837e+06	174	142	1.19312
PF3D7_0607000	translation initiation factor IF-2, putative	15	10	106.079	0.0246125	1.19705	3;4	2	LLM	WT	554593	537414	480728	620092	661041	601516	524245	627550	279	250	1.19705
PF3D7_1408100	plasmepsin III,histo-aspartic protease (HAP)	15	11	123.602	0.000435538	1.19371	2;3;4	3	WT	LLM	472681	480241	476498	387788	409779	399895	476474	399154	308	336	0.837726
PF3D7_1306600	vacuolar ATP synthase subunit h, putative	15	13	100.01	0.00589981	1.19066	4;5	2	WT	LLM	1.29742e+06	1.38111e+06	1.37838e+06	1.11363e+06	1.09997e+06	1.19367e+06	1.3523e+06	1.13576e+06	133	161	0.839868
PF3D7_1033400	haloacid dehalogenase-like hydrolase, putative	15	14	128.88	0.120543	1.05401	3;5	2	LLM	WT	477193	490988	479465	528320	485118	512400	482549	508613	302	287	1.05401
PF3D7_1205600	conserved Plasmodium protein, unknown function	15	13	100.872	0.133099	1.05322	1;2;3;4;5	5	WT	LLM	870316	849177	844604	846236	772899	815407	854699	811514	208	215	0.949473
PF3D7_1302800	40S ribosomal protein S7, putative	15	13	166.039	0.174253	1.04013	3;4;5	3	WT	LLM	1.06681e+06	1.10355e+06	1.03801e+06	1.01146e+06	1.06118e+06	1.01196e+06	1.06946e+06	1.0282e+06	171	173	0.961419
PF3D7_0814000	60S ribosomal protein L13-2, putative	15	12	141.662	0.194237	1.05064	2;3;4	3	LLM	WT	650267	650765	680831	666588	684550	731084	660621	694074	240	237	1.05064
PF3D7_1441200	60S ribosomal protein L1, putative	15	11	123.503	0.236972	1.04891	2;3;4;5	4	LLM	WT	572094	627239	606901	608268	630683	655634	602078	631528	260	249	1.04891
PF3D7_1354500	adenylosuccinate synthetase (adsS)	15	11	105.556	0.281069	1.03565	1;2;5	3	LLM	WT	318004	329847	323002	335292	320245	349926	323618	335154	384	368	1.03565
PF3D7_0923800.1	thioredoxin reductase	15	2	113.874	0.287841	1.42049	4;5	2	WT	LLM	545108	364201	237939	286455	263410	257775	382416	269213	349	408	0.70398
PF3D7_1207400	conserved Plasmodium protein, unknown function	15	14	93.01	0.331667	1.03147	1;2;4	3	LLM	WT	984213	960362	1.01084e+06	974839	1.01605e+06	1.05754e+06	985138	1.01614e+06	190	177	1.03147
PF3D7_0214100	protein transport protein sec31 (SEC31)	14	13	76.8013	0.0311918	1.29165	5	1	LLM	WT	341006	290895	260735	394824	369817	388336	297545	384326	396	341	1.29165
PF3D7_1229400	macrophage migration inhibitory factor (MIF)	14	14	143.421	0.0465953	1.05641	1;3;4;5	4	LLM	WT	1.70367e+06	1.73767e+06	1.73347e+06	1.80887e+06	1.77255e+06	1.88529e+06	1.72493e+06	1.82224e+06	110	102	1.05641
PF3D7_0721600	40S ribosomal protein S5, putative	14	13	112.856	0.0476002	1.08002	2;4;5	3	LLM	WT	782852	796934	731953	831245	819602	845878	770580	832241	221	209	1.08002
PF3D7_1429800	coatamer beta subunit, putative	14	11	109.903	0.000477056	1.22055	3	1	WT	LLM	279948	290963	287680	230794	241713	230936	286197	234481	408	431	0.8193
PF3D7_1342000	40S ribosomal protein S6, putative	14	13	124.148	0.00100977	1.17513	1;4;5	3	WT	LLM	626045	609170	602840	524202	506647	533283	612685	521377	255	280	0.850971
PF3D7_0627700	transportin	14	12	95.6698	0.00295308	1.14275	4;5	2	WT	LLM	507903	521788	497400	453080	431938	451312	509030	445443	291	313	0.875082
PF3D7_1355500	serine/threonine protein phosphatase (PP5)	14	7	81.9333	0.0220709	1.06034	2;3	2	WT	LLM	512687	530098	530497	487784	489979	505990	524428	494584	278	296	0.943094
PF3D7_1006800	RNA binding protein, putative	14	11	116.122	0.0850137	1.05885	1;3;5	3	LLM	WT	695695	661931	642047	719290	697067	700987	666558	705781	239	236	1.05885
PF3D7_0413900	ubiquitin carboxyl-terminal hydrolase a, putative	14	13	90.1072	0.111388	1.03103	2;5	2	WT	LLM	331149	346568	337984	332631	324611	327889	338567	328377	375	373	0.969903
PF3D7_1471100	exported protein 2 (EXP2)	14	14	64.6288	0.123674	1.0395	1;4;5	3	WT	LLM	363677	367989	382393	357111	349336	365277	371353	357241	358	358	0.961999
PF3D7_0610400	histone H3 (H3)	14	6	149.948	0.279414	1.07735	1;2;3;4;5	5	LLM	WT	515787	448551	472255	516247	477189	554270	478864	515902	307	283	1.07735
PF3D7_0627800	acetyl-CoA synthetase, putative	14	10	89.4275	0.30311	1.03296	1;5	2	LLM	WT	742696	710138	713889	749445	714621	774074	722241	746047	229	227	1.03296
PF3D7_0909900	helicase with Zn-finger motif, putative	14	11	80.447	0.327833	1.0163	3	1	LLM	WT	275370	280179	278421	282167	289281	276115	277990	282521	412	400	1.0163
PF3D7_1134100	protein disulfide isomerase (PDI-11)	14	11	90.8005	0.343721	1.01275	3;4;5	3	WT	LLM	289619	283850	288699	282570	289237	279504	287390	283771	406	397	0.987407
PF3D7_0517000	60S ribosomal protein L12, putative	14	12	154.434	0.557275	1.01994	2;3;5	3	LLM	WT	982872	1.00462e+06	1.03928e+06	984610	1.02687e+06	1.07564e+06	1.00893e+06	1.02904e+06	182	172	1.01994
PF3D7_1116000	rhoptry neck protein 4 (RON4)	14	11	77.7509	0.601911	1.0188	1	1	WT	LLM	314793	306031	327125	316112	320807	293539	315983	310153	389	383	0.981549
PF3D7_0507700	nuclear protein localization protein 4, putative (NPL4)	14	11	89.5448	0.789298	1.01149	2;4	2	LLM	WT	196428	218985	190868	197880	205711	209656	202094	204416	459	450	1.01149
PF3D7_0109000	photosensitized INA-labeled protein 1, PhIL1, putative	13	13	120.296	0.000676652	1.12585	1;2;3	3	LLM	WT	1.35352e+06	1.32401e+06	1.354e+06	1.51763e+06	1.48485e+06	1.53643e+06	1.34384e+06	1.51297e+06	134	122	1.12585
PF3D7_0932200	profilin, putative (PFN)	13	10	164.314	0.00900779	1.07241	3;4;5	3	LLM	WT	2.6441e+06	2.65322e+06	2.58442e+06	2.86338e+06	2.75066e+06	2.83839e+06	2.62724e+06	2.81748e+06	68	60	1.07241
PF3D7_1004000	60S ribosomal protein L13, putative	13	12	125.95	0.0188775	1.16982	2;3;4	3	LLM	WT	991327	983999	1.05238e+06	1.10467e+06	1.19215e+06	1.24506e+06	1.00924e+06	1.18063e+06	181	154	1.16982
PF3D7_0931800	proteasome precursor, putative	13	9	82.2806	0.0481336	1.09213	3;5	2	LLM	WT	292860	310798	316400	331134	325080	348610	306686	334941	392	369	1.09213
PF3D7_0807900	tyrosyl-tRNA synthetase, putative	13	9	79.9824	0.000492407	1.19439	4;5	2	WT	LLM	447341	460022	459163	370354	385944	387822	455509	381373	315	347	0.837247
PF3D7_1226600	proliferating cell nuclear antigen 2 (PCNA2)	13	11	96.9013	0.00217408	1.10513	1;2;5	3	WT	LLM	470003	482720	484344	426398	431825	442131	479022	433452	306	318	0.904868
PF3D7_0106100	vacuolar ATP synthase subunit c, putative	13	9	89.9074	0.0031717	1.23765	5	1	WT	LLM	658416	624874	616499	539673	496241	499081	633263	511665	249	284	0.807982
PF3D7_1414400	serine/threonine protein phosphatase (PP1)	13	13	120.096	0.00323469	1.14418	3;5	2	WT	LLM	766226	762732	759829	690521	641517	668338	762929	666792	222	241	0.873989
PF3D7_1115400	cysteine proteinase falcipain 3	13	12	92.305	0.00399633	1.15991	3	1	WT	LLM	683773	658175	639599	555484	586145	566730	660516	569453	241	265	0.862134
PF3D7_1407900	plasmepsin I (PMI)	13	11	82.83	0.00532085	1.08299	3;4;5	3	WT	LLM	168664	173799	168513	160355	154805	156660	170325	157273	488	495	0.92337
PF3D7_0617800	histone H2A (H2A)	13	11	34.2386	0.00980676	1.12799	3;4	2	WT	LLM	1.43389e+06	1.43219e+06	1.45959e+06	1.33249e+06	1.28192e+06	1.22045e+06	1.44189e+06	1.27829e+06	126	140	0.886536
PF3D7_1237900	conserved Plasmodium protein, unknown function	13	12	60.6452	0.119648	1.0638	1;2	2	WT	LLM	239712	222053	240611	227349	214906	218000	234125	220085	438	438	0.940029
PF3D7_1428300	proliferation-associated protein 2g4, putative	13	13	111.334	0.127061	1.07765	1;3;5	3	WT	LLM	604022	590360	651478	554653	558630	599576	615286	570953	254	263	0.927946
PF3D7_0621800	nascent polypeptide associated complex alpha chain, putative	13	13	111.168	0.141062	1.0376	1;2;3;5	4	WT	LLM	784954	789348	789251	764374	782951	730569	787851	759298	217	226	0.963758
PF3D7_1441400	FACT complex subunit SSRP1, putative;with=GeneDB:PBANKA_130530 (FACT-S)	13	8	93.7306	0.312183	1.04667	4;5	2	WT	LLM	215754	209534	192202	202467	190805	196683	205830	196652	453	456	0.95541
PF3D7_0417200	bifunctional dihydrofolate reductase-thymidylate synthase (DHFR-TS)	13	13	74.2453	0.370613	1.03382	5	1	LLM	WT	546314	552317	529720	594653	540426	548336	542784	561138	271	270	1.03382
PF3D7_0517300	pre-mRNA-splicing factor (SR1)	13	12	110.294	0.567146	1.01232	2;3;4;5	4	LLM	WT	417035	414390	399347	424694	404445	416791	410257	415310	337	329	1.01232
PF3D7_1409300	DNA-damage inducible protein, putative	13	11	85.3811	0.817657	1.00914	2;5	2	WT	LLM	656471	655954	602092	650733	607364	639088	638172	632395	245	248	0.990948
PF3D7_0810800	dihydropteroate synthetase (DHPS)	12	11	69.1772	0.00334286	1.23747	5	1	LLM	WT	447453	413340	410214	544971	510803	517064	423669	524279	329	278	1.23747
PF3D7_0413700	lysine decarboxylase-like protein, putative	12	12	80.2342	0.000385358	1.27793	1;3;4;5	4	WT	LLM	324149	334056	337264	258023	252106	268844	331823	259658	378	416	0.782518
PF3D7_1367700	alanyl-tRNA synthetase,Alanine--tRNA ligase (AlaRS)	12	11	81.3315	0.0142224	1.09757	5	1	WT	LLM	356151	358903	349159	336142	313039	320429	354738	323203	367	377	0.911105
PF3D7_0319600	elongation factor 1 (EF-1), putative	12	12	120.883	0.0183055	1.11096	2;4;5	3	WT	LLM	846995	880527	845595	791718	735408	788987	857706	772038	207	224	0.900119
PF3D7_0918300	eukaryotic translation initiation factor 3 subunit 5, putative	12	10	93.8344	0.0271091	1.14833	4;5	2	WT	LLM	840294	868274	784664	743755	684514	742913	831077	723728	211	232	0.870831
PF3D7_1202100.1	conserved Plasmodium protein, unknown function	12	6	62.8774	0.0480914	1.2759	2;3;4	3	WT	LLM	277616	273988	235248	213369	224601	178732	262284	205567	420	448	0.783758
PF3D7_1464600	phosphatase, putative	12	9	74.3076	0.057288	1.10587	2	1	LLM	WT	90401	96000.1	91312.3	96914.8	101646	108555	92571.1	102372	586	559	1.10587
PF3D7_0503400	actin-depolymerizing factor 1 (ADF1)	12	11	140.648	0.0720087	1.11668	4;5	2	WT	LLM	6.19676e+06	6.09119e+06	5.64926e+06	5.63742e+06	4.99598e+06	5.42952e+06	5.97907e+06	5.35431e+06	27	30	0.895509
PF3D7_1203700	nucleosome assembly protein (NAPL)	12	11	97.1521	0.28037	1.01676	3;5	2	LLM	WT	1.16392e+06	1.12751e+06	1.15502e+06	1.16284e+06	1.15241e+06	1.18896e+06	1.14882e+06	1.16807e+06	158	156	1.01676
PF3D7_0108000	beta3 proteasome subunit, putative	12	11	102.281	0.355739	1.03303	2;4;5	3	LLM	WT	583173	584537	559970	627403	582721	574622	575893	594915	268	258	1.03303
PF3D7_0507500	subtilisin-like protease 1 (SUB1)	12	9	89.0114	0.388188	1.0266	1;5	2	LLM	WT	539876	503543	526117	545942	517839	547509	523179	537096	281	276	1.0266
PF3D7_1356300	ubiquitin conjugating enzyme, putative	12	12	110.629	0.45304	1.05345	3;4;5	3	WT	LLM	934653	924419	820958	930984	800734	812332	893343	848017	202	206	0.949262
PF3D7_0317600	40S ribosomal protein S11, putative	12	9	86.489	0.552146	1.0207	3;4	2	WT	LLM	352866	341788	372306	337273	348197	359849	355653	348440	366	363	0.979717
PF3D7_1011400	proteasome subunit beta type-5	12	12	103.291	0.581257	1.01662	3;4;5	3	WT	LLM	477394	494217	520534	490503	481410	495832	497382	489249	296	300	0.983648
PF3D7_1353800	proteasome subunit, putative	12	11	84.3689	0.661268	1.01804	1;4	2	WT	LLM	561537	593700	587682	539457	562435	610149	580973	570680	265	264	0.982283
PF3D7_1232100	60 kDa chaperonin (CPN60)	12	10	68.9091	0.716867	1.01342	5	1	LLM	WT	425910	448184	465861	432395	459890	465650	446652	452645	318	310	1.01342
PF3D7_0500800	mature parasite-infected erythrocyte surface antigen,erythrocyte membrane protein 2 (MESA)	12	9	61.7065	0.725973	1.02257	2;3	2	LLM	WT	406139	336839	378307	394425	395398	356773	373762	382199	356	344	1.02257
PF3D7_1221900	conserved Plasmodium membrane protein, unknown function	12	9	60.9104	0.794496	1.00939	1	1	WT	LLM	117905	111725	122097	115706	112378	120371	117242	116152	546	533	0.990698
PF3D7_0415900	60S ribosomal protein L15, putative	12	10	98.3032	0.933608	1.00514	2;4;5	3	WT	LLM	368768	335507	322421	333776	328422	359245	342232	340481	373	364	0.994885
PF3D7_0307100	40S ribosomal protein S12, putative	11	10	115.208	0.00306202	1.15148	3;4;5	3	LLM	WT	683313	705573	699404	770139	816020	818458	696097	801539	235	216	1.15148
PF3D7_1361100	Sec24 subunit a (SEC24a)	11	8	69.2883	0.0126909	1.23171	3;5	2	LLM	WT	826401	701110	752618	941853	951452	915163	760043	936156	223	188	1.23171
PF3D7_1461900	valine-tRNA ligase, putative	11	5	64.1103	0.0214453	1.1326	2	1	LLM	WT	78067.2	82169.7	80557	92029.5	94970.3	85723.4	80264.6	90907.8	612	584	1.1326
PF3D7_0925900	conserved Plasmodium protein, unknown function	11	8	103.2	9.14585e-05	1.21675	3;4;5	3	WT	LLM	1.10066e+06	1.07751e+06	1.11579e+06	893625	914689	898860	1.09798e+06	902391	164	193	0.821863
PF3D7_0306300	glutaredoxin 1 (GRX1)	11	9	107.955	0.00100386	1.13915	1;4;5	3	WT	LLM	658712	658066	658187	587634	560545	585533	658321	577904	242	261	0.877845
PF3D7_1216200	glycerol-3-phosphate dehydrogenase, putative	11	11	81.7974	0.00250275	1.12564	3;5	2	WT	LLM	516444	496389	516298	458108	457932	442410	509710	452817	289	309	0.888381
PF3D7_0811600	conserved Plasmodium protein, unknown function	11	9	71.6262	0.00272093	1.354	5	1	WT	LLM	2.10191e+06	2.02124e+06	1.92839e+06	1.5838e+06	1.38617e+06	1.49942e+06	2.01718e+06	1.48979e+06	92	124	0.738553
PF3D7_1445900	DEAD/DEAH box ATP-dependent RNA helicase, putative	11	8	65.1926	0.00743473	1.184	5	1	WT	LLM	126963	129008	136004	116285	107024	107750	130658	110353	523	538	0.844593
PF3D7_1244100	conserved Plasmodium protein, unknown function	11	5	60.6383	0.0213673	1.16843	2	1	WT	LLM	99516.3	111783	111191	88811.7	92679.9	94510.6	107497	92000.7	556	582	0.855846
PF3D7_0807800	proteasome subunit alpha type 5, putative	11	8	70.516	0.0607981	1.04519	2;4;5	3	LLM	WT	183644	185189	183595	190619	198767	188007	184143	192465	478	460	1.04519
PF3D7_0307200	60S ribosomal protein L7, putative	11	11	94.0814	0.0663692	1.08864	1;2;5	3	LLM	WT	1.01515e+06	980693	1.01512e+06	1.09562e+06	1.03172e+06	1.15053e+06	1.00366e+06	1.09262e+06	184	164	1.08864
PF3D7_1456800	V-type H( )-translocating pyrophosphatase, putative	11	6	72.2658	0.0788009	1.06528	1;5	2	LLM	WT	359949	334145	353293	372056	381681	362026	349129	371921	369	354	1.06528
PF3D7_1329300	chromatin assembly factor 1 subunit, putative	11	8	56.683	0.0848939	1.10733	3;4;5	3	WT	LLM	277885	298222	258327	258554	248998	246002	278145	251185	411	421	0.903072
PF3D7_1426000	60S ribosomal protein L21e, putative	11	10	86.8462	0.106923	1.06745	2;3;4;5	4	LLM	WT	818281	763496	775041	860642	799994	855142	785606	838593	218	207	1.06745
PF3D7_0317000	proteasome component C8, putative	11	9	74.4671	0.109294	1.02323	1;3;4;5	4	WT	LLM	497975	490286	508438	484499	487604	490618	498900	487574	295	302	0.977298
PF3D7_1232200	lipoamide dehydrogenase (mLipDH)	11	7	74.9766	0.176071	1.04874	1;4	2	WT	LLM	363265	393349	384936	370970	366118	351408	380517	362832	352	356	0.953524
PF3D7_0416800	small GTP-binding protein sar1 (SAR1)	11	8	99.2977	0.378198	1.01927	1;2;3;5	4	WT	LLM	1.05685e+06	1.09412e+06	1.09747e+06	1.06084e+06	1.03527e+06	1.09091e+06	1.08281e+06	1.06234e+06	167	165	0.981092
PF3D7_0903200	Rab GTPase 7 (Rab7)	11	7	81.4722	0.480283	1.01642	2;4;5	3	WT	LLM	270531	278419	268089	275063	258913	269865	272346	267947	414	410	0.983847
PF3D7_1440200	stromal-processing peptidase, putative (SPP)	11	6	54.5545	0.61393	1.01836	4	1	WT	LLM	216052	201892	207134	193717	212273	207817	208359	204602	451	449	0.98197
PF3D7_1326700	conserved Plasmodium protein, unknown function	11	8	68.059	0.99629	1.00156	2;4;5	3	LLM	WT	712030	690743	739056	681921	688357	774885	713943	715055	230	234	1.00156
PF3D7_1137300	conserved Plasmodium membrane protein, unknown function	10	9	58.5957	0.00136018	1.43147	3;5	2	LLM	WT	760887	676690	663055	1.02944e+06	999301	978262	700211	1.00233e+06	233	179	1.43147
PF3D7_0803800	20S proteasome beta subunit	10	6	79.5533	0.00820419	1.20069	4;5	2	LLM	WT	149219	147480	135013	179679	167745	170929	143904	172784	511	479	1.20069
PF3D7_1204300	eukaryotic translation initiation factor 5A (EIF5A)	10	8	87.1385	0.00947448	1.0815	1;4;5	3	LLM	WT	817506	792364	818933	870517	859022	897201	809601	875580	213	200	1.0815
PF3D7_1331800	60S ribosomal protein L23, putative	10	10	77.7859	0.0170909	1.05245	2;5	2	LLM	WT	481386	484722	475208	508042	494521	514343	480439	505635	305	291	1.05245
PF3D7_1421200	40S ribosomal protein S25, putative	10	10	106.691	0.0325471	1.04894	1;2;3;4	4	LLM	WT	384978	387743	398803	416062	401739	411055	390508	409619	344	332	1.04894
PF3D7_1010600	eukaryotic translation initiation factor 2 beta subunit, putative	10	9	88.7464	0.0166369	1.07805	1;2;3;4;5	5	WT	LLM	727892	696616	700462	651419	645818	673889	708323	657042	231	244	0.927601
PF3D7_0828800	GPI-anchored micronemal antigen (GAMA)	10	8	67.1268	0.0361042	1.15021	3;4	2	WT	LLM	645770	628832	617170	597066	526578	521080	630591	548242	250	273	0.869409
PF3D7_0316800	40S ribosomal protein S15A, putative	10	8	75.9788	0.0392021	1.06642	3;4;5	3	WT	LLM	303820	316872	306588	294008	280051	295464	309093	289841	391	395	0.937714
PF3D7_0308300	conserved Plasmodium protein, unknown function	10	8	68.3418	0.0514512	1.10034	1;2;5	3	LLM	WT	253440	264798	282572	285761	294229	301170	266937	293720	417	394	1.10034
PF3D7_0511000	translationally controlled tumor protein homolog, putative	10	9	75.4803	0.0942886	1.10217	2;4;5	3	LLM	WT	1.1342e+06	1.23662e+06	1.14738e+06	1.30893e+06	1.36074e+06	1.20798e+06	1.17273e+06	1.29255e+06	155	138	1.10217
PF3D7_1252600	lysophospholipase, putative	10	8	68.8296	0.13527	1.0727	4	1	WT	LLM	3.0933e+06	3.46803e+06	3.40833e+06	3.15772e+06	3.08403e+06	3.05219e+06	3.32322e+06	3.09798e+06	51	54	0.932224
PF3D7_1243600	translation initiation factor SUI1, putative	10	8	51.8575	0.191172	1.07227	2;3	2	WT	LLM	311336	313577	286595	283984	299679	266409	303836	283357	393	398	0.932599
PF3D7_1123400	translation elongation factor EF-1, subunit alpha, putative	10	8	65.5794	0.409692	1.03225	2;5	2	LLM	WT	616817	595303	576643	600800	595440	650206	596254	615482	263	254	1.03225
PF3D7_0517700	eukaryotic translation initiation factor, putative	10	9	56.6727	0.458484	1.05275	2;4	2	LLM	WT	176678	185185	188051	174154	193176	211595	183305	192975	479	459	1.05275
PF3D7_0618500	malate dehydrogenase (MDH)	10	7	58.615	0.863231	1.0071	4;5	2	LLM	WT	113085	120674	124691	118929	115588	126477	119483	120332	542	530	1.0071
PF3D7_1142500	60S ribosomal protein L28, putative	9	7	88.4572	5.92202e-05	1.69258	2;3;5	3	LLM	WT	448792	427892	425455	716512	716639	770819	434047	734657	325	229	1.69258
PF3D7_1202100.1	conserved Plasmodium protein, unknown function	9	3	52.5368	0.000364818	1.20581	3;4	2	LLM	WT	425394	403861	410635	503727	492086	499256	413297	498356	335	294	1.20581
PF3D7_1408600	40S ribosomal protein S8e, putative	9	8	81.4009	0.00174543	1.17207	3;4;5	3	LLM	WT	395649	386851	403675	454398	456200	479679	395392	463425	343	308	1.17207
PF3D7_0814900	Fe-superoxide dismutase (FeSOD)	9	9	84.2997	0.00181603	1.15058	4;5	2	LLM	WT	333791	318333	325107	372415	367606	384363	325744	374795	382	351	1.15058
PF3D7_0206800	merozoite surface protein 2 (MSP2)	9	9	78.5945	0.0124015	1.15245	1	1	LLM	WT	1.85865e+06	1.6772e+06	1.76224e+06	2.05484e+06	1.97802e+06	2.07292e+06	1.76603e+06	2.03526e+06	107	85	1.15245
PF3D7_1401600	Plasmodium exported protein (PHISTb), unknown function	9	8	67.1421	0.021016	1.03916	1;4	2	LLM	WT	346399	342408	335588	356018	351495	357001	341465	354838	374	361	1.03916
PF3D7_1003600	membrane skeletal protein IMC1-related (ALV5)	9	8	76.7921	0.034466	1.10347	1;5	2	LLM	WT	1.33027e+06	1.31188e+06	1.4201e+06	1.485e+06	1.44853e+06	1.54902e+06	1.35408e+06	1.49418e+06	132	123	1.10347
PF3D7_1117100	deubiquinating/deneddylating enzyme (UCH54)	9	6	61.5173	0.000789359	1.32765	5	1	WT	LLM	396186	394464	424269	301739	296420	316931	404973	305030	341	386	0.753211
PF3D7_1335000	MSP7-like protein (MSRP1)	9	7	57.6868	0.00197569	1.18223	1;3;4;5	4	WT	LLM	300811	278403	290659	247225	242366	246202	289958	245264	404	424	0.845862
PF3D7_1368100	proteasome regulatory subunit, putative	9	8	73.2993	0.00298606	1.20596	2;4	2	WT	LLM	340594	356227	374309	297717	290444	300035	357043	296065	364	392	0.829214
PF3D7_1104000	phenylalanyl-tRNA synthetase beta chain, putative	9	6	45.6247	0.0122098	1.22122	4	1	WT	LLM	83015.4	81000.8	74145.5	68907.8	63881.6	62230.3	79387.2	65006.6	614	663	0.818854
PF3D7_0213100	heat shock protein 40, putative	9	8	75.1788	0.0380437	1.08285	1	1	WT	LLM	298998	284373	307281	279015	267473	276018	296884	274169	398	402	0.923488
PF3D7_0520000	40S ribosomal protein S9, putative	9	9	80.0894	0.0382617	1.05136	4;5	2	WT	LLM	429753	450400	450888	419713	420789	425519	443680	422007	319	325	0.951151
PF3D7_1134800	coatomer delta subunit, putative	9	8	44.548	0.0510321	1.09951	5	1	LLM	WT	480820	462952	438701	486284	524387	509370	460824	506680	311	288	1.09951
PF3D7_1342800	phosphoenolpyruvate carboxykinase (PEPCK)	9	5	55.3154	0.0570218	1.49392	5	1	LLM	WT	283947	230562	164348	351116	327036	336006	226286	338053	441	365	1.49392
PF3D7_1426700	phosphoenolpyruvate carboxylase, putative (PEPC)	9	8	56.5475	0.0631553	1.1372	2	1	LLM	WT	177330	172230	150338	192071	187682	188732	166633	189495	490	466	1.1372
PF3D7_1426100	basic transcription factor 3b, putative	9	7	65.5902	0.0706911	1.03645	1;4	2	WT	LLM	255085	246827	248146	244510	236275	242898	250019	241228	431	427	0.964836
PF3D7_1203900	ubiquitin conjugating enzyme E2, putative (UBC)	9	7	84.163	0.206168	1.17288	3;5	2	WT	LLM	1.04105e+06	1.02729e+06	840743	966789	766472	747036	969694	826766	193	211	0.852605
PF3D7_0813900	40S ribosomal protein S16, putative	9	7	102.466	0.392676	1.01325	2;4;5	3	WT	LLM	572253	566117	589986	570705	562209	572838	576119	568584	267	266	0.986922
PF3D7_1017100	conserved Plasmodium protein, unknown function	9	7	58.4065	0.423949	1.02269	1;2;5	3	WT	LLM	458397	443346	442684	455432	420555	438607	448142	438198	317	315	0.97781
PF3D7_1212000	glutathione peroxidase (Trx-G1)	9	8	54.6789	0.489355	1.04641	3;5	2	LLM	WT	133650	119978	108792	132183	124091	122967	120806	126413	538	520	1.04641
PF3D7_1343900	U4/U6 small nuclear ribonucleoprotein PRP4, putative (PRPF4)	9	5	60.1111	0.842368	1.00758	4	1	LLM	WT	241896	270218	261746	253213	256051	270463	257953	259909	424	415	1.00758
PF3D7_1364100	cysteine-rich surface protein (Pf92)	9	7	67.1968	0.856941	1.0107	3	1	WT	LLM	733116	665898	770173	728235	735806	682185	723063	715409	227	233	0.989415
PF3D7_0512600	Rab GTPase 1b (Rab1b)	9	8	60.9588	0.883813	1.0043	2;3;4;5	4	LLM	WT	286770	291360	313473	291644	297227	306562	297201	298478	397	390	1.0043
PF3D7_0312400	glycogen synthase kinase 3 (GSK3)	9	8	59.8376	0.939815	1.0027	5	1	LLM	WT	174934	171605	147062	173335	157911	163690	164534	164978	495	486	1.0027
PF3D7_1110700	actin-like protein homolog, ALP1 homolog	8	7	52.0646	0.000346968	1.1212	3;4;5	3	LLM	WT	387490	379180	375021	427553	424049	428456	380563	426686	351	324	1.1212
PF3D7_0705200	conserved Plasmodium protein, unknown function	8	5	56.5453	0.000364981	1.20146	2	1	LLM	WT	18484	18803	17988.4	22347.6	22374.6	21689	18425.1	22137.1	848	834	1.20146
PF3D7_0114000	RESA-like protein with DnaJ domain, putative (GEXP06)	8	6	44.4587	0.000821963	1.24109	1;5	2	LLM	WT	257508	238753	241592	305714	302725	307303	245951	305247	433	385	1.24109
PF3D7_0714000	histone H2B variant, putative (H2Bv)	8	5	54.3268	0.00319784	1.19535	5	1	LLM	WT	498533	527908	539085	604130	633282	633942	521842	623785	283	253	1.19535
PF3D7_0810600	RNA helicase, putative	8	6	46.0072	0.0040606	1.43038	3	1	LLM	WT	516771	493745	519992	692059	681364	815783	510169	729735	288	231	1.43038
PF3D7_1346300	DNA/RNA-binding protein Alba 2 (ALBA2)	8	5	78.8175	0.0252392	1.03981	2;3;5	3	LLM	WT	400694	398320	400195	416000	407555	423401	399736	415652	342	328	1.03981
PF3D7_1419700	conserved Plasmodium protein, unknown function	8	7	55.4475	0.0451371	1.12403	4;5	2	LLM	WT	151455	168295	167368	190343	176532	180663	162373	182512	498	470	1.12403
PF3D7_1302000	Plasmodium exported protein, unknown function	8	7	51.9456	0.0490617	1.09264	2;4	2	LLM	WT	272219	265480	269484	288904	281446	311608	269061	293986	415	393	1.09264
PF3D7_1242700	40S ribosomal protein S17, putative	8	8	78.0933	0.00310394	1.11515	3;4;5	3	WT	LLM	356455	354123	369859	329525	321059	318287	360145	322957	362	378	0.89674
PF3D7_0305700	ubiquitin conjugating enzyme E2, putative	8	7	61.1865	0.0231384	1.08203	1;5	2	WT	LLM	407517	406705	424054	393343	370434	380621	412759	381466	336	346	0.924186
PF3D7_0524100	conserved Plasmodium protein, unknown function	8	5	41.1177	0.0235117	1.30625	4	1	WT	LLM	91987.5	103148	85775	65571.1	70953.6	78526.6	93636.8	71683.8	583	639	0.765551
PF3D7_1416100	root hair defective 3 GTP-binding protein (RHD3) homolog, putative	8	5	51.527	0.0624877	1.08625	4	1	WT	LLM	173626	184874	177184	171782	164711	156657	178561	164383	482	487	0.9206
PF3D7_1357900	pyrroline carboxylate reductase	8	7	47.8998	0.0715978	1.09039	2;3;4	3	WT	LLM	270155	267090	252667	248282	248524	227625	263304	241477	419	426	0.917102
PF3D7_1417700	conserved Plasmodium protein, unknown function	8	6	51.1968	0.0889213	1.15284	1;3;5	3	WT	LLM	414552	483969	468165	365073	397760	422668	455562	395167	314	337	0.867427
PF3D7_1365900	60S ribosomal protein L40/UBI, putative	8	5	25.3831	0.0898613	1.23059	4	1	WT	LLM	74848.9	85765.1	86507.7	76576.3	66775.5	57463.2	82373.9	66938.3	605	651	0.812616
PF3D7_1358700	conserved Plasmodium protein, unknown function	8	6	75.2925	0.0962472	1.05443	3;4;5	3	LLM	WT	352043	360921	374485	384661	370220	391755	362483	382212	361	343	1.05443
PF3D7_0206900.2	merozoite surface protein 5	8	8	38.7607	0.119956	1.06314	1;2	2	LLM	WT	120491	109916	113070	125394	119006	120765	114493	121721	551	527	1.06314
PF3D7_1457200	thioredoxin 1 (TRX1)	8	8	102.143	0.158367	1.06108	1;2;3	3	LLM	WT	1.75551e+06	1.80982e+06	1.91228e+06	1.85216e+06	1.95456e+06	2.00546e+06	1.82587e+06	1.93739e+06	105	94	1.06108
PF3D7_1145100	coatamer gamma subunit, putative	8	7	47.4542	0.169818	1.02953	5	1	LLM	WT	199907	199377	196056	198779	203931	210211	198447	204307	463	451	1.02953
PF3D7_0711000	AAA family ATPase, CDC48 subfamily (Cdc48)	8	6	53.9733	0.199425	1.05714	5	1	LLM	WT	497941	490857	455707	532716	492261	502063	481502	509013	304	286	1.05714
PF3D7_1419300	glutathione S-transferase (GST)	8	6	64.2722	0.223829	1.1457	5	1	LLM	WT	193383	167707	136574	193137	186269	190767	165888	190058	492	464	1.1457
PF3D7_0110700	chromatin assembly factor 1 protein WD40 domain, putative	8	8	44.8902	0.289645	1.03875	1;5	2	LLM	WT	366418	353555	356841	387392	352301	378847	358938	372847	363	353	1.03875
PF3D7_1119600	peptidase, putative	8	5	40.0944	0.311212	1.04695	2	1	LLM	WT	64179.8	64067.4	62527.8	62883.4	65444.5	71403.8	63591.7	66577.2	670	654	1.04695
PF3D7_0817700	rhoptry neck protein 5 (RON5)	8	7	46.8608	0.402845	1.09447	5	1	LLM	WT	98584.8	92748.6	74072.4	106881	89769.4	93827.8	88468.6	96826	592	567	1.09447
PF3D7_1022500	citrate synthase, mitochondrial precursor, putative	8	5	50.1715	0.514682	1.03039	5	1	WT	LLM	95414	85599.1	91528.8	86016.4	92977.1	85509.9	90847.3	88167.8	588	596	0.970505
PF3D7_1325100	phosphoribosylpyrophosphate synthetase	8	7	67.3224	0.529006	1.03741	2;3;5	3	WT	LLM	555067	538006	495810	553650	480260	497683	529628	510531	277	285	0.963943
PF3D7_0802400	conserved Plasmodium protein, unknown function	8	7	50.8533	0.679032	1.01177	2;3	2	WT	LLM	660901	619653	660315	626014	635165	657109	646957	639430	244	246	0.988366
PF3D7_1038900	phospholipase, putative	8	7	48.5769	0.733624	1.01307	2;3	2	LLM	WT	322447	339325	302831	322192	337408	317610	321534	325737	386	374	1.01307
PF3D7_1359400	rRNA associated RNA binding protein, putative	8	5	47.9284	0.83855	1.00328	1;2;4	3	LLM	WT	187007	191012	197114	191406	191409	194204	191711	192340	469	461	1.00328
PF3D7_0719600	60S ribosomal protein L11a, putative	8	8	50.9294	0.976056	1.0019	4;5	2	WT	LLM	459032	507052	512179	490083	469834	515550	492755	491822	298	298	0.998107
PF3D7_1242000	conserved Plasmodium protein, unknown function	7	7	29.4838	0.0001563	1.30909	3;4	2	LLM	WT	491473	520934	505752	649836	666793	670775	506053	662468	292	242	1.30909
PF3D7_1463200	replication factor C3 (RFC3)	7	4	44.0366	0.00113181	1.19551	5	1	LLM	WT	57018.4	54414.4	53934.7	65166.8	64948.7	67583.4	55122.5	65899.6	698	660	1.19551
PF3D7_1331700	glutaminyl-tRNA synthetase, putative	7	5	46.9224	0.00122191	1.23549	3	1	LLM	WT	338452	355969	348940	447971	418311	422779	347787	429687	370	321	1.23549
PF3D7_0522900	zinc finger protein, putative	7	6	37.0541	0.00137039	1.32967	1	1	LLM	WT	809718	752583	819098	1.0734e+06	1.00547e+06	1.0876e+06	793800	1.05549e+06	214	168	1.32967
PF3D7_0813400	conserved Plasmodium protein, unknown function	7	5	42.9726	0.00144191	1.15944	5	1	LLM	WT	435165	445486	430321	522463	495630	501897	436991	506663	323	289	1.15944
PF3D7_0719700	40S ribosomal protein S10, putative	7	6	62.1848	0.00223379	1.20564	5	1	LLM	WT	192647	199040	208294	244453	234176	244731	199994	241120	461	428	1.20564
PF3D7_1310700	conserved Plasmodium protein, unknown function	7	6	53.4319	0.0212451	1.10087	1;2;5	3	LLM	WT	1.11212e+06	1.07921e+06	1.12646e+06	1.18913e+06	1.1899e+06	1.27343e+06	1.10593e+06	1.21749e+06	163	147	1.10087
PF3D7_1459400	conserved Plasmodium protein, unknown function	7	6	38.2306	0.0217627	1.09169	3;5	2	LLM	WT	70545.8	73271.8	69772.8	80570.5	75622	76982.9	71196.8	77725.1	644	620	1.09169
PF3D7_1127100	deoxyuridine 5'-triphosphate nucleotidohydrolase (dUTPase)	7	7	49.6397	0.0304918	1.05201	2;3;5	3	LLM	WT	392627	381052	383075	408661	395879	412377	385585	405639	347	333	1.05201
PF3D7_0505800	small ubiquitin-related modifier, putative (SUMO)	7	6	74.9572	0.0323005	1.07518	2;3	2	LLM	WT	373801	372526	397729	415870	409252	404943	381352	410022	350	331	1.07518
PF3D7_0823500	membrane skeletal protein IMC1-related	7	6	39.2452	0.000349769	1.40482	1;3	2	WT	LLM	111711	113380	120999	83271.7	83782.3	79305.5	115363	82119.9	548	608	0.711836
PF3D7_0317900	conserved Plasmodium protein, unknown function	7	7	46.2696	0.000590111	1.51922	3	1	WT	LLM	445486	462402	481115	289023	298954	326308	463001	304762	310	387	0.658231
PF3D7_1115700	cysteine proteinase falcipain 2a	7	4	52.906	0.000666937	1.23146	4	1	WT	LLM	109271	105727	102150	84199.9	86516.4	86822.3	105716	85846.2	562	600	0.812043
PF3D7_1476300	Plasmodium exported protein (PHISTb), unknown function	7	4	46.898	0.00141821	1.10481	2	1	WT	LLM	177450	182366	181774	160880	166142	163188	180530	163403	480	490	0.905132
PF3D7_1438500	cleavage and polyadenylation specifity factor, putative	7	6	45.4006	0.00279211	1.25821	5	1	WT	LLM	438146	409672	415476	353401	329242	321402	421098	334682	330	370	0.794783
PF3D7_0527100	ubiquitin-conjugating enzyme E2 N, putative (UBC13)	7	6	59.4466	0.0037662	1.10673	3;4;5	3	WT	LLM	324631	334339	328767	305224	296911	290345	329246	297493	379	391	0.90356
PF3D7_1405600	ribonucleotide reductase small subunit (RNR)	7	7	43.9578	0.00589646	1.17429	4;5	2	WT	LLM	212219	217955	206642	183983	171644	186673	212272	180766	447	471	0.851578
PF3D7_1019400	60S ribosomal protein L30e, putative	7	7	84.1679	0.00629367	1.05792	4;5	2	WT	LLM	948052	940313	959608	888315	890255	913467	949324	897346	198	195	0.945247
PF3D7_1016300	glycophorin binding protein (GBP)	7	6	49.2001	0.0173501	1.07345	1;2	2	WT	LLM	433983	433943	429567	417385	394677	396656	432497	402906	326	334	0.93158
PF3D7_1438700	small subunit DNA primase	7	3	38.1062	0.0248912	1.21551	4;5	2	WT	LLM	136573	121384	119179	96890.4	103799	109581	125712	103423	532	555	0.822702
PF3D7_0410600	conserved Plasmodium protein, unknown function	7	7	54.3167	0.0354176	1.15104	2;4	2	WT	LLM	370822	383942	332967	318400	307554	319047	362577	315001	360	380	0.868783
PF3D7_0914400	conserved Plasmodium protein, unknown function	7	4	54.0699	0.0474931	1.21624	4;5	2	WT	LLM	201905	196348	179043	172290	140667	161702	192432	158219	467	494	0.822208
PF3D7_1456700	conserved Plasmodium protein, unknown function	7	6	38.2921	0.0481494	1.05615	3	1	WT	LLM	164490	165994	161985	152511	161126	152649	164156	155429	496	499	0.946834
PF3D7_0304200	EH (Eps15 homology) protein (PAST1)	7	4	34.5095	0.0539617	1.15479	5	1	WT	LLM	22198	20580.1	18899.4	18641	17643.9	17125.3	20559.2	17803.4	837	847	0.865958
PF3D7_0303000	N-ethylmaleimide sensitive fusion protein, putative	7	6	31.2892	0.0869743	1.06732	5	1	WT	LLM	359185	374762	395046	356830	347636	353315	376331	352594	354	362	0.936924
PF3D7_1313900	conserved Plasmodium protein, unknown function	7	5	38.6196	0.0901259	1.04041	5	1	WT	LLM	105346	105819	100590	101311	99044.5	99291.1	103918	99882.2	565	562	0.961161
PF3D7_0916700	RNA-binding protein musashi, putative (HoMu)	7	6	59.8845	0.102619	1.12356	3;5	2	WT	LLM	464643	459420	404251	415603	372316	394315	442771	394078	320	338	0.890026
PF3D7_0723300	conserved Plasmodium protein, unknown function	7	7	54.5761	0.108265	1.05441	2;3	2	WT	LLM	404231	425537	433246	388947	399254	409640	421005	399280	331	335	0.948398
PF3D7_1401800	choline kinase (CK)	7	4	44.6343	0.121763	1.13715	4	1	WT	LLM	124274	131717	107545	103365	105246	111079	121179	106564	537	551	0.879391
PF3D7_0414900	conserved ARM repeats protein, unknown function	7	7	62.8376	0.13622	1.05713	2;4;5	3	WT	LLM	548099	545466	502343	503628	495847	510178	531969	503218	274	293	0.945953
PF3D7_0811400	conserved Plasmodium protein, unknown function	7	4	35.4074	0.147684	1.06311	2;4;5	3	WT	LLM	46279.3	49992.2	50257.4	44023.4	46964.1	46843	48843	45943.5	720	724	0.940637
PF3D7_1129000	spermidine synthase (SpdSyn)	7	6	43.1734	0.184403	1.12219	4;5	2	WT	LLM	118588	128706	142400	106217	115472	125572	129898	115754	524	535	0.891113
PF3D7_1323400	60S ribosomal protein L23a, putative	7	6	69.6586	0.215154	1.05814	1;3	2	LLM	WT	563592	609022	627961	612039	633563	659663	600191	635088	262	247	1.05814
PF3D7_1446600	centrin-2 (CEN2)	7	7	64.9537	0.241752	1.0326	1;2;5	3	LLM	WT	721271	703852	742218	751944	721062	764992	722447	745999	228	228	1.0326
PF3D7_0804900	GTPase activator, putative	7	5	43.2152	0.264658	1.05194	2	1	LLM	WT	94038	96438.8	92667.8	103352	102271	92226.2	94381.5	99283.3	581	563	1.05194
PF3D7_0907700	subunit of proteaseome activator complex, putative	7	6	56.2071	0.301304	1.07397	2;4;5	3	LLM	WT	258983	253926	240559	288056	279277	241871	251156	269734	430	407	1.07397
PF3D7_1116700	cathepsin C, homolog,dipeptidyl peptidase 1 (DPAP1)	7	6	50.8909	0.322897	1.07399	2;3	2	LLM	WT	159514	139609	147489	154270	149700	175689	148871	159886	508	492	1.07399
PF3D7_1469200	protein phosphatase, putative	7	6	51.5216	0.325529	1.04333	4	1	LLM	WT	150090	163776	144103	158842	162252	156720	152656	159271	504	493	1.04333
PF3D7_1128300	6-phosphofructokinase (PFK11)	7	7	33.1613	0.337903	1.07176	5	1	LLM	WT	233110	209235	193740	242755	213776	225198	212028	227243	448	434	1.07176
PF3D7_0823800	DnaJ protein, putative	7	4	41.2128	0.532137	1.07828	4;5	2	WT	LLM	491118	415229	368402	448032	370387	363793	424917	394071	328	339	0.927407
PF3D7_1318800	secretory complex protein 63 (SEC63)	7	5	30.299	0.55196	1.10799	5	1	LLM	WT	209838	190695	139575	243787	175332	179316	180036	199478	481	454	1.10799
PF3D7_1247400	FK506-binding protein (FKBP)-type peptidyl-prolyl isomerase (FKBP35)	7	4	53.4568	0.554257	1.0197	2	1	WT	LLM	175723	170040	175726	168511	162860	180045	173830	170472	486	482	0.980684
PF3D7_1017500	conserved Plasmodium protein, unknown function	7	5	71.1843	0.694861	1.0276	2;5	2	LLM	WT	623460	579542	538493	653231	560046	576286	580498	596521	266	257	1.0276
PF3D7_1118400	haloacid dehalogenase-like hydrolase, putative	7	6	47.5816	0.72725	1.02629	3;4	2	WT	LLM	63397.8	73294.7	60724.6	62262.6	62692.6	67404.6	65805.7	64119.9	661	668	0.974382
PF3D7_0912900	26S proteasome regulatory subunit, putative	7	6	43.3155	0.740378	1.01943	5	1	LLM	WT	255209	233132	250470	250219	232778	270169	246271	251055	432	422	1.01943
PF3D7_0516200	40S ribosomal protein S14, putative	7	7	74.6083	0.958317	1.0013	1;2;3	3	LLM	WT	877052	856943	923817	866160	880282	914820	885937	887088	204	198	1.0013
PF3D7_1130500	conserved Plasmodium protein, unknown function	7	1	30.3348	0.288431	1.03985	5	1	LLM	WT	8087.81	7862.42	7513.37	7971.66	7908.38	8518.5	7821.2	8132.85	914	909	1.03985
PF3D7_1215000	thioredoxin peroxidase 2 (Trx-Px2)	6	3	29.0925	6.22463e-05	1.74028	5	1	LLM	WT	46517.5	51813.7	48831.1	86315.2	84831	84958.1	49054.1	85368.1	719	602	1.74028
PF3D7_0618200	conserved Plasmodium protein, unknown function	6	5	52.6853	0.00163455	1.27634	3;5	2	LLM	WT	647651	594664	588881	793229	781575	762426	610399	779077	257	222	1.27634
PF3D7_1433500	DNA topoisomerase II, putative	6	5	26.9364	0.00178102	1.13336	2	1	LLM	WT	52048.4	51337.6	50842.1	57263	60078	57455.6	51409.4	58265.5	712	687	1.13336
PF3D7_1126200	40S ribosomal protein S18, putative	6	4	72.9055	0.00186194	1.2923	5	1	LLM	WT	413347	423399	460108	552884	549275	573763	432285	558641	327	271	1.2923
PF3D7_1460600	conserved Plasmodium protein, unknown function	6	5	43.254	0.0023933	1.14082	2;3;4	3	LLM	WT	234213	241493	237478	266002	267088	280524	237728	271205	436	404	1.14082
PF3D7_0106300	calcium-transporting ATPase (ATP6)	6	5	40.4614	0.00523309	1.27213	3	1	LLM	WT	81028.1	81897.1	74746.3	105189	94469.6	102691	79223.8	100783	616	561	1.27213
PF3D7_1320600	Rab GTPase 11a (RAB11a)	6	5	42.6688	0.00605496	1.10132	3;5	2	LLM	WT	233320	236280	244453	257982	268160	260257	238018	262133	435	414	1.10132
PF3D7_0527500	hsp70 interacting protein, putative	6	5	35.7513	0.0148755	1.26076	3;5	2	LLM	WT	21897	23878.9	19852.6	27199.5	28700.1	26842.4	21876.2	27580.7	832	806	1.26076
PF3D7_1218500	conserved Plasmodium protein, unknown function	6	5	26.7352	0.0163134	1.0372	3	1	LLM	WT	189035	190242	194097	196878	197877	199950	191124	198235	471	455	1.0372
PF3D7_1015200.1	cysteinyl-tRNA synthetase, putative	6	5	40.1413	0.0351835	1.18241	5	1	LLM	WT	816363	788602	834983	956980	880545	1.0475e+06	813316	961674	212	186	1.18241
PF3D7_0107000	centrin-1	6	5	28.9607	1.35924e-06	1.35421	1;2	2	WT	LLM	164245	164886	167237	123079	121625	121835	165456	122179	493	526	0.73844
PF3D7_1034300	conserved Plasmodium protein, unknown function	6	4	35.396	0.000110957	1.22869	5	1	WT	LLM	131194	133887	132368	110483	106639	106353	132483	107825	521	545	0.813877
PF3D7_1143000	alpha/beta hydrolase, putative	6	6	36.3675	0.000460774	1.22847	5	1	WT	LLM	198297	185367	191636	156104	155728	156474	191767	156102	468	497	0.814021
PF3D7_0905900	beta subunit of coatomer complex, putative	6	5	27.83	0.00086056	1.28464	3	1	WT	LLM	217127	223997	232486	181065	174200	169092	224537	174786	443	476	0.778429
PF3D7_1032800	leucine-rich repeat protein (LRR1)	6	6	34.0699	0.00104629	1.23879	5	1	WT	LLM	213942	206201	210272	175504	162377	171018	210138	169633	450	483	0.807242
PF3D7_0516700	ubiquitin carboxyl-terminal hydrolase 2, putative	6	3	30.8243	0.00142675	1.30414	2	1	WT	LLM	41111.4	41117.2	40092.7	31478.8	32920.5	29395.6	40773.8	31265	755	790	0.766791
PF3D7_1212500	glycerol-3-phosphate acyltransferase (Gatp)	6	6	44.4152	0.00399985	1.18527	4	1	WT	LLM	875214	941439	942241	753990	782108	791558	919631	775886	200	223	0.843692
PF3D7_0825500	conserved protein, unknown function	6	6	31.9779	0.00771174	1.14266	4;5	2	WT	LLM	49156	47232.5	46677.5	43468	41402.4	40333.8	47688.7	41734.7	724	742	0.87515
PF3D7_1440400	conserved Plasmodium protein, unknown function	6	4	31.7689	0.0105749	1.18815	4	1	WT	LLM	270434	251185	253706	227309	205127	220114	258442	217516	423	440	0.841646
PF3D7_0919400	protein disulfide isomerase (PDI9)	6	6	34.5833	0.012872	1.06147	3;5	2	WT	LLM	127836	131206	125943	120487	119649	122555	128328	120897	526	529	0.942093
PF3D7_1136300	tudor staphylococcal nuclease (TSN)	6	5	41.3518	0.0128922	1.07735	2	1	WT	LLM	179822	186989	188360	169519	170725	175065	185057	171770	477	480	0.928199
PF3D7_1402300	26S proteasome regulatory subunit (RPN6)	6	4	32.5462	0.0138651	1.24106	3	1	WT	LLM	115643	105359	124808	95320	92660.9	90661.1	115270	92880.7	549	580	0.805765
PF3D7_1008800	small subunit rRNA processing protein, putative	6	4	32.8295	0.0142303	1.22624	1	1	WT	LLM	455431	446341	502212	371657	366378	406919	467995	381651	309	345	0.815503
PF3D7_1357400	conserved Plasmodium protein, unknown function	6	5	26.8611	0.0143556	1.19237	1	1	WT	LLM	122907	128496	117583	108280	104639	96536	122996	103152	536	556	0.838664
PF3D7_0730400	conserved Plasmodium protein, unknown function	6	4	49.1036	0.015808	1.16647	5	1	WT	LLM	473268	523130	531775	430453	433762	445873	509391	436696	290	316	0.857291
PF3D7_1353400	Ran-binding protein, putative	6	4	30.6556	0.0166806	1.16422	2	1	WT	LLM	116818	104065	110370	93046.7	93079.4	98403	110418	94843	553	574	0.858947
PF3D7_1011700	DNA repair protein RAD23, putative	6	5	38.2168	0.0402861	1.11909	1;4	2	WT	LLM	253580	275571	251565	243607	227895	226131	260238	232544	421	433	0.893583
PF3D7_1360900	polyadenylate-binding protein, putative	6	6	52.9805	0.0494518	1.07542	3;4;5	3	WT	LLM	524023	528090	498507	488675	490475	462720	516873	480624	285	304	0.929867
PF3D7_0910100	Ran-binding protein, putative	6	4	45.8669	0.0548747	1.18445	5	1	WT	LLM	40494.9	41296.6	37018.9	36857.7	30619.4	32831.6	39603.4	33436.2	761	779	0.844276
PF3D7_0614500	60S ribosomal protein L19, putative	6	3	48.9836	0.0879408	1.12201	1;3	2	WT	LLM	115893	112622	130616	105917	103015	111145	119710	106692	540	549	0.891255
PF3D7_1416900	prefoldin subunit 2, putative	6	4	41.3182	0.0907465	1.05313	4	1	WT	LLM	197414	203122	211452	190098	198018	193000	203996	193705	457	458	0.949554
PF3D7_0419000	conserved Plasmodium protein, unknown function	6	4	25.1551	0.0975847	1.05945	3	1	LLM	WT	54694.8	55289.6	55493.1	58780.3	60884.2	55650.8	55159.2	58438.4	697	686	1.05945
PF3D7_1105700	conserved protein, unknown function	6	5	41.105	0.1191	1.06919	5	1	WT	LLM	158789	145797	145859	144836	136110	140351	150148	140432	507	509	0.935291
PF3D7_0306900	40S ribosomal protein S23, putative	6	6	58.2667	0.166539	1.07745	2;5	2	LLM	WT	642547	621191	570534	650179	632951	693213	611424	658781	256	243	1.07745
PF3D7_1112900	conserved Plasmodium protein, unknown function	6	5	30.8852	0.217185	1.05429	1;5	2	WT	LLM	98356.4	95546	105630	94757.6	91434.1	97917.7	99844.2	94703.1	573	575	0.948509
PF3D7_0415300	cdc2-related protein kinase 3 (CRK3)	6	4	33.6283	0.266811	1.08425	3	1	LLM	WT	558362	565825	467287	589355	550988	585217	530491	575187	276	262	1.08425
PF3D7_0911900	falstatin (ICP)	6	5	36.924	0.275489	1.02682	4	1	WT	LLM	184304	190817	188683	188250	184113	176712	187935	183025	474	469	0.973876
PF3D7_1333400	conserved protein, unknown function	6	5	38.4125	0.290148	1.08344	4;5	2	LLM	WT	201173	214311	197074	247360	211416	204896	204186	221224	456	437	1.08344
PF3D7_0403100	regulator of chromosome condensation, putative	6	4	34.1564	0.313597	1.01917	4	1	WT	LLM	98319	103429	99254.9	97792.1	98166.7	99382.6	100334	98447.1	572	564	0.981191
PF3D7_1317800	40S ribosomal protein S15/S19, putative	6	5	62.3043	0.340569	1.0274	2;3;4	3	WT	LLM	491185	481107	512139	465680	491761	487405	494811	481616	297	303	0.973333
PF3D7_1132300	nucleic acid binding protein, putative	6	5	32.4705	0.395357	1.03525	4;5	2	LLM	WT	232564	227449	220976	223127	232594	249271	226996	234997	440	430	1.03525
PF3D7_1136600	conserved Plasmodium protein, unknown function	6	4	38.8724	0.596181	1.02603	2	1	LLM	WT	59137.9	65758.5	68332.5	63662.8	66714.6	67880.5	64409.6	66085.9	666	658	1.02603
PF3D7_0516600	translation initiation factor IF-2,sporozoite surface antigen MB2 (MB2)	6	3	26.1323	0.598676	1.01482	4	1	WT	LLM	81444.6	81793.7	85768.2	79534.3	80829.9	85005.2	83002.2	81789.8	602	611	0.985394
PF3D7_1463700	cyclin homologue (CYC1)	6	5	42.604	0.654493	1.01453	5	1	LLM	WT	128036	132299	127684	135847	124539	133272	129340	131219	525	515	1.01453
PF3D7_0220400	DnaJ protein, putative	6	2	32.9229	0.790644	1.01403	4	1	LLM	WT	9305.4	9893.3	8058.13	9132.78	9111.11	9395.42	9085.61	9213.1	900	898	1.01403
PF3D7_1311400	clathrin-adaptor medium chain, putative	6	4	41.7919	0.849513	1.00923	5	1	LLM	WT	313651	348641	322407	347665	311371	334755	328233	331264	381	372	1.00923
PF3D7_1455500	gamma-adaptin, putative	6	6	39.9887	0.963624	1.00009	3	1	LLM	WT	69088.4	76119.2	62863.5	71765.7	67552.5	68771.9	69357	69363.4	651	647	1.00009
PF3D7_1226800	conserved Plasmodium protein, unknown function	5	3	26.2803	0.000338907	2.26847	4	1	LLM	WT	18252.4	17563.9	14608.5	38633.7	36478.9	39274.7	16808.3	38129.1	855	754	2.26847
PF3D7_0918000	glideosome-associated protein 50,secreted acid phosphatase (GAP50)	5	5	50.0147	0.000809331	1.70007	5	1	LLM	WT	254715	245327	266491	394533	434755	473874	255511	434387	427	317	1.70007
PF3D7_1369000	glycosylphosphatidylinositol anchor attachment 1 protein, putative	5	3	29.0817	0.00285933	1.55637	5	1	LLM	WT	57007.4	52801.8	47947.2	89515.8	77949.7	78061.3	52585.5	81842.3	710	610	1.55637
PF3D7_0802800	serine/threonine protein phosphatase, putative	5	4	23.3929	0.003632	1.15325	4	1	LLM	WT	125991	130517	124320	142063	151291	145837	126943	146397	527	506	1.15325
PF3D7_1249200	conserved Plasmodium protein, unknown function	5	3	31.1493	0.00616695	1.2753	2;5	2	LLM	WT	59856.5	64723.9	60487.5	80790.3	72757.3	82469.4	61689.3	78672.3	679	616	1.2753
PF3D7_0212700	conserved Plasmodium protein, unknown function	5	5	40.0298	0.0157786	1.09721	1	1	LLM	WT	413201	393943	418568	454271	435940	454657	408571	448289	340	311	1.09721
PF3D7_1124900	60S ribosomal protein L35, putative	5	5	33.6702	0.016594	1.16668	4	1	LLM	WT	54074.4	49322.7	49245.4	62154.4	57506.2	58423.7	50880.8	59361.4	713	684	1.16668
PF3D7_1241700	replication factor C subunit 4, putative	5	5	36.3076	0.0197621	1.11109	3	1	LLM	WT	195292	207073	188043	219408	217294	219293	196803	218665	465	439	1.11109
PF3D7_0618300	60S ribosomal protein L27a, putative	5	5	48.3751	0.0204574	1.07192	2;3	2	LLM	WT	477760	478862	497811	512703	512991	533337	484811	519677	300	281	1.07192
PF3D7_1358100	small subunit rRNA processing factor, putative	5	5	22.7302	0.0305708	1.13141	3	1	LLM	WT	72927.8	81893.2	79406.4	85899.5	88494.5	90614.5	78075.8	88336.1	622	594	1.13141
PF3D7_0903900	60S ribosomal protein L32, putative	5	4	48.8026	0.0316044	1.11981	3;4	2	LLM	WT	103326	104069	112271	116170	117012	124784	106555	119322	558	532	1.11981
PF3D7_0522600	conserved protein, unknown function	5	3	49.629	0.000180856	2.08081	2;4	2	WT	LLM	346850	413903	365281	185856	177090	178205	375344	180384	355	472	0.480582
PF3D7_0812300	conserved Plasmodium protein, unknown function	5	2	38.8819	0.000204427	1.42664	2	1	WT	LLM	131680	124547	124266	89020.4	85797.7	91887.4	126831	88901.9	528	592	0.700946
PF3D7_0910800	nucleotide binding protein, putative	5	5	30.0201	0.000504314	1.27427	4	1	WT	LLM	279295	286071	295140	232744	222834	219717	286835	225098	407	435	0.784764
PF3D7_1009300	conserved Plasmodium protein, unknown function	5	5	24.5787	0.000522391	1.62699	5	1	WT	LLM	195725	218681	198173	129105	117522	129885	204193	125504	455	521	0.614633
PF3D7_0923000	DNA-directed RNA polymerase II, putative	5	4	28.3271	0.00174636	1.31101	3;5	2	WT	LLM	46235.4	45344.6	50269.2	35615	35237.1	37346	47283.1	36066	728	768	0.762769
PF3D7_0416000	RNA binding protein, putative	5	4	33.3919	0.00246091	1.24349	1	1	WT	LLM	313053	311731	339895	257616	252282	265887	321560	258595	385	417	0.804189
PF3D7_1108100	conserved Plasmodium protein, unknown function	5	4	21.2103	0.00264275	1.27027	1	1	WT	LLM	64028.3	59888.6	62649.7	51375.5	46302	49194.4	62188.9	48957.3	675	717	0.787236
PF3D7_0204500	aspartate aminotransferase,aspartate transaminase (AspAT)	5	3	25.5624	0.00271864	1.15024	4	1	WT	LLM	81438.9	80697	84360.6	72207.5	72934.1	69157.8	82165.5	71433.1	606	641	0.869381
PF3D7_0710600	60S ribosomal protein L34a, putative	5	5	42.2546	0.00488853	1.3177	1;2;3	3	WT	LLM	317161	305204	338547	227597	241507	260127	320304	243077	387	425	0.758895
PF3D7_0702200	lysophospholipase, putative	5	3	29.4602	0.0054196	1.16687	2;3	2	WT	LLM	59672.2	59158.7	61352.8	49798.2	50457.9	54160.3	60061.2	51472.1	683	713	0.856995
PF3D7_0217800	40S ribosomal protein S26e, putative	5	5	40.3379	0.00859755	1.07402	1;4	2	WT	LLM	417441	397674	410933	381113	382733	377699	408683	380515	339	348	0.931077
PF3D7_1457800	conserved Plasmodium protein, unknown function	5	4	22.7985	0.0153031	1.10764	3;4	2	WT	LLM	85319.6	89133.5	86656.8	81043.7	79364.2	75327.9	87036.6	78578.6	595	617	0.902822
PF3D7_0904500	prefoldin subunit, putative	5	5	33.0541	0.0204949	1.22682	2	1	WT	LLM	114849	114946	120476	104356	94396.1	86758.4	116757	95170.3	547	573	0.815115
PF3D7_1241300	conserved Plasmodium protein, unknown function	5	3	31.5208	0.051756	1.09293	5	1	LLM	WT	6283.06	6694.99	6047.86	7081.47	6955.96	6756.62	6341.97	6931.35	928	917	1.09293
PF3D7_1460700	60S ribosomal protein L27, putative	5	4	25.9014	0.0584283	1.11266	2	1	LLM	WT	390573	367516	392560	414352	409506	456426	383549	426761	348	323	1.11266
PF3D7_0210900	conserved Plasmodium protein, unknown function	5	3	34.8618	0.0621409	1.08582	4;5	2	WT	LLM	77393.5	73715.4	73082.3	72422	66185.3	67865	74730.4	68824.1	633	648	0.920966
PF3D7_1367000	suppressor of kinetochore protein 1, putative	5	4	39.2283	0.0635311	1.1941	2;3	2	WT	LLM	25304	28150.5	26775.9	23076.8	24397.5	19714.7	26743.5	22396.3	806	832	0.837451
PF3D7_1125800	kelch protein, putative	5	5	35.108	0.0687449	1.08696	1;2	2	LLM	WT	313411	304683	312472	327883	324552	359050	310189	337162	390	366	1.08696
PF3D7_0212900	Leu/Phe-tRNA protein transferase, putative	5	4	27.4486	0.0752268	1.07358	5	1	LLM	WT	71140.7	67594.1	70705.4	73075.5	73065.1	78709.9	69813.4	74950.2	649	625	1.07358
PF3D7_1007900	eukaryotic translation initiation factor 3 subunit 7, putative	5	4	23.5216	0.0921323	1.07509	2;5	2	WT	LLM	243862	220534	226989	210710	212636	219749	230461	214365	439	442	0.930157
PF3D7_1125500	small nuclear ribonucleoprotein D1, putative (SNRPD1)	5	3	42.7311	0.106777	1.10433	5	1	WT	LLM	109967	110295	99512.8	102189	90872.6	96502.7	106592	96521.5	557	568	0.905526
PF3D7_0312300	26S proteasome regulatory subunit S14, putative	5	5	30.9181	0.10872	1.17581	3;5	2	LLM	WT	226565	211486	235780	228586	279384	284326	224611	264099	442	412	1.17581
PF3D7_0218500	small nuclear ribonucleoprotein Sm D2, putative (SNRPD2)	5	4	28.4938	0.109547	1.14031	2;5	2	LLM	WT	75645.1	75310.3	86099.2	82187.9	92129.4	95998.9	79018.2	90105.4	618	588	1.14031
PF3D7_0523000	multidrug resistance protein (MDR1)	5	4	33.8059	0.11774	1.22199	5	1	WT	LLM	146148	136207	112510	121214	102980	98938.3	131621	107711	522	546	0.818338
PF3D7_1453700	co-chaperone p23 (P23)	5	4	35.5599	0.131521	1.07112	5	1	LLM	WT	87183.2	86349.9	79409.3	94156.8	88890.1	87883.9	84314.1	90310.3	600	586	1.07112
PF3D7_1431700	60S ribosomal protein L14, putative	5	4	54.6185	0.136176	1.09386	5	1	WT	LLM	388569	419898	435750	358701	375069	403681	414739	379150	333	349	0.914191
PF3D7_0606900	glutaredoxin-like protein (GLP2)	5	5	28.3027	0.140349	1.06626	2;4	2	WT	LLM	179867	197339	194004	185719	175416	174578	190403	178571	472	473	0.937856
PF3D7_0515700	glideosome-associated protein 40, putative (GAP40)	5	5	37.3378	0.142087	1.0562	4;5	2	WT	LLM	163935	166334	165475	165791	153511	150064	165248	156455	494	496	0.94679
PF3D7_0717900	thioredoxin-like protein	5	3	22.8875	0.181576	1.16565	5	1	WT	LLM	27013.1	29048.6	22722.4	25264.4	21013.2	21310.8	26261.4	22529.4	808	829	0.857893
PF3D7_1412300	nuclear transport factor 2, putative	5	5	42.332	0.204354	1.07289	2	1	LLM	WT	247983	262267	245912	255375	263536	292369	252054	270426	429	406	1.07289
PF3D7_1419800.1	glutathione reductase	5	5	27.2162	0.210489	1.07609	2;5	2	LLM	WT	58584.5	58629.1	56146	67992.9	59105	59453	57786.6	62183.6	686	675	1.07609
PF3D7_1002600	conserved Plasmodium protein, unknown function	5	5	28.6771	0.249861	1.11636	5	1	LLM	WT	39923.9	42359.5	35072.3	48991.2	41275.1	40745.1	39118.6	43670.5	762	732	1.11636
PF3D7_1309100	60S ribosomal protein L24, putative	5	5	56.101	0.258293	1.04238	1;2;5	3	WT	LLM	388520	382899	399793	361247	365596	396746	390404	374530	345	352	0.959339
PF3D7_0105300	cyclase-associated protein, putative (C-CAP)	5	3	27.1372	0.291413	1.06144	2;3	2	LLM	WT	285205	288596	315168	296266	310725	336592	296323	314528	400	381	1.06144
PF3D7_1243700	ubiquitin conjugating enzyme E2, putative	5	5	35.4329	0.293572	1.06021	5	1	LLM	WT	95459.4	84991.9	82150.4	96537.6	90323.1	91551.9	87533.9	92804.2	593	581	1.06021
PF3D7_1002900	conserved Plasmodium protein, unknown function	5	5	37.2856	0.299999	1.04549	2	1	WT	LLM	176335	169543	180244	164001	160266	178966	175374	167744	485	484	0.956493
PF3D7_1251300	thymidylate kinase (TMK)	5	5	27.5536	0.303956	1.08516	4	1	WT	LLM	63468.8	68292.8	74164.8	56892.2	68150.7	64723.7	68642.1	63255.5	653	672	0.921527
PF3D7_1404900	conserved Plasmodium protein, unknown function	5	4	24.4322	0.339419	1.14141	5	1	WT	LLM	47675	45492.9	37357.3	45514.6	31995.8	36843.5	43508.4	38118	747	755	0.876106
PF3D7_1020100	flagellar outer arm dynein-associated protein, putative	5	4	35.6495	0.358773	1.03639	5	1	WT	LLM	135234	140187	127271	134421	126219	127913	134231	129518	520	516	0.96489
PF3D7_1455200.2	conserved Plasmodium protein, unknown function	5	3	29.3247	0.359866	1.02709	4	1	WT	LLM	85565.7	85462.2	90638.3	83717.9	83233.3	87814.3	87222.1	84921.8	594	603	0.973628
PF3D7_1467100	DNA-3-methyladenine glycosylase, putative	5	4	36.1478	0.556265	1.02871	3	1	WT	LLM	250829	248970	280761	259459	245300	254013	260187	252924	422	419	0.972088
PF3D7_0923900	RNA binding protein, putative	5	4	36.8685	0.595773	1.03883	2	1	LLM	WT	83358.3	80997.2	68169.5	85792.4	78852.8	76907.9	77508.3	80517.7	624	612	1.03883
PF3D7_0915500	conserved Plasmodium protein, unknown function	5	4	29.1633	0.621436	1.02672	3	1	WT	LLM	31502.6	27410.8	30251.7	29387.9	27667	29789.5	29721.7	28948.1	796	798	0.973974
PF3D7_0108500	conserved Plasmodium protein, unknown function	5	4	39.6438	0.757309	1.01082	1	1	LLM	WT	435540	414745	461831	438075	432728	455512	437372	442105	322	314	1.01082
PF3D7_0503600	myosin B (MyoB)	5	3	23.7918	0.776323	1.02021	3	1	LLM	WT	255663	260759	287147	262454	256286	301067	267856	273269	416	403	1.02021
PF3D7_0932600	mitochondrial ribosomal protein S6 precursor, putative	5	3	26.9977	0.828766	1.00585	4;5	2	WT	LLM	65759.2	66469.5	69269	64187.6	68841.7	67296.6	67165.9	66775.3	657	652	0.994185
PF3D7_0831600	cytoadherence linked asexual protein 8 (CLAG8)	5	3	32.5124	0.960627	1.00108	2	1	LLM	WT	177112	202785	193785	187179	198520	188601	191227	191433	470	463	1.00108
PF3D7_0705700	40S ribosomal protein S29, putative	5	5	36.544	0.990979	1.00055	3	1	LLM	WT	105448	105197	108015	106915	102474	109447	106220	106279	560	552	1.00055
PF3D7_1033200	early transcribed membrane protein 10.2 (ETRAMP10.2)	5	4	30.2475	0.99306	1.00043	1	1	WT	LLM	801617	757514	820505	798468	762504	817639	793212	792870	216	218	0.999569
PF3D7_0616500	TRAP-like protein (TLP)	4	3	32.0664	2.74433e-05	1.33654	3	1	LLM	WT	24570.7	25004.7	24059.7	32841.4	32358.7	33215.9	24545	32805.3	817	782	1.33654
PF3D7_0211300	conserved Plasmodium protein, unknown function	4	4	46.4943	0.000619001	1.29135	3;4;5	3	LLM	WT	207686	201896	209697	263413	257529	278766	206426	266569	452	411	1.29135
PF3D7_0414500	RNA binding protein, putative	4	3	23.6841	0.0013566	1.43127	3	1	LLM	WT	41264.4	36231.9	36187.5	55129.6	52908.9	54673.4	37894.6	54237.3	764	702	1.43127
PF3D7_0907400	ATP-dependent protease ATPase subunit ClpY (ClpY)	4	4	25.0168	0.00154867	1.13841	1	1	LLM	WT	36789.6	36806.7	37550.2	43451.9	41274.8	41804	37048.8	42176.9	768	739	1.13841
PF3D7_1402500	40S ribosomal protein S31/UBI, putative	4	3	28.2694	0.00373661	1.26389	3	1	LLM	WT	79439.6	76576.8	70531.8	94784.1	93116.3	98431.9	75516.1	95444.1	631	571	1.26389
PF3D7_1130600	conserved Plasmodium protein, unknown function	4	4	31.8713	0.00413232	1.08799	3	1	LLM	WT	363403	348465	350562	383249	382903	389757	354143	385303	368	340	1.08799
PF3D7_1144000	40S ribosomal protein S21e, putative	4	4	50.792	0.00466639	1.14606	2;5	2	LLM	WT	198803	203449	208610	237856	237829	224398	203621	233361	458	432	1.14606
PF3D7_0103800	actin-related protein (ARP1)	4	3	18.6191	0.00483486	1.70781	5	1	LLM	WT	102101	105186	100557	180486	199435	145820	102615	175247	569	475	1.70781
PF3D7_0205400	conserved Plasmodium protein, unknown function	4	4	24.1317	0.00605501	1.44217	5	1	LLM	WT	80861.4	75373.2	65670.7	113777	103861	102387	73968.4	106675	636	550	1.44217
PF3D7_1222800	conserved Plasmodium protein, unknown function	4	3	30.919	0.00966063	1.2533	5	1	LLM	WT	162085	171292	165046	194131	204101	226441	166141	208225	491	444	1.2533
PF3D7_1328500	alpha/beta-hydrolase, putative	4	3	30.4449	0.0225826	1.21478	4	1	LLM	WT	44632.5	43531.6	43661.9	55155.5	48001.3	56983.4	43942	53380.1	745	704	1.21478
PF3D7_1244600	ADP-ribosylation factor GTPase-activating protein, putative	4	4	22.6145	0.0226526	1.12975	5	1	LLM	WT	65633.8	62699.2	70457.8	75159.4	74287.6	75137.1	66263.6	74861.4	660	626	1.12975
PF3D7_1105500	centrin-4 (CEN4)	4	4	22.0318	0.0450903	1.09224	4	1	LLM	WT	31771.3	29605.4	31834.7	35246.8	33120.7	33441.9	31070.5	33936.5	790	775	1.09224
PF3D7_1028600	conserved Plasmodium protein, unknown function	4	2	22.5639	0.0492054	1.10046	1;3	2	LLM	WT	36882.8	34170.8	33220.7	38559.7	39031.8	37158.7	34758.1	38250.1	777	752	1.10046
PF3D7_1211700	minchromosome maintenance (MCM) complex subunit, putative (MCM5)	4	4	23.3693	3.77718e-05	1.94646	4	1	WT	LLM	124611	127937	125559	66733.8	60598.5	66921.4	126036	64751.2	531	665	0.513752
PF3D7_0223200	rifin (RIF)	4	3	22.9854	0.00088459	1.26051	4;5	2	WT	LLM	188922	197073	202073	160720	153955	151854	196022	155510	466	498	0.793327
PF3D7_1224200	conserved Plasmodium protein, unknown function	4	4	13.9736	0.00101012	1.72559	3	1	WT	LLM	46064.3	45238.7	49101.8	27221.9	29815.9	24328.5	46801.6	27122.1	735	810	0.579512
PF3D7_1369700	U1 small nuclear ribonucleoprotein a, putative	4	4	25.7292	0.00119972	1.26638	4;5	2	WT	LLM	1.14944e+06	1.25181e+06	1.21096e+06	938485	935530	978361	1.20407e+06	950792	150	187	0.78965
PF3D7_0918700	conserved Plasmodium protein, unknown function	4	3	18.8623	0.00128554	1.46689	2	1	WT	LLM	72014.2	72387.7	71940.9	44976.8	49472.5	53034.8	72114.2	49161.4	642	716	0.681715
PF3D7_1222500	ATP-binding protein, putative	4	3	25.2684	0.00136343	1.26439	4	1	WT	LLM	37986.5	35676.2	36394.2	29257.6	27760.7	30025	36685.7	29014.4	769	797	0.790893
PF3D7_0934500	vacuolar ATP synthase subunit e, putative	4	4	27.5276	0.00179816	1.15273	2;3	2	WT	LLM	99314.3	101114	95292.7	84751.1	84932.7	86856.5	98573.6	85513.4	575	601	0.867508
PF3D7_1002000	Plasmodium exported protein (hyp2), unknown function	4	4	24.5959	0.0021679	1.21045	1	1	WT	LLM	212343	200708	217837	177574	173451	170178	210296	173734	449	478	0.826142
PF3D7_1131000	RNA-binding protein s1, putative	4	2	21.9124	0.00265649	1.2848	1	1	WT	LLM	56202.5	51332.5	54092.7	43521.8	42512.4	39766.1	53875.9	41933.4	704	740	0.778334
PF3D7_1472800	conserved Plasmodium protein, unknown function	4	4	26.2973	0.00296256	1.09146	2	1	WT	LLM	116682	121003	121288	108525	110040	110328	119658	109631	541	541	0.916202
PF3D7_1115300	cysteine proteinase falcipain 2b (FP2B)	4	2	33.9581	0.00474682	1.22322	4	1	WT	LLM	123651	116414	113464	101015	94931.2	93067.8	117843	96338.1	545	569	0.817512
PF3D7_0215400	conserved Plasmodium protein, unknown function	4	4	29.209	0.00488289	1.09488	1	1	WT	LLM	137169	134259	136419	124163	120992	127348	135949	124168	518	523	0.913338
PF3D7_1121600	circumsporozoite-related antigen (CRA)	4	4	32.0887	0.00565024	1.44304	5	1	WT	LLM	219907	236898	205238	167920	139353	151511	220681	152928	445	502	0.692982
PF3D7_0520100	protein phosphatase, putative	4	4	23.9259	0.00759252	1.13862	1	1	WT	LLM	83902.7	81017.8	88550.6	74326.8	74366.3	73918.6	84490.4	74203.9	598	628	0.878253
PF3D7_1422800	actin-related protein homolog, arp4 homolog	4	2	24.2024	0.00872527	1.48175	5	1	WT	LLM	138254	165647	180080	104195	111357	111076	161327	108876	500	542	0.674879
PF3D7_1447700	conserved Plasmodium protein, unknown function	4	4	19.0036	0.00915776	1.18989	5	1	WT	LLM	47738.1	47574	44242.9	41233.8	37782.4	38267.3	46518.3	39094.5	739	747	0.84041
PF3D7_1431800	apyrase, putative	4	3	28.3275	0.0109638	1.34347	4	1	WT	LLM	238731	262506	215530	179293	167371	186856	238922	177840	434	474	0.744342
PF3D7_1137700	conserved Plasmodium protein, unknown function	4	3	18.1394	0.0133965	1.36009	4	1	WT	LLM	47289.7	52239.8	49562.1	41590.1	34604.1	33424.7	49697.2	36539.6	716	764	0.735245
PF3D7_1207900	conserved Plasmodium protein, unknown function	4	4	21.5746	0.0178474	1.08129	5	1	WT	LLM	137083	142282	133871	129488	125326	127354	137745	127389	514	519	0.924817
PF3D7_1212300	conserved Plasmodium protein, unknown function	4	2	24.8206	0.0180756	1.25024	4	1	WT	LLM	7542.51	7633.23	8327.77	5900.3	6006.82	6892.14	7834.5	6266.42	913	922	0.799848
PF3D7_1364900	ferrochelatase (FC)	4	4	24.9913	0.0233417	1.20372	4	1	WT	LLM	685071	611658	578063	522256	507667	527581	624931	519168	251	282	0.830761
PF3D7_1312600	branched-chain alpha keto-acid dehydrogenase, putative	4	4	26.4792	0.0349285	1.15421	3;4	2	WT	LLM	53680.8	56146.1	48355.1	45361.5	45203.2	46483.3	52727.3	45682.6	709	725	0.866394
PF3D7_1218600	arginyl-tRNA synthetase, putative	4	4	24.9061	0.0355392	1.1336	2	1	WT	LLM	135281	140194	143291	117201	119986	132225	139588	123138	513	525	0.882147
PF3D7_1350000	conserved Plasmodium protein, unknown function	4	3	18.5154	0.0511762	1.09145	2	1	WT	LLM	30057.1	29581.9	30334.5	26795.1	26431.8	29208	29991.2	27478.3	793	808	0.916213
PF3D7_1321700	splicing factor, putative	4	3	27.2774	0.0554886	1.20671	3	1	LLM	WT	145192	141103	121251	162754	176790	152247	135849	163930	519	489	1.20671
PF3D7_0903600.1	conserved Plasmodium protein, unknown function	4	3	25.5474	0.0585315	1.09716	4	1	WT	LLM	74068.4	81552.4	81258.6	71294.3	74140.5	70466.7	78959.8	71967.1	619	638	0.91144
PF3D7_1461400	conserved Plasmodium protein, unknown function	4	3	31.3134	0.0807612	1.12783	4	1	WT	LLM	62815.4	71666.9	70517	62996.2	61734.9	57032.9	68333.1	60588	655	681	0.886657
PF3D7_0106800	Rab GTPase 5c (RAB5c)	4	4	18.0996	0.0816085	1.20567	4;5	2	WT	LLM	47784.5	50808.1	41270.2	41919.5	35109	38975.3	46620.9	38667.9	737	749	0.829412
PF3D7_1414000	conserved protein, unknown function	4	3	30.8918	0.096591	1.08575	4	1	WT	LLM	162409	159648	144660	141027	142770	146059	155572	143285	502	508	0.921022
PF3D7_1003500	40S ribosomal protein S20e, putative	4	4	27.3908	0.109784	1.1086	2	1	LLM	WT	154007	141807	147863	159551	154179	178129	147892	163953	509	488	1.1086
PF3D7_1326200	conserved Plasmodium protein, unknown function	4	4	20.9073	0.111551	1.08267	4;5	2	LLM	WT	152302	156350	153984	178819	164845	157217	154212	166960	503	485	1.08267
PF3D7_0301300	alpha/beta hydrolase, putative	4	4	25.3968	0.147007	1.02311	2;5	2	LLM	WT	70577.5	69904.8	71694.2	71034.1	73621.4	72424.7	70725.5	72360.1	645	634	1.02311
PF3D7_1038100	GDP dissociation inhibitor domain containing protein	4	3	24.0049	0.153912	1.23966	5	1	WT	LLM	35760	37656.8	27717.4	30986.4	23961.7	26633.8	33711.4	27194	781	809	0.80667
PF3D7_1308300	40S ribosomal protein S27, putative	4	3	19.3477	0.199776	1.05589	2	1	LLM	WT	95681.9	91812.8	90812.1	97067.8	93137.3	103657	92768.9	97954.1	584	565	1.05589
PF3D7_1104200	chromatin remodeling protein (SNF2L)	4	3	17.1126	0.205897	1.07499	1	1	WT	LLM	79312.7	73173.5	80693.6	70147.6	68958.9	77807.9	77726.6	72304.8	623	635	0.930245
PF3D7_1213800	bifunctional aminoacyl-tRNA synthetase, putative	4	3	19.6595	0.227517	1.02947	5	1	WT	LLM	29474.3	27898.5	29310.3	27762.5	27793.1	28646.3	28894.4	28067.3	798	802	0.971375
PF3D7_1139700	adrenodoxin reductase, putative	4	2	24.6825	0.236931	1.06737	4	1	WT	LLM	42511.7	45810.6	48445.6	41196.6	41950.4	44988.8	45589.3	42711.9	741	735	0.936885
PF3D7_1423000	GTPase, putative	4	2	26.2508	0.261134	1.05816	3	1	WT	LLM	51077.3	56817.6	58418.7	53014.7	52757.3	51401.1	55437.8	52391	694	709	0.945041
PF3D7_1111100	replication factor C subunit 5, putative (RFC5)	4	3	35.5747	0.267077	1.18949	5	1	WT	LLM	42963.4	47881.6	35419.2	42437.3	29516.1	34196.3	42088.1	35383.2	752	770	0.840695
PF3D7_0601700	Plasmodium exported protein (PHISTa), unknown function, pseudogene	4	3	18.9363	0.286765	1.11674	4	1	LLM	WT	109809	101051	121204	109902	120817	140110	110688	123610	552	524	1.11674
PF3D7_0315900	conserved Plasmodium protein, unknown function	4	4	26.269	0.306127	1.09361	3;5	2	WT	LLM	135478	112697	131858	126127	115025	106351	126678	115835	529	534	0.914404
PF3D7_1341300	60S ribosomal protein L18-2, putative	4	4	43.3602	0.307558	1.0357	3;4;5	3	WT	LLM	427102	419171	461010	423036	421125	418065	435761	420742	324	326	0.965534
PF3D7_0817900	high mobility group protein (HMGB2)	4	3	44.7408	0.309928	1.04473	5	1	LLM	WT	612744	578578	655739	651216	625934	652523	615687	643224	253	245	1.04473
PF3D7_1002400.2	RNA binding protein, putative	4	4	16.0548	0.3143	1.06821	1;2	2	WT	LLM	34918.7	33767.2	36710.7	31867.8	30378.4	36420.8	35132.2	32889	776	781	0.936149
PF3D7_0817100	GTPase, putative	4	3	24.7457	0.345408	1.05403	5	1	WT	LLM	144715	137304	126610	135174	122295	130214	136210	129228	517	517	0.948739
PF3D7_1234600	conserved Plasmodium protein, unknown function	4	3	19.428	0.353829	1.10768	5	1	WT	LLM	71310.6	65550.5	55091	64605.9	54558.5	54126.9	63984	57763.8	667	689	0.902784
PF3D7_0111500	UMP-CMP kinase, putative	4	4	25.9019	0.377559	1.05612	4	1	LLM	WT	158861	158538	166908	158913	165063	187512	161436	170496	499	481	1.05612
PF3D7_0711500	regulator of chromosome condensation, putative	4	4	28.1385	0.385949	1.04458	3	1	LLM	WT	148908	131850	132235	147156	146869	137380	137665	143802	515	507	1.04458
PF3D7_1402400	U1 small nuclear ribonucleoprotein C, putative	4	4	32.9346	0.41894	1.02198	5	1	LLM	WT	130680	123885	121326	126692	126653	130807	125297	128051	533	518	1.02198
PF3D7_0320900	histone H2A variant, putative (H2A.Z)	4	3	41.4518	0.423125	1.0242	2;3;4;5	4	WT	LLM	449869	447956	425938	448453	419955	424082	441255	430830	321	320	0.976376
PF3D7_1123900	splicing factor, putative	4	4	34.7888	0.430274	1.11586	3;5	2	WT	LLM	70974.4	65288.8	51157.5	62733	55728.9	49499.3	62473.6	55987.1	673	698	0.896172
PF3D7_1230400	ATP-dependent protease subunit ClpQ (ClpQ)	4	4	31.2766	0.505945	1.03063	3	1	WT	LLM	73869.6	72363.5	80696	70679.9	73026.5	76479.4	75643	73395.3	630	632	0.970284
PF3D7_1224100	conserved Plasmodium protein, unknown function	4	4	26.8675	0.513026	1.02738	1;5	2	WT	LLM	361104	394860	379084	388339	354374	362081	378349	368265	353	355	0.973345
PF3D7_0500900	serine/threonine protein kinase, FIKK family (FIKK5)	4	4	23.6695	0.52916	1.02812	5	1	LLM	WT	78496.9	78692.8	77146.2	81046.4	74767.6	85111	78112	80308.3	621	614	1.02812
PF3D7_0717500	calcium dependent protein kinase 4 (CDPK4)	4	3	24.0196	0.559792	1.09614	5	1	WT	LLM	46988.1	43780.4	32819.1	43974.7	34186.2	34587.7	41195.9	37582.9	754	759	0.912296
PF3D7_1128500	conserved protein, unknown function	4	4	24.3052	0.563574	1.02751	5	1	LLM	WT	204156	212699	184128	209036	199452	209030	200328	205839	460	447	1.02751
PF3D7_1231100	Rab GTPase 2 (RAB2)	4	3	37.5867	0.606805	1.01503	4;5	2	LLM	WT	229635	248448	228292	240273	235956	240762	235458	238997	437	429	1.01503
PF3D7_1338100	proteasome regulatory subunit, putative	4	4	41.9599	0.645959	1.0253	5	1	WT	LLM	92528.4	89543.4	85637.5	95476.5	80816.2	84810.4	89236.4	87034.4	590	598	0.975323
PF3D7_1426200	arginine methyltransferase 1 (PRMT1)	4	3	26.5327	0.677186	1.01586	1;5	2	WT	LLM	643018	601975	660754	623083	604485	648434	635249	625334	247	251	0.984392
PF3D7_1463300	DNA polymerase alpha subunit, putative	4	3	18.8692	0.68353	1.02216	5	1	WT	LLM	39743.6	38031.5	42427	36412.5	39316	41867.2	40067.4	39198.5	759	746	0.978316
PF3D7_0519400	40S ribosomal protein S24, putative	4	4	41.9199	0.69042	1.02772	5	1	WT	LLM	325291	292250	271588	302563	275147	287438	296376	288383	399	396	0.973028
PF3D7_1457100	conserved Plasmodium protein, unknown function	4	3	22.8821	0.731827	1.02089	1	1	LLM	WT	166384	139231	169309	156987	160019	167842	158308	161616	501	491	1.02089
PF3D7_1445100	histidine--tRNA ligase, putative	4	4	24.9717	0.762248	1.00652	5	1	WT	LLM	72229.2	70186.7	68264.8	70799.9	68294.6	70221.7	70226.9	69772.1	647	644	0.993523
PF3D7_0718500	prefoldin subunit 3, putative	4	3	38.4435	0.852183	1.00859	4;5	2	LLM	WT	71715.2	81162.6	76969.1	80325.7	73130.3	78364.8	76615.7	77273.6	629	622	1.00859
PF3D7_1142000	conserved Plasmodium protein, unknown function	4	2	23.5921	0.880771	1.00772	5	1	LLM	WT	22608.4	20997.6	18364.5	21931.6	20412.9	20104.4	20656.8	20816.3	836	836	1.00772
PF3D7_1336800	nuclear movement protein, putative	4	3	21.2956	0.884244	1.00435	3;5	2	LLM	WT	97138.9	90755.1	97172.2	98877.1	93156.6	94271.6	95022.1	95435.1	580	572	1.00435
PF3D7_1401500	lysophospholipase, putative	4	3	19.5657	0.920512	1.00417	4	1	LLM	WT	90302.8	97869.4	82430.1	94986.2	89808.1	86935.9	90200.8	90576.8	589	585	1.00417
PF3D7_0629200	DnaJ protein, putative	4	3	34.3379	0.938147	1.00916	2	1	LLM	WT	82906.4	84610.8	82804.6	89463.4	89242	73909.7	83440.6	84205	601	605	1.00916
PF3D7_0415000	arsenical pump-driving ATPase, putative	4	3	29.9409	0.946899	1.00265	4	1	LLM	WT	32499.1	37449.5	38707.7	34406.6	36077.4	38460.6	36218.8	36314.9	770	766	1.00265
PF3D7_0721400	P36-like protein homologue, putative	4	4	36.9135	0.967589	1.0019	2	1	WT	LLM	241515	249658	265306	246519	249902	258625	252160	251682	428	420	0.998106
PF3D7_0218000	replication factor C, subunit 2, putative	4	3	25.0198	0.971109	1.00294	4;5	2	LLM	WT	34002.7	33975.1	32188	31970.8	32312.3	36176.9	33388.6	33486.7	783	778	1.00294
PF3D7_0620700	DnaJ protein, putative	4	1	10.8723	0.165846	1.10379	3	1	LLM	WT	11069.5	12769	13469.3	13495.6	13571.9	14112.4	12435.9	13726.7	875	868	1.10379
PF3D7_1343600	UDP-N-acetylglucosamine pyrophosphorylase, putative	3	2	21.119	4.63151e-05	1.4325	3	1	LLM	WT	25020	25185.6	26032	35877.3	35863	37470.4	25412.6	36403.6	811	765	1.4325
PF3D7_0305600	AP endonuclease (DNA-[apurinic or apyrimidinic site] lyase), putative	3	3	25.4298	0.00014704	1.94193	1;5	2	LLM	WT	82250	73239.3	74363.4	140181	151547	154630	76617.6	148786	628	505	1.94193
PF3D7_0933900	conserved Plasmodium protein, unknown function	3	2	18.3179	0.00015447	1.91825	1;2	2	LLM	WT	33087.9	32785.5	30509.6	59533.5	58838.7	66515.1	32127.7	61629.1	787	677	1.91825
PF3D7_0908000	P1 nuclease, putative	3	2	20.9756	0.000340231	1.80824	2	1	LLM	WT	14186.9	12826.6	13522.4	24571.3	22557.2	26170.5	13512	24433	871	820	1.80824
PF3D7_0315800	zinc finger protein, putative	3	2	12.1906	0.00113349	1.39244	1	1	LLM	WT	77096.2	73078.1	81348.3	102864	107358	112160	77174.2	107460	626	548	1.39244
PF3D7_0713700	conserved Plasmodium protein, unknown function	3	2	22.0036	0.00146478	1.17436	5	1	LLM	WT	55952.3	53116	56022.8	64581	65866.4	63429.1	55030.4	64625.5	699	666	1.17436
PF3D7_1445000	conserved Plasmodium protein, unknown function	3	2	14.5572	0.00303642	1.28169	5	1	LLM	WT	55092.6	52778.6	55017.3	66706.5	67417.7	74647.7	54296.2	69590.6	702	645	1.28169
PF3D7_0207500	serine repeat antigen 6 (SERA6)	3	2	15.1671	0.00412585	1.30566	5	1	LLM	WT	26188.6	24774.8	23260.1	34156	31837.6	30917	24741.2	32303.5	814	786	1.30566
PF3D7_0206200	metabolite/drug transporter, putative	3	3	27.3887	0.00441762	1.63539	5	1	LLM	WT	62581.4	53009.2	47792.2	95325	85913.9	85954.9	54460.9	89064.6	701	591	1.63539
PF3D7_0727600	conserved Plasmodium protein, unknown function	3	2	13.3458	0.00643848	3.08541	5	1	LLM	WT	2658.79	2832.97	1486.41	8438.51	6558.15	6533.87	2326.06	7176.84	961	912	3.08541
PF3D7_1334800	MSP7-like protein (MSRP2)	3	3	16.0132	0.00665317	1.17469	1;2	2	LLM	WT	43625.5	44287.8	48061.6	53646.7	53754.2	52327.3	45325	53242.7	742	705	1.17469
PF3D7_1104700.1	RNA polymerase subunit, putative	3	2	13.9457	0.00707147	2.11481	5	1	LLM	WT	20768.3	20122.5	14402	45681.2	37855.8	33396.6	18430.9	38977.9	847	748	2.11481
PF3D7_0316700	HVA22/TB2/DP1 family protein, putative	3	3	23.4126	0.0103687	1.29552	5	1	LLM	WT	69300.3	56925.6	63558.6	82005.4	80759.2	83105.6	63261.5	81956.7	671	609	1.29552
PF3D7_1140300	P-loop containing nucleoside triphosphate hydrolase, putative	3	2	25.8858	0.0105436	1.25548	2;4	2	LLM	WT	111984	106937	108789	132706	128441	150286	109237	137145	554	510	1.25548
PF3D7_0423500	glideosome associated protein with multiple membrane spans 2 (GAPM2)	3	2	28.4549	0.0106406	1.23804	2	1	LLM	WT	90742.3	82729.7	93355.8	104204	110508	115632	88942.6	110115	591	540	1.23804
PF3D7_1319100	conserved protein, unknown function	3	3	19.6367	0.0117864	1.34714	4	1	LLM	WT	15454.7	13861.9	12265.2	18099.6	18744.7	19172.3	13860.6	18672.2	867	841	1.34714
PF3D7_0810300	protein phosphatase, putative	3	3	16.1077	0.0132382	1.33441	4	1	LLM	WT	77691.7	79263.6	87681.4	98735.6	107763	119948	81545.6	108816	608	543	1.33441
PF3D7_0625200	conserved Plasmodium protein, unknown function	3	3	19.2193	0.0186745	1.21067	2	1	LLM	WT	42407.5	44242.1	41648.5	47463.5	52236.4	55626.6	42766	51775.5	750	712	1.21067
PF3D7_1406700	phosphatase, putative	3	3	16.8908	0.0246121	1.21331	3	1	LLM	WT	8268	7804.76	7305.42	10254.9	9115.22	8994.79	7792.73	9454.99	915	893	1.21331
PF3D7_1310800	conserved Plasmodium protein, unknown function	3	3	13.7371	0.0271091	1.10891	2	1	LLM	WT	33661.2	33549.9	34472.3	35448.2	38578.7	38730.6	33894.5	37585.9	780	758	1.10891
PF3D7_0409900	actin-like protein, putative	3	3	13.8952	0.0413332	1.10823	5	1	LLM	WT	228674	224819	211668	245242	256798	235114	221720	245718	444	423	1.10823
PF3D7_0526200.1	ADP-ribosylation factor GTPase-activating protein, putative	3	2	14.6411	0.0431101	1.2634	1	1	LLM	WT	51741	42600.8	40142.1	59444.2	53865	56597.9	44827.9	56635.7	743	694	1.2634
PF3D7_1473600	conserved Plasmodium protein, unknown function	3	3	14.819	5.56654e-05	1.62945	5	1	WT	LLM	77902	83604.3	82936.8	50144.5	48619.2	51251.9	81481	50005.2	609	714	0.613704
PF3D7_1137400	UVB-resistance protein UVR8 homologue	3	2	25.097	0.000127642	2.38238	3;4	2	WT	LLM	15982.7	19170.1	16138.3	7216.36	7183.15	7129.84	17097	7176.45	852	913	0.419749
PF3D7_0112900	Plasmodium exported protein, unknown function	3	2	18.6637	0.000239314	1.56626	3	1	WT	LLM	28395.8	30015.9	27173.1	18041	17630.8	18971.1	28528.3	18214.3	799	845	0.638466
PF3D7_1422900	conserved Plasmodium protein, unknown function	3	2	20.9769	0.000264289	2.71513	5	1	WT	LLM	89292.7	92948.2	73930.9	34025.2	29567.8	30756.7	85390.6	31449.9	596	789	0.368306
PF3D7_1337800	calcium dependent protein kinase 5 (CDPK5)	3	2	17.8417	0.000381189	1.18026	4	1	WT	LLM	63964.6	66279.6	64713.4	56159.5	54896.7	54126.1	64985.9	55060.8	664	701	0.847273
PF3D7_0217500	calcium dependent protein kinase 1 (CDPK1)	3	3	20.3623	0.000383782	1.83845	4	1	WT	LLM	287344	296603	255551	160951	144442	151241	279833	152211	410	503	0.543937
PF3D7_1148700	Plasmodium exported protein (PHISTc), unknown function (GEXP12)	3	2	27.966	0.000880096	2.02223	4;5	2	WT	LLM	71982.4	90482.1	77207	37362.9	38477.9	42677.7	79890.5	39506.1	613	744	0.494504
PF3D7_1464700	ATP synthase (C/AC39) subunit, putative	3	3	26.2754	0.00099564	1.2093	4	1	WT	LLM	310096	330570	310748	263513	264423	258811	317138	262249	388	413	0.826924
PF3D7_1037300	ADP/ATP transporter on adenylate translocase	3	3	14.4107	0.00100403	1.09704	5	1	WT	LLM	40032.5	40208.7	39068.5	35902.5	36204.1	36649.7	39769.9	36252.1	760	767	0.911546
PF3D7_0211500	GAF domain-related protein, putative	3	2	19.4559	0.00158798	1.50216	4	1	WT	LLM	97391.8	101006	91686.2	69611.4	64029.2	59470.7	96694.6	64370.4	578	667	0.665709
PF3D7_1230500	WD-repeat protein, putative	3	2	15.8488	0.00225653	1.29988	5	1	WT	LLM	58872.5	57441.6	53656.1	42256.7	42671.9	45829.6	56656.7	43586.1	689	733	0.769301
PF3D7_0918900	gamma-glutamylcysteine synthetase (gammaGCS)	3	2	14.4135	0.00247228	1.56001	5	1	WT	LLM	24309.4	22858.6	20938.2	15936.1	13471.1	14250.4	22702.1	14552.5	825	864	0.641022
PF3D7_1135100	protein phosphatase, putative	3	2	18.2654	0.0037184	1.29827	4	1	WT	LLM	57387.5	63327.4	66286	47746.1	47930	48362.1	62333.7	48012.8	674	719	0.770254
PF3D7_0418500	Bet3 transport protein, putative (BET3p)	3	2	17.6533	0.00394799	1.11687	1	1	WT	LLM	33686.8	32604.7	31952.1	29571.8	29664.4	28727.4	32747.8	29321.2	785	795	0.895363
PF3D7_1340100	exosome complex component RRP42, putative (RRP42)	3	3	21.0113	0.00660786	1.17955	4	1	WT	LLM	348554	362602	378919	295724	311519	316902	363358	308048	359	384	0.847781
PF3D7_0618000	conserved Plasmodium membrane protein, unknown function	3	2	25.8747	0.00882087	1.15603	2	1	WT	LLM	47255.2	50795.4	48245.6	43924.3	40842.1	41784	48765.4	42183.5	721	738	0.865029
PF3D7_0601600	Tetratricopeptide repeat protein, putative	3	3	15.1976	0.00882744	1.21003	3	1	WT	LLM	70788	65917.1	71474	54965.4	60849.9	56228.7	69393	57348	650	691	0.826423
PF3D7_1442300	tRNA binding protein, putative	3	3	17.881	0.00931509	1.14935	3;5	2	WT	LLM	363972	331031	340431	301699	295224	303964	345145	300296	371	389	0.870057
PF3D7_1475700	tubulin, putative	3	3	20.3955	0.0096058	1.28138	3;4	2	WT	LLM	270324	271738	255999	228936	196512	197365	266020	207604	418	445	0.780408
PF3D7_0513800	Rab GTPase 1a (RAB1a)	3	2	29.8259	0.0103685	1.24328	3;4	2	WT	LLM	50905.8	56956.5	52511.6	40526.4	45607.3	42859.4	53458	42997.7	706	734	0.804327
PF3D7_1411800	conserved Plasmodium protein, unknown function	3	3	18.2947	0.0114233	1.28844	5	1	WT	LLM	130281	129858	115720	105039	91033.2	95645.6	125287	97239.1	534	566	0.776134
PF3D7_0631700	rifin, pseudogene	3	2	21.1333	0.0130251	1.19509	3	1	WT	LLM	458835	471027	440491	396750	395603	354304	456784	382219	313	342	0.83676
PF3D7_0528700	peptidyl-prolyl cis-trans isomerase (CYP23)	3	3	14.046	0.0167887	1.23561	2;4	2	WT	LLM	50706.4	43454.6	47373.4	37129	36991.4	40425.7	47178.1	38182	732	753	0.809317
PF3D7_0815900	lipoamide dehydrogenase (aLipDH)	3	3	16.909	0.0185122	1.19316	3	1	WT	LLM	695127	648027	670961	587144	584120	516783	671372	562682	237	269	0.838109
PF3D7_1305400	conserved Plasmodium protein, unknown function	3	3	13.5909	0.0214726	1.34814	3	1	WT	LLM	34246.3	43649.4	35552.5	29334.8	26715.5	28101.2	37816.1	28050.5	765	803	0.741762
PF3D7_1014700	prohibitin, putative	3	3	15.3386	0.0340474	1.30813	4	1	WT	LLM	45787	50107	42913	40586.5	33673.2	31851.4	46269	35370.4	740	771	0.76445
PF3D7_0805200	conserved Plasmodium protein, unknown function	3	2	28.1385	0.0353107	1.19198	2;3	2	WT	LLM	355955	403485	355750	302061	298125	335388	371730	311858	357	382	0.838938
PF3D7_1015500	conserved Plasmodium protein, unknown function	3	3	9.9686	0.0446771	1.27671	4	1	WT	LLM	34479.5	40149.9	31074.7	26227.7	26929.2	29637.5	35234.7	27598.2	773	805	0.783266
PF3D7_0909800	small nuclear ribonucleoprotein Sm D3, putative (SNRPD3)	3	3	25.2654	0.0507162	1.10554	4;5	2	WT	LLM	63437.5	60130	62820.8	58901.8	52740.6	56951.9	62129.5	56198.1	676	696	0.904532
PF3D7_0936200	Plasmodium exported protein (hyp11), unknown function	3	3	19.3117	0.059744	1.05131	1;2	2	WT	LLM	83585.1	84973.3	85033.3	80544.1	77766.1	82903.9	84530.6	80404.7	597	613	0.951191
PF3D7_1117800	DNA mismatch repair protein MLH (MLH)	3	2	23.0972	0.0612273	1.13212	4	1	WT	LLM	12876.9	14896.4	14615.9	12189.8	12551.1	12701.4	14129.7	12480.8	865	874	0.883299
PF3D7_1461300	40S ribosomal protein S28e, putative	3	3	37.3301	0.0614077	1.10798	2;3	2	WT	LLM	721004	649236	651677	607590	629089	588188	673972	608289	236	255	0.902543
PF3D7_1442800	conserved Plasmodium protein, unknown function	3	2	14.2309	0.0646759	1.26745	5	1	WT	LLM	9433.1	7572.79	7283.97	6915.37	6309.81	5939.12	8096.62	6388.1	911	921	0.788984
PF3D7_1228300	NIMA related kinase 1 (NEK1)	3	2	26.2699	0.0698208	1.08363	2	1	LLM	WT	188833	180566	190997	196366	197169	213730	186799	202422	476	452	1.08363
PF3D7_1345100	thioredoxin 2 (TRX2)	3	3	11.575	0.0705089	1.10431	5	1	WT	LLM	76928.1	82210.4	88281.1	74214.2	74921.4	74914.1	82473.2	74683.2	604	627	0.905545
PF3D7_0806800	vacuolar proton translocating ATPase subunit A, putative	3	3	14.925	0.0745752	1.10279	2	1	WT	LLM	108134	100720	103583	100747	93412.2	89156.1	104146	94438.4	564	576	0.906789
PF3D7_1206700	eukaryotic translation initiation factor 5, putative	3	2	13.4273	0.0800808	1.09928	1	1	WT	LLM	48143.8	45202.1	51365.8	44449.7	42517.7	44674.8	48237.2	43880.7	723	731	0.909687
PF3D7_0104500	conserved Plasmodium protein, unknown function	3	3	13.9177	0.0864798	1.1055	2;4	2	WT	LLM	31264.8	33815.3	35845.1	29567.6	31512.5	30213.7	33641.7	30431.3	782	793	0.904568
PF3D7_1372000	Plasmodium exported protein (PHISTa), unknown function	3	3	23.5524	0.0905882	1.09125	1	1	WT	LLM	285705	280010	314812	262677	275825	268391	293509	268965	401	409	0.916376
PF3D7_0528200	eukaryotic translation initiation factor 3, subunit 6, putative	3	3	20.0432	0.0918632	1.11465	5	1	LLM	WT	21971.8	21018.9	18651.5	23228.4	22402.6	23078.1	20547.4	22903	838	826	1.11465
PF3D7_1142600	60S ribosomal protein L35ae, putative	3	3	32.4654	0.0994858	1.05835	3;4	2	WT	LLM	503156	528897	540127	480426	507573	497505	524060	495168	280	295	0.944869
PF3D7_1215300	10 kDa chaperonin (CPN10)	3	2	35.5788	0.113422	1.09296	1;3	2	LLM	WT	59073.8	57239.6	65339.8	68783	64437.1	65319.4	60551.1	66179.9	682	656	1.09296
PF3D7_1019900	autophagy-related protein 8, putative (ATG8)	3	3	9.468	0.120088	1.09132	2	1	LLM	WT	32667.3	36775.8	34673.4	35757.5	38729.2	39137.5	34705.5	37874.8	778	757	1.09132
PF3D7_1460300	ribosomal protein L29, putative	3	3	18.2399	0.125927	1.1074	4	1	WT	LLM	94030.8	102214	102728	82985.7	89948.6	97041.5	99657.5	89992	574	589	0.903012
PF3D7_0316300.1	inorganic pyrophosphatase, putative	3	2	25.8327	0.150669	1.11234	5	1	LLM	WT	67770.1	61990	55700.8	67863.3	66467.1	71965.1	61820.3	68765.2	678	649	1.11234
PF3D7_0312800	60S ribosomal protein L26, putative	3	2	23.8466	0.168902	1.11082	1;3	2	WT	LLM	98421.1	103720	112427	93580	86615.9	102989	104856	94395.2	563	577	0.900234
PF3D7_1202900	high mobility group protein (HMGB1)	3	3	15.9587	0.174689	1.0583	3	1	LLM	WT	121623	128980	128739	140274	133946	127240	126448	133820	530	514	1.0583
PF3D7_0417500	memo-like protein	3	2	31.8385	0.176039	1.08927	5	1	LLM	WT	1.12401e+06	1.18946e+06	1.28739e+06	1.23942e+06	1.28923e+06	1.39364e+06	1.20029e+06	1.30743e+06	151	136	1.08927
PF3D7_1103700	casein kinase II beta chain (CK2beta1)	3	3	23.7192	0.195009	1.17012	5	1	LLM	WT	101577	97491.8	78853	121954	97507.4	105740	92640.6	108401	585	544	1.17012
PF3D7_1014000	GDP-fucose synthase, putative	3	2	14.4044	0.198725	1.05563	5	1	WT	LLM	10202.3	9100.71	9696.59	9175.82	9305.83	8989.9	9666.55	9157.18	893	900	0.947306
PF3D7_0614100	conserved Plasmodium protein, unknown function	3	2	21.838	0.216845	1.05808	5	1	WT	LLM	82894.2	80961.6	77714.6	80749.7	75842.7	71717.9	80523.5	76103.4	610	624	0.945109
PF3D7_0813200	CS domain protein, putative	3	2	22.022	0.227133	1.06169	1	1	WT	LLM	71095	72614.1	77858.1	69523.2	65729.2	73440.1	73855.7	69564.2	637	646	0.941892
PF3D7_1451700	protein phosphatase 2b regulatory subunit, putative	3	3	14.9122	0.240849	1.0786	4;5	2	LLM	WT	26157.5	27009.6	23328.6	25699.7	28325.5	28483.6	25498.6	27502.9	810	807	1.0786
PF3D7_1146000	nucleolar preribosomal assembly protein, putative	3	2	13.843	0.259426	1.16022	5	1	LLM	WT	13337.8	12008.8	9075.41	14389.6	12890.1	12657.4	11474	13312.4	882	870	1.16022
PF3D7_0906100	developmental protein, putative	3	2	21.315	0.261029	1.06893	4	1	WT	LLM	44824.1	48991.7	51954.8	43460.8	45383.4	47525.9	48590.2	45456.7	722	726	0.935513
PF3D7_1249500	cutA, putative	3	2	17.6804	0.294276	1.02915	5	1	LLM	WT	54821.9	54328.4	58319.9	58096.9	56387.8	57867.1	55823.4	57450.6	691	690	1.02915
PF3D7_1446900	glutaminyl-peptide cyclotransferase, putative	3	3	17.339	0.3331	1.05264	3	1	LLM	WT	86347.8	75289.3	86912.6	85040.5	88357.6	88234.3	82849.9	87210.8	603	597	1.05264
PF3D7_0509000	SNAP protein (soluble N-ethylmaleimide-sensitive factor Attachment Protein), putative	3	3	29.005	0.343183	1.09278	2;4	2	WT	LLM	254073	291612	285787	251446	287431	222004	277158	253627	413	418	0.9151
PF3D7_0709700	lysophospholipase, putative	3	2	25.8085	0.455446	1.04662	2	1	WT	LLM	57351.1	51535.5	56781.2	52907.6	48625.3	56755.3	55222.6	52762.8	696	706	0.955456
PF3D7_0721700	secreted ookinete protein, putative (PSOP1)	3	2	20.7761	0.458425	1.06782	5	1	LLM	WT	33809.8	31449.5	25882.5	34513.8	31930.6	30878.4	30380.6	32441	791	785	1.06782
PF3D7_0935000	small nuclear ribonucleoprotein (snRNP), putative	3	3	21.2325	0.467372	1.08737	4;5	2	LLM	WT	36351.9	34497.8	27395	38775.2	31261.8	36791.2	32748.2	35609.4	784	769	1.08737
PF3D7_1304500	small heat shock protein, putative	3	3	23.1535	0.493671	1.03638	1	1	LLM	WT	59976.2	50925.6	57187.6	58862.9	56534.5	58807.7	56029.8	58068.4	690	688	1.03638
PF3D7_0625100	sphingomyelin synthase, putative	3	3	15.9072	0.516285	1.05393	5	1	WT	LLM	54198.6	62919.3	61889.5	52384	54033.7	63430.4	59669.2	56616.1	685	695	0.948833
PF3D7_1208300	mitochondrial ACP precursor, putative	3	3	13.3708	0.519845	1.06683	1	1	LLM	WT	95540.7	98238.4	98377.5	94847.3	95343.5	121491	97385.5	103894	577	554	1.06683
PF3D7_0424900	Plasmodium exported protein (PHISTa), unknown function	3	2	22.9357	0.540522	1.02114	3	1	LLM	WT	428965	427295	403563	409882	431660	444912	419941	428818	332	322	1.02114
PF3D7_0419700	apical merozoite protein (Pf34)	3	2	15.1323	0.553759	1.05002	5	1	WT	LLM	13865	12854.3	12468.3	14392.6	11176	11752.3	13062.5	12440.3	873	875	0.952363
PF3D7_0513500	mitochondrial matrix protein, putative	3	3	25.4895	0.590458	1.04242	5	1	LLM	WT	205498	207512	179884	227158	190214	200669	197631	206014	464	446	1.04242
PF3D7_1033700	bromodomain protein, putative	3	2	20.3319	0.660156	1.02962	5	1	WT	LLM	78117.6	75996	68308.7	79060.6	68320.9	68641.7	74140.8	72007.7	634	637	0.97123
PF3D7_1457500	ATPase Vps4, putative (VPS4)	3	3	13.2238	0.66186	1.03244	2	1	WT	LLM	26167	23343.2	21543.2	22683	22019.1	24118.7	23684.4	22940.2	823	825	0.968578
PF3D7_0915300	conserved Plasmodium protein, unknown function	3	3	14.1746	0.712571	1.04896	5	1	WT	LLM	36700.8	31588.1	28117.6	37919.5	28832.9	25154	32135.5	30635.5	786	792	0.953321
PF3D7_0807300	Rab GTPase 18 (RAB18)	3	2	30.3111	0.741345	1.02234	3	1	LLM	WT	29594.6	28950.6	24165.7	29651.3	26658.1	28249.6	27570.3	28186.3	803	801	1.02234
PF3D7_0424800	Plasmodium exported protein (PHISTb), unknown function	3	2	25.646	0.766267	1.03075	3	1	LLM	WT	46318	39325.4	45520.8	44592.9	39782	50822.8	43721.4	45065.9	746	729	1.03075
PF3D7_1126500	conserved Plasmodium protein, unknown function	3	3	23.596	0.851419	1.02986	1	1	LLM	WT	550316	510009	532818	658164	498662	483890	531048	546905	275	274	1.02986
PF3D7_1036000	merozoite surface protein (MSP11)	3	3	18.6624	0.907958	1.00592	3	1	LLM	WT	105597	78742.6	101008	98449.8	100520	88066.3	95116	95678.8	579	570	1.00592
PF3D7_0108400.1	mitochondrial carrier protein, putative	3	3	27.4046	0.910143	1.00321	3	1	WT	LLM	322165	318671	332804	330343	335562	304616	324547	323507	383	376	0.996797
PF3D7_1441000	conserved Plasmodium protein, unknown function	3	2	19.5658	0.914624	1.02747	2	1	LLM	WT	24182.4	23339.3	24454.2	25958.5	19312.2	28682.5	23992	24651	819	818	1.02747
PF3D7_1003300	N-acetyltransferase, putative	3	3	14.7332	0.93339	1.00483	4	1	WT	LLM	8199.97	9059.68	9280.47	9256.35	8855.2	8301.11	8846.7	8804.22	902	904	0.995198
PF3D7_1038000.2	antigen UB05	3	2	18.06	0.962277	1.00347	5	1	WT	LLM	359518	326069	384495	322909	368722	374746	356694	355459	365	359	0.996537
PF3D7_1407100	fibrillarin, putative (NOP1)	3	2	22.2269	0.966381	1.00334	5	1	WT	LLM	72971.8	52800.8	59831.4	59128.6	65842.1	60016	61868	61662.3	677	676	0.996675
PF3D7_1311200	conserved Plasmodium protein, unknown function	3	1	13.5634	4.40522e-05	2.11847	5	1	LLM	WT	4500.11	4758.82	4676.76	10425.3	9219.96	9877.06	4645.23	9840.77	941	892	2.11847
PF3D7_1314500	cop-coated vesicle membrane protein p24 precursor, putative	3	1	19.6019	0.00412689	2.09017	2	1	WT	LLM	2797	3104.17	3047.84	1590.04	1591.76	1099.66	2983	1427.16	954	976	0.47843
PF3D7_1149600	DnaJ protein, putative	3	1	16.356	0.00701702	1.36022	3	1	LLM	WT	15323.5	12540.9	13611.6	18613.4	19481.2	18321.8	13825.4	18805.5	869	840	1.36022
PF3D7_0815600	eukaryotic translation initiation factor, putative	3	1	22.7066	0.0130988	1.40715	2	1	WT	LLM	9332.16	8683.77	10373.2	6245.47	6351.72	7577.66	9463.04	6724.95	896	919	0.710655
PF3D7_1027900	DHHC-type zinc finger protein, putative	3	1	21.9629	0.0146437	1.24036	2	1	WT	LLM	77732.4	83500.7	76497.4	59458.7	62810	69393.9	79243.5	63887.6	615	669	0.806218
PF3D7_0935900	ring-exported protein 1 (REX1)	3	1	23.7553	0.0152037	1.63801	5	1	LLM	WT	4554.92	3468.05	3003.56	5727.07	6093.37	6241.16	3675.51	6020.53	950	928	1.63801
PF3D7_0308600	pre-mRNA-processing factor 19, putative (PRPF19)	3	1	31.2108	0.166784	1.34697	5	1	WT	LLM	44282.2	41026.2	31542.8	38363.9	24565.2	23822.1	38950.4	28917.1	763	799	0.742407
PF3D7_1471200	inorganic anion exchanger, inorganic anion antiporter (SulP)	3	1	17.2794	0.217677	1.0545	4	1	WT	LLM	82012.5	75155.2	75110.1	76477.5	72464.7	71330.7	77425.9	73424.3	625	631	0.948317
PF3D7_0113300	Plasmodium exported protein (hyp1), unknown function	3	1	17.9037	0.296853	1.1866	1	1	WT	LLM	1067.43	1364.39	1656.4	1108.81	1124.87	1211.63	1362.74	1148.44	974	979	0.842741
PF3D7_1404700	conserved Plasmodium protein, unknown function	3	1	21.3065	0.334199	1.07792	4	1	WT	LLM	34098.7	36596.8	34724.2	30698.7	37227.6	29873.1	35139.9	32599.8	775	784	0.927715
PF3D7_1104100	syntaxin, Qa-SNARE family (SYN13)	3	1	13.3737	0.488942	1.18537	2	1	LLM	WT	1873.19	1351.23	1472.41	1569.24	1472.24	2526.02	1565.61	1855.83	972	969	1.18537
PF3D7_0102400	lysophospholipase, putative, pseudogene	3	1	25.5326	0.696755	1.03214	5	1	LLM	WT	3199.52	2427.09	2550.39	2689.15	2762.3	2988.36	2725.67	2813.27	958	954	1.03214
PF3D7_1434800	conserved protein, unknown function	2	2	19.3103	1.15289e-06	2.08403	5	1	LLM	WT	25381	24550.5	25524.5	53071.2	51449.9	52731.3	25152	52417.4	813	707	2.08403
PF3D7_1003200	conserved Plasmodium protein, unknown function	2	2	14.1344	6.26224e-05	1.57622	3	1	LLM	WT	46356.3	47102.1	46164	70345.8	72984.6	76745.5	46540.8	73358.6	738	633	1.57622
PF3D7_0706400	ribosomal protein, L37e, putative	2	2	13.3814	0.000114401	1.3442	5	1	LLM	WT	21052.6	20461.8	21701.2	27891.6	28858.9	28223.8	21071.9	28324.8	835	800	1.3442
PF3D7_1409400	conserved Plasmodium membrane protein, unknown function	2	2	16.9636	0.000520258	1.93983	4	1	LLM	WT	22787.9	27486.8	23947.1	48313.2	45105.9	50558.5	24740.6	47992.5	815	720	1.93983
PF3D7_0501300	skeleton-binding protein 1 (SBP1)	2	2	19.5411	0.00128953	2.05739	2;3	2	LLM	WT	16289.4	20099.6	14993.8	36770.1	35094.1	33850.2	17127.6	35238.1	851	773	2.05739
PF3D7_1224500	chromatin assembly protein (ASF1), putative	2	2	16.479	0.00301878	1.22613	2	1	LLM	WT	70305	66998.4	69277.7	81494.3	82580.4	89221.4	68860.4	84432.1	652	604	1.22613
PF3D7_0726700	conserved Plasmodium protein, unknown function	2	2	13.1017	0.00346113	1.44342	3	1	LLM	WT	11619.8	13519.1	11265	17996.1	16846	17703.9	12134.6	17515.4	880	849	1.44342
PF3D7_1470200	conserved Plasmodium protein, unknown function	2	2	8.0459	0.00489592	1.33131	1	1	LLM	WT	2224.84	1908.3	2108.74	2869.98	2643.73	2796.17	2080.63	2769.96	966	955	1.33131
PF3D7_0510800	conserved Plasmodium protein, unknown function	2	2	9.5556	0.00544467	1.09292	5	1	LLM	WT	10841.5	10830.3	11347.5	12130.9	12046.9	11909.5	11006.4	12029.1	887	878	1.09292
PF3D7_0818500	zinc finger protein, putative	2	2	9.9789	0.00843006	1.18499	2	1	LLM	WT	47759.4	49936.2	44292.1	55529.8	56369.6	56354.9	47329.3	56084.8	727	697	1.18499
PF3D7_0109400	tubulin-specific chaperone a, putative	2	2	14.1388	0.00849712	1.32813	2	1	LLM	WT	69876.2	63604.6	65988.2	86680.1	81268.2	96973.3	66489.7	88307.2	658	595	1.32813
PF3D7_0720000	3'-5' exoribonuclease Csl4 homolog, putative	2	2	9.8492	0.0205598	1.40571	5	1	LLM	WT	14721.2	11719.2	10775.6	17864.7	17221.8	17228.2	12405.3	17438.2	876	850	1.40571
PF3D7_0212300	peptide chain release factor subunit 1, putative	2	2	10.0963	0.0250818	1.47569	2	1	LLM	WT	4234.57	4636.86	3751.04	5157.8	6997.02	6471.97	4207.49	6208.93	948	924	1.47569
PF3D7_1333000	20 kDa chaperonin (CPN20)	2	2	15.2227	7.40624e-05	2.32521	5	1	WT	LLM	153563	159657	139008	66640.9	61159.8	66688.3	150743	64829.7	506	664	0.430068
PF3D7_1425300	conserved Plasmodium protein, unknown function	2	2	15.2217	0.000149638	1.595	2;3	2	WT	LLM	25678.4	27599.8	27300.1	16711.4	17615.1	16192.6	26859.4	16839.7	805	851	0.626957
PF3D7_1472600	protein disulfide isomerase (PDI-14)	2	2	14.5954	0.000477103	1.4079	3	1	WT	LLM	48494.6	47318.5	45898.9	32426.4	35498.1	32730.3	47237.3	33551.6	730	777	0.710276
PF3D7_0204200	conserved Plasmodium protein, unknown function	2	2	8.9754	0.00051772	1.39146	1	1	WT	LLM	165617	164236	172294	127296	117346	116236	167382	120293	489	531	0.718671
PF3D7_0929700	conserved Plasmodium protein, unknown function	2	2	15.7821	0.000767999	1.19546	3	1	WT	LLM	259533	250517	261414	220157	215551	209619	257155	215109	425	441	0.836496
PF3D7_1117600.1	conserved Plasmodium protein, unknown function	2	2	8.9022	0.00179951	1.5663	4	1	WT	LLM	13065.9	15170.9	13762.4	8220.06	9457.73	9136.54	13999.8	8938.11	866	902	0.638448
PF3D7_1401700	Plasmodium exported protein, unknown function	2	2	9.7008	0.0021711	1.73725	5	1	WT	LLM	11815.8	10632.5	9597.7	6716.2	5637	6093.24	10682	6148.81	888	926	0.575624
PF3D7_0909600	conserved Plasmodium protein, unknown function	2	2	15.2573	0.00250441	1.2423	5	1	WT	LLM	59095.1	59168.6	54325.2	44931.1	47131.4	46864.8	57529.6	46309.1	688	722	0.804961
PF3D7_1209400	conserved Plasmodium protein, unknown function	2	2	8.9932	0.00257029	1.38407	2	1	WT	LLM	116034	114920	114687	82630.1	90566.5	76531.9	115214	83242.8	550	607	0.722508
PF3D7_0521600	conserved Plasmodium protein, unknown function	2	2	11.6986	0.00334198	1.37819	3;4	2	WT	LLM	176834	198019	186333	139832	142105	125253	187062	135730	475	512	0.725589
PF3D7_0931700	conserved Plasmodium protein, unknown function	2	2	8.6371	0.00379254	1.36879	3	1	WT	LLM	22201.8	22602.6	21368.2	16515.9	17228	14599.9	22057.6	16114.6	831	856	0.730571
PF3D7_0702900	centrin, putative	2	2	10.1897	0.0040939	1.23988	2	1	WT	LLM	19441.2	19005.8	17769.3	15631.5	15297.6	14411.1	18738.7	15113.4	843	861	0.806533
PF3D7_1201500	XPA binding protein 1, putative	2	2	14.3839	0.00421332	1.45508	3	1	WT	LLM	19203.9	22345.1	19381.1	14761.5	14233.7	12878.7	20310.1	13958	839	867	0.687245
PF3D7_0531200	mitochondrial ribosomal protein S16 precursor, putative	2	2	16.1553	0.0095576	1.13247	2	1	WT	LLM	21141.7	22617.3	22953.2	19469.1	19487.4	19952.2	22237.4	19636.2	828	838	0.883027
PF3D7_1417000	conserved Plasmodium protein, unknown function	2	2	15.0259	0.0108819	1.40923	5	1	WT	LLM	328587	304126	268756	234149	199911	205629	300490	213230	394	443	0.709608
PF3D7_1009000	diphthine synthase	2	2	9.5504	0.0132392	1.18038	5	1	WT	LLM	14847.6	13933.2	14769.2	12583.9	11496.5	12814.5	14516.7	12298.3	863	877	0.847186
PF3D7_1223200	conserved Plasmodium protein, unknown function	2	2	22.0124	0.0137952	1.35073	3	1	WT	LLM	92144.2	112260	113958	76217.8	81042.1	78436.8	106120	78565.6	561	618	0.740343
PF3D7_0724200	immunoglobulin-binding protein 1-related, putative	2	2	9.4031	0.0178181	1.15809	3	1	WT	LLM	99983.6	100220	108335	88987	92876.4	84556.9	102846	88806.7	568	593	0.863491
PF3D7_1470600	RAP protein, putative	2	2	11.9746	0.022567	1.29416	2	1	WT	LLM	160006	177947	194001	134708	127758	148576	177318	137014	483	511	0.772704
PF3D7_1438000	eukaryotic translation initiation factor eIF2A, putative	2	2	21.4004	0.0277029	1.39529	4	1	WT	LLM	1.24428e+06	1.2216e+06	968275	912043	781146	768067	1.14472e+06	820419	159	212	0.716699
PF3D7_1403900	phosphatase, putative	2	2	17.6797	0.0303497	1.1523	4	1	WT	LLM	98920	111467	98303.8	89015.9	91319.1	87556.9	102897	89297.3	567	590	0.867832
PF3D7_0306500	conserved Plasmodium protein, unknown function	2	2	14.7217	0.0318512	1.29277	4	1	WT	LLM	665383	625196	534850	513392	447359	451274	608476	470675	259	306	0.773531
PF3D7_1242600	protein geranylgeranyltransferase type II, alpha subunit, putative	2	2	9.8074	0.037236	1.15903	5	1	WT	LLM	47185.5	52576.3	47875.4	45014.8	40007.4	42358.1	49212.4	42460.1	718	737	0.862793
PF3D7_1479000	acyl-CoA synthetase (ACS1a)	2	2	9.6358	0.0388921	1.33484	4	1	WT	LLM	12963.5	15969	11891	10375.4	9569.6	10638.2	13607.8	10194.4	870	888	0.749156
PF3D7_0315100	translation initiation factor 4E (eIF4E)	2	2	10.7289	0.0438344	1.11566	4	1	WT	LLM	90103.7	91653	100039	81756.2	83666.5	87158.5	93932	84193.7	582	606	0.896327
PF3D7_1434700	mitochondrial import inner membrane translocase subunit tim17, putative	2	2	8.263	0.053532	1.08623	1	1	WT	LLM	7058.09	6551.31	6508.61	6074.2	6368.8	6077.87	6706	6173.63	925	925	0.920612
PF3D7_0323800	conserved Plasmodium protein, unknown function	2	2	8.1857	0.0539312	1.20466	1	1	WT	LLM	20305.8	17011.8	19745.8	16988.3	14764.8	15615.8	19021.1	15789.6	842	857	0.83011
PF3D7_1006700	conserved Plasmodium protein, unknown function	2	2	20.128	0.0635365	1.16579	5	1	WT	LLM	72488.6	71133.1	62135.3	63010.4	56894.8	56590.1	68585.6	58831.8	654	685	0.857785
PF3D7_1473200	DnaJ protein, putative	2	2	9.8545	0.068265	1.15245	5	1	WT	LLM	13210	12183.7	12899	11577	11712.1	9938.03	12764.2	11075.7	874	882	0.867717
PF3D7_1410800	ankyrin-repeat protein, putative	2	2	9.8477	0.0751077	1.56488	4	1	WT	LLM	24209.5	26736.2	16995.2	17842.9	14023.8	11549.5	22647	14472	826	865	0.639028
PF3D7_1004900	conserved Plasmodium protein, unknown function	2	2	13.1113	0.0806755	1.13208	2	1	LLM	WT	14187.9	13735.6	13557	14990.7	14705.9	17262.7	13826.8	15653.1	868	858	1.13208
PF3D7_1144600	conserved Plasmodium protein, unknown function	2	2	9.9484	0.0811345	1.16826	3	1	LLM	WT	24619.6	21204.9	21772.7	24005.6	26595.2	28369.9	22532.4	26323.6	827	816	1.16826
PF3D7_1434000	CCR4-associated factor 16, putative (CAF16)	2	2	9.5043	0.0831258	1.03796	5	1	LLM	WT	53890.6	52854	54026.9	55729.2	54173.4	56971.8	53590.5	55624.8	705	699	1.03796
PF3D7_1022400	pre-mRNA splicing factor, putative	2	2	21.3593	0.0884066	1.08944	4	1	LLM	WT	42841.9	39901.1	39362.5	45607.6	45498.2	41920.8	40701.8	44342.2	756	730	1.08944
PF3D7_1031700	protein phosphatase inhibitor, putative	2	2	10.3091	0.106809	1.17846	1	1	WT	LLM	70592.7	82044.4	88590.9	67145.4	73476.5	64076.1	80409.3	68232.7	611	650	0.848567
PF3D7_0506100	60S ribosomal subunit protein L24-2, putative	2	2	17.2849	0.132444	1.11695	2	1	LLM	WT	58768.4	51993.8	56637.7	59897.5	58981.3	68098.3	55800	62325.7	692	674	1.11695
PF3D7_1201600	NIMA related kinase 3 (NEK3)	2	2	9.0793	0.135742	1.17664	5	1	LLM	WT	6873.12	6780.47	5783.48	8665.82	7131.86	7072.75	6479.02	7623.48	927	910	1.17664
PF3D7_1448600	SNARE protein, putative (VTI1)	2	2	14.0693	0.148112	1.08393	3	1	WT	LLM	77664.2	67586.7	71175.2	65984.3	68848.7	64835	72142	66556	640	655	0.922569
PF3D7_1460100	zinc finger protein, putative	2	2	9.4349	0.160467	1.09256	3	1	WT	LLM	25181.9	23098.5	25913	24347.7	22134.2	21426.1	24731.1	22636	816	828	0.915283
PF3D7_0602300	liver merozoite formation protein, putative;with=GeneDB:PBANKA_010110 (PALM)	2	2	12.5226	0.17607	1.05903	2	1	LLM	WT	270107	247378	249238	262595	267601	281789	255574	270661	426	405	1.05903
PF3D7_1347600	conserved Plasmodium protein, unknown function	2	2	14.9574	0.177461	1.11538	2	1	WT	LLM	46862.6	40084.1	41458.9	38129.9	35376.5	41616	42801.9	38374.1	749	751	0.896552
PF3D7_0731600	acyl-coA synthetase, PfACS5 (ACS5)	2	2	9.2942	0.225581	1.08748	3	1	LLM	WT	30840.6	35676.1	36115.2	35340.1	36894	39376.1	34210.6	37203.4	779	761	1.08748
PF3D7_0309000	dual specificity phosphatase (YVH1)	2	2	15.8794	0.239646	1.0624	5	1	LLM	WT	60545.9	58720.8	60212.2	60515.1	61229.8	68933.5	59826.3	63559.4	684	670	1.0624
PF3D7_0819600	conserved Plasmodium protein, unknown function	2	2	5.8372	0.285232	1.11263	2	1	LLM	WT	24649.8	22505.7	24541.2	24994.6	24007.8	30769.4	23898.9	26590.6	820	814	1.11263
PF3D7_1409800	RNA binding protein Bruno, putative (HoBo)	2	2	10.2026	0.298523	1.08137	5	1	WT	LLM	17446.1	16307.4	18959.2	14796.6	16404.9	17544.8	17570.9	16248.8	850	853	0.924754
PF3D7_0800200	erythrocyte membrane protein 1, PfEMP1 (VAR)	2	2	10.2823	0.298547	1.03772	1;2	2	LLM	WT	42182	38504.8	40346.7	41740.9	40697.2	43160.3	40344.5	41866.1	758	741	1.03772
PF3D7_0702500	Plasmodium exported protein, unknown function	2	2	9.4737	0.308246	1.05546	1	1	LLM	WT	121928	111243	121834	127499	116585	130609	118335	124898	544	522	1.05546
PF3D7_1144500	ubiquitin activating enzyme (E1) subunit Aos1, putative (AOS1)	2	2	8.9021	0.310977	1.03581	5	1	LLM	WT	44993.1	48986.2	47170.8	48057	47641.1	50507.3	47050.1	48735.1	733	718	1.03581
PF3D7_1247200	conserved Plasmodium protein, unknown function	2	2	16.9091	0.414698	1.05707	4	1	WT	LLM	153433	134300	138723	124923	131939	146569	142152	134477	512	513	0.94601
PF3D7_1023200	orotidine monophosphate decarboxylase (OMPDC)	2	2	15.7645	0.45708	1.04013	5	1	LLM	WT	133754	148674	154954	145426	152006	157505	145794	151646	510	504	1.04013
PF3D7_0927900	phosphatidylserine decarboxylase (PSD)	2	2	9.8508	0.469665	1.01934	4	1	LLM	WT	27015.8	26309.1	26374	26284.3	28253.2	26702.9	26566.3	27080.1	807	812	1.01934
PF3D7_0504200	ATP-dependent helicase, putative	2	2	14.9475	0.470533	1.27938	5	1	LLM	WT	49092.4	23759.7	16364.6	53475.2	35005.5	25661.4	29738.9	38047.3	795	756	1.27938
PF3D7_0719000	conserved Plasmodium protein, unknown function	2	2	10.5261	0.482631	1.0755	3;4	2	LLM	WT	9774.94	8710.25	7878.94	10271.9	8206.61	9876.11	8788.04	9451.55	903	894	1.0755
PF3D7_0626300	3-oxoacyl-acyl-carrier protein synthase I/II (FabB/FabF)	2	2	13.1108	0.53365	1.08768	5	1	LLM	WT	9254.67	8984.43	6989.12	10543.7	7822.03	9074.41	8409.41	9146.72	908	901	1.08768
PF3D7_0622600	conserved Plasmodium protein, unknown function	2	2	16.0938	0.570032	1.02983	3	1	LLM	WT	23949.5	20389.8	22349.4	22177	23704.2	22796.3	22229.5	22892.5	829	827	1.02983
PF3D7_1239300	conserved Plasmodium protein, unknown function	2	2	18.7322	0.658291	1.00929	1	1	WT	LLM	66775.1	66217.1	68907.6	66950.9	64792.7	68298.3	67299.9	66680.6	656	653	0.990798
PF3D7_0516400	conserved Plasmodium protein, unknown function	2	2	15.6183	0.658839	1.01545	2	1	LLM	WT	49327.8	51732.1	53395.3	51676	50592.4	54572.8	51485.1	52280.4	711	710	1.01545
PF3D7_0310600.2	SAC3/GNAP family-related protein, putative	2	2	10.988	0.668267	1.01296	4	1	WT	LLM	58239.3	57154.7	57944.5	53773.9	58832.2	58514.2	57779.5	57040.1	687	692	0.987203
PF3D7_1341900	vacuolar ATP synthase subunit d, putative	2	2	15.9162	0.668321	1.0225	1;2	2	LLM	WT	66695.6	58982.5	67779.7	65648.8	63147.3	69014.4	64485.9	65936.8	665	659	1.0225
PF3D7_1230100	conserved Plasmodium protein, unknown function	2	2	13.4582	0.685696	1.01605	1	1	LLM	WT	99301.6	96249.6	108190	99488.3	104983	104147	101247	102873	571	557	1.01605
PF3D7_1126900	small nuclear ribonucleoprotein F, putative (SNRPF)	2	2	11.9394	0.693944	1.02129	3;5	2	WT	LLM	51553	55240	58991.7	54307.3	51376.9	56644.4	55261.5	54109.5	695	703	0.979153
PF3D7_0219800	Plasmodium exported protein (PHISTc), unknown function	2	2	9.1269	0.725519	1.02449	4	1	LLM	WT	10319.4	8970.4	11294.5	10020.7	10239.5	11072.9	10194.8	10444.4	890	886	1.02449
PF3D7_1144900	Rab GTPase 6 (RAB6)	2	2	14.4002	0.72566	1.01193	2	1	LLM	WT	59214.2	65651.1	62961.2	61526.4	64348.4	64192.6	62608.8	63355.8	672	671	1.01193
PF3D7_1444300	apicoplast 1-acyl-sn-glycerol-3-phosphate acyltransferase, putative	2	2	17.0463	0.736485	1.03767	4;5	2	WT	LLM	54444.6	44929.5	41422.4	47907.8	43239.7	44537.9	46932.2	45228.5	734	728	0.963699
PF3D7_0320800	ATP-dependent RNA helicase, putative (DOZI)	2	2	14.1692	0.748495	1.01266	3	1	LLM	WT	19464	17830.1	17213.4	18285.1	17960.2	18952.3	18169.2	18399.2	849	843	1.01266
PF3D7_1320800	dihydrolipamide succinyltransferase component of 2-oxoglutarate dehydrogenase complex	2	2	15.5472	0.749987	1.0227	4	1	LLM	WT	23165.2	26105.9	22187.6	22689.7	23898.1	26493	23819.6	24360.3	821	821	1.0227
PF3D7_0810000	acyl-CoA binding protein, putative	2	2	15.489	0.77876	1.01178	1;3	2	LLM	WT	104770	102728	111562	104558	104323	113940	106354	107607	559	547	1.01178
PF3D7_1324800	dihydrofolate synthase/folylpolyglutamate synthase (DHFS-FPGS)	2	2	13.7393	0.810373	1.00764	5	1	WT	LLM	79118.7	80529.2	74841.5	80581.2	76130.1	75999.5	78163.1	77570.2	620	621	0.992415
PF3D7_1366900	conserved Plasmodium protein, unknown function	2	2	12.4289	0.895786	1.01122	5	1	WT	LLM	28605.5	32692.3	34604.9	31988.2	32927.4	29923.3	31967.6	31612.9	788	787	0.988907
PF3D7_0725200	mago nashi protein homolog, putative	2	2	5.2373	0.905061	1.01372	3	1	WT	LLM	37633.5	32218.3	41686.9	33948.9	34187.3	41892.8	37179.6	36676.4	767	763	0.986465
PF3D7_0803000	peptidyl-prolyl cis-trans isomerase (CYP81)	2	2	14.7906	0.916689	1.00517	1	1	WT	LLM	350137	314825	348178	342996	325673	339256	337713	335975	376	367	0.994853
PF3D7_1422100	mitochondrial ribosomal protein L21 precursor, putative	2	2	9.289	0.934681	1.01322	3	1	LLM	WT	10180.3	9485.56	8248.12	9368.26	10875	8039.72	9304.65	9427.64	898	895	1.01322
PF3D7_1005400	conserved Plasmodium protein, unknown function	2	2	14.356	0.957833	1.00765	5	1	WT	LLM	8947.92	8517.93	7235	8110.45	8306.16	8096.63	8233.62	8171.08	910	907	0.992404
PF3D7_1366700	conserved Plasmodium protein, unknown function	2	1	12.1108	1.25408e-05	6.94459	4	1	LLM	WT	842.479	830.19	671.676	5430.72	5319.2	5530.59	781.448	5426.84	979	936	6.94459
PF3D7_1206100	IMP-specific 5'-nucleotidase, putative,haloacid dehalogenase hydrolase, putative	2	1	17.1139	1.37459e-05	4.16884	2	1	WT	LLM	8715.81	7490.25	7416.6	1837.02	1871.1	1958.36	7874.22	1888.83	912	968	0.239875
PF3D7_1224000	GTP cyclohydrolase I (GTP-CH)	2	1	9.2092	6.21594e-05	4.87653	3	1	WT	LLM	7994.91	9483.5	7505.31	1905.89	1585.13	1632.24	8327.91	1707.75	909	972	0.205064
PF3D7_0102800	conserved Plasmodium protein, unknown function	2	1	20.682	0.000149332	1.85638	3	1	LLM	WT	58608.1	54221.1	50581.8	101070	99051.3	103232	54470.3	101118	700	560	1.85638
PF3D7_0628300	choline/ethanolaminephosphotransferase,putative	2	1	17.5624	0.000275548	1.68671	3	1	LLM	WT	19396.9	19244.2	17509.1	33359	30374	30976.2	18716.7	31569.7	844	788	1.68671
PF3D7_1132000	ubiquitin-like protein, putative	2	1	14.0719	0.000428015	2.44306	3	1	WT	LLM	16485.7	18705.1	15754.4	6792.22	6241.36	7819.46	16981.7	6951.01	854	916	0.409323
PF3D7_1418000	ubiquitin fusion degradation protein UFD1, putative (UFD1)	2	1	10.4173	0.00067399	1.70915	5	1	LLM	WT	2232.39	2131.88	2350.19	3499.02	3840.38	4136.65	2238.15	3825.35	963	947	1.70915
PF3D7_0819200	perforin like protein 5 (PPLP5)	2	1	9.7029	0.00183175	2.25087	3	1	WT	LLM	3321.65	2612.71	2853.3	1449.93	1092.59	1361.6	2929.22	1301.37	956	977	0.444272
PF3D7_1147700	mitochondrial ATP synthase delta subunit, putative	2	1	15.0842	0.00520887	1.40611	1;5	2	WT	LLM	23824.1	19344.8	21300.8	15447.1	14991.5	15411.1	21489.9	15283.2	833	859	0.711181
PF3D7_1239100	mitochondrial ribosomal protein L23 precursor, putative	2	1	9.9818	0.00598971	1.56559	5	1	LLM	WT	59833.8	46019.6	46608.7	78800.3	80078	79814.5	50820.7	79564.2	714	615	1.56559
PF3D7_1013300	conserved Plasmodium protein, unknown function	2	1	9.7124	0.010983	2.7559	3	1	LLM	WT	4690.61	5024.79	9845.57	16942.2	17812.6	19153.3	6520.33	17969.4	926	846	2.7559
PF3D7_1113200	conserved Plasmodium protein, unknown function	2	1	15.1043	0.0123659	1.48692	5	1	WT	LLM	9440.96	9161.98	7504.67	6475.56	5346.6	5736.06	8702.54	5852.74	905	930	0.672533
PF3D7_0933200	calcyclin binding protein, putative	2	1	14.3912	0.0331489	1.38021	4	1	WT	LLM	33066.8	34130.1	26076.3	22750.9	20415.4	24413	31091.1	22526.4	789	830	0.72453
PF3D7_1102200	DnaJ protein, putative	2	1	18.3491	0.0501914	1.23623	4	1	WT	LLM	10825.1	13512.7	12461.2	9799.58	10647.5	9319.88	12266.3	9922.34	878	891	0.808909
PF3D7_1141700	conserved Plasmodium protein, unknown function	2	1	16.4064	0.0721934	1.14244	3	1	WT	LLM	219381	210374	221582	205899	192817	171412	217112	190043	446	465	0.875321
PF3D7_1242400	conserved Plasmodium protein, unknown function	2	1	8.0882	0.0837939	1.52287	2	1	LLM	WT	4613.8	5240.76	4659.91	6544.3	5668.48	9890.92	4838.16	7367.9	939	911	1.52287
PF3D7_1310300	conserved Plasmodium protein, unknown function	2	1	8.9719	0.110595	1.07952	5	1	LLM	WT	165314	173161	179847	178619	184280	196641	172774	186513	487	467	1.07952
PF3D7_1458000	cysteine proteinase falcipain 1	2	1	10.1857	0.114978	1.26625	4	1	WT	LLM	78343.4	80274.1	57557.3	60643.6	56302.1	53774.2	72058.3	56906.7	643	693	0.789731
PF3D7_1475900	conserved Plasmodium protein, unknown function	2	1	15.6742	0.118161	1.07286	5	1	WT	LLM	80556.5	77917.8	78721.6	68705.7	75772.3	76609.2	79065.3	73695.7	617	630	0.932087
PF3D7_1128600	CCR4-NOT transcription complex subunit 2, putative (NOT2)	2	1	18.5484	0.128103	1.42781	4	1	WT	LLM	42904.3	34398	29378.3	31279.9	25264.9	18171.2	35560.2	24905.3	771	817	0.700371
PF3D7_0313600	conserved Plasmodium protein, unknown function	2	1	10.1418	0.138669	1.36213	2;4	2	LLM	WT	5540.76	3911.43	3593.16	6733.61	4732.01	6303.86	4348.45	5923.16	945	929	1.36213
PF3D7_0901900	probable protein, unknown function	2	1	13.5405	0.140804	1.39907	3	1	LLM	WT	1120.73	1364.78	773.334	1813.5	1309.68	1436.19	1086.28	1519.79	977	974	1.39907
PF3D7_0501100.1	heat shock protein 40, type II	2	1	19.3955	0.154802	1.166	5	1	WT	LLM	128695	103620	127314	96556.2	98651.8	113223	119876	102810	539	558	0.857636
PF3D7_1421000	conserved Plasmodium protein, unknown function	2	1	14.1367	0.158035	1.19653	4	1	WT	LLM	108955	123105	91619.8	84702.2	85788.7	100024	107893	90171.6	555	587	0.835747
PF3D7_0617300	conserved Plasmodium protein, unknown function	2	1	9.2595	0.198819	1.29414	3	1	WT	LLM	3462.4	3859.09	3284.01	2511.51	3700.74	1982.79	3535.16	2731.68	951	956	0.772716
PF3D7_1106900	conserved Plasmodium protein, unknown function	2	1	10.761	0.203244	1.10103	3;5	2	WT	LLM	14441.7	16741.7	17662.5	14903.1	14969.7	14491.1	16282	14788	856	862	0.908241
PF3D7_0415600	adenylate kinase (GAK)	2	1	9.8411	0.203973	1.36754	3;5	2	LLM	WT	9236.73	7493.86	5103.26	11989.1	10119	7750.57	7277.95	9952.92	918	890	1.36754
PF3D7_1037700	enhancer of rudimentary homolog, putative (ERH)	2	1	18.5062	0.22043	1.07776	5	1	WT	LLM	61133.6	63265.5	67539.4	55678.9	57996.9	64414.4	63979.5	59363.4	668	683	0.927851
PF3D7_1303200.1	SNARE protein, putative	2	1	16.0662	0.241326	1.05154	4	1	WT	LLM	70059.4	77333.3	77367.2	69660.2	70945.8	73138.3	74920	71248.1	632	642	0.95099
PF3D7_1028900	conserved Plasmodium protein, unknown function	2	1	13.1432	0.246225	1.09391	1	1	LLM	WT	211505	184383	218052	219572	209826	242199	204647	223866	454	436	1.09391
PF3D7_0708100	DNA-directed RNA polymerase 2 8.2 kDa polypeptide, putative	2	1	8.675	0.269085	1.07452	3	1	WT	LLM	96606.2	93719.6	105366	85673.4	89898.4	99614.4	98564	91728.7	576	583	0.930652
PF3D7_1436600	cGMP-dependent protein kinase (PKG)	2	1	18.6765	0.291339	1.09323	3	1	LLM	WT	22474.6	18322.7	22655.2	23173.1	21824.3	24370.6	21150.8	23122.6	834	823	1.09323
PF3D7_1406000	RNA binding protein, putative	2	1	9.3149	0.354062	1.13797	2	1	WT	LLM	9384.15	11182.7	9376.82	9602.47	9894.84	6815.87	9981.23	8771.06	892	905	0.878756
PF3D7_1106000	RuvB DNA helicase, putative	2	1	10.8803	0.391716	1.06555	2	1	LLM	WT	28773.5	32047.3	26787.1	33051.8	31654.5	28644.1	29202.6	31116.8	797	791	1.06555
PF3D7_1243000	syntaxin, Qa-SNARE family (SYN16)	2	1	10.6087	0.425009	1.05236	1	1	WT	LLM	17628.2	19073.6	18928.9	18731.5	15760.3	18371	18543.6	17620.9	845	848	0.950244
PF3D7_0827400	conserved Plasmodium protein, unknown function	2	1	9.9384	0.436199	1.09309	4	1	LLM	WT	15016.9	13196.9	16213.1	14008.5	16092.2	18462	14809	16187.5	862	854	1.09309
PF3D7_0731300	Plasmodium exported protein (PHISTb), unknown function (PfG174)	2	1	5.1588	0.477755	1.124	5	1	LLM	WT	53101	49182.1	37599.4	62661.4	51062.7	43503.5	46627.5	52409.2	736	708	1.124
PF3D7_0730000	conserved Plasmodium protein, unknown function	2	1	12.8256	0.548067	1.08936	4	1	LLM	WT	5903.13	7795.78	4970.97	5880.2	7492.21	6965.87	6223.29	6779.43	929	918	1.08936
PF3D7_0416100	glutamyl-tRNA(Gln) amidotransferase subunit A, putative	2	1	13.5742	0.555743	1.07037	3	1	WT	LLM	61193	60051.5	75491	53846.3	59650.6	70303.8	65578.5	61266.9	662	678	0.934253
PF3D7_1124300	conserved Plasmodium protein, unknown function	2	1	9.3994	0.590203	1.07402	2	1	LLM	WT	9239.2	10356	9330.18	10503	12047.8	8515.63	9641.79	10355.5	894	887	1.07402
PF3D7_0518200	conserved Plasmodium protein, unknown function	2	1	13.9775	0.666526	1.03439	2	1	WT	LLM	105732	130707	121775	110966	117159	118180	119405	115435	543	536	0.966756
PF3D7_1464900	ATP-dependent protease la, putative	2	1	16.748	0.729167	1.01013	2	1	WT	LLM	69767.5	72767.3	75967.1	71164.6	73009.3	72136.4	72834	72103.4	639	636	0.989969
PF3D7_1125000	conserved Plasmodium protein, unknown function	2	1	9.5477	0.752952	1.01475	5	1	WT	LLM	61812.6	68542.6	69087	65883.2	63155	67505.1	66480.7	65514.4	659	662	0.985465
PF3D7_1026100	conserved Plasmodium protein, unknown function	2	1	12.7526	0.798898	1.01327	5	1	WT	LLM	9175.91	8884.07	8097.29	8571.6	8226.57	9016.45	8719.09	8604.87	904	906	0.986901
PF3D7_0205500	DNA-directed RNA polymerase II 16 kDa subunit, putative	2	1	10.1618	0.829138	1.03148	5	1	WT	LLM	1898.64	2601.97	2411.26	2532.63	1887.51	2280.77	2303.96	2233.64	962	961	0.969478
PF3D7_1372500	stevor, pseudogene	2	1	12.4824	0.947163	1.00126	2	1	LLM	WT	26962.9	31333.2	31211.1	29330.8	30361.6	29927.3	29835.8	29873.2	794	794	1.00126
PF3D7_0522700	iron-sulfur assembly protein, putative (SufA)	2	1	10.2943	0.973577	1.00283	4	1	LLM	WT	4397.56	5787.62	4891.82	4342.77	5204.94	5572.04	5025.67	5039.92	935	941	1.00283
PF3D7_0321400	protein kinase, putative	1	1	9.6506	3.30802e-05	2.03381	4	1	WT	LLM	56625.4	53763.3	52140.4	25350.8	27462.4	27100.3	54176.4	26637.8	703	813	0.491687
PF3D7_1238100	calcyclin binding protein, putative	1	1	12.6656	3.77465e-05	1.99021	5	1	LLM	WT	23271.6	23805.9	21366.7	45052.8	44779.3	46386.4	22814.7	45406.2	824	727	1.99021
PF3D7_0627300	c3h4-type ring finger protein, putative	1	1	10.3364	5.75679e-05	1.87184	2	1	WT	LLM	276072	298659	289510	162029	151202	148475	288080	153902	405	501	0.534233
PF3D7_0928500	conserved Plasmodium protein, unknown function	1	1	4.778	8.73457e-05	3.00022	5	1	LLM	WT	38397.5	45380.2	37635.2	117126	117287	129852	40471	121422	757	528	3.00022
PF3D7_1454800	conserved Plasmodium protein, unknown function	1	1	4.0105	8.73768e-05	1.84245	2	1	WT	LLM	127290	139643	142908	73744.1	72616.7	76083	136614	74148	516	629	0.542757
PF3D7_1346200	mog1 homolog, putative	1	1	4.2487	0.000208248	3.43933	5	1	LLM	WT	498.677	361.242	454.678	1480.69	1504.66	1535.98	438.199	1507.11	980	975	3.43933
PF3D7_0202500	early transcribed membrane protein 2 (ETRAMP2)	1	1	17.6364	0.000236028	1.51026	3	1	WT	LLM	515279	555234	539604	373152	345119	347845	536706	355372	272	360	0.662136
PF3D7_1449800	conserved Plasmodium protein, unknown function	1	1	4.8681	0.000283968	3.42997	3	1	WT	LLM	5655.99	6606.87	8013.15	1921.57	1943.61	2046.24	6758.67	1970.47	924	967	0.291548
PF3D7_1349100	nucleoside diphosphate hydrolase, putative	1	1	10.5118	0.000541441	1.51467	5	1	LLM	WT	47400.8	47448.6	46715.2	67766.8	69342.6	77314	47188.2	71474.5	731	640	1.51467
PF3D7_1222700	glideosome-associated protein 45 (GAP45)	1	1	6.9313	0.000775658	1.31226	2	1	LLM	WT	50574.1	48692.8	51861.9	63102.4	67299.5	67918.5	50376.3	66106.8	715	657	1.31226
PF3D7_0620600	conserved Plasmodium protein, unknown function	1	1	9.5742	0.000949802	1.50506	3	1	WT	LLM	61716.7	61707.1	68380.1	42420.7	44862.2	40156.6	63934.7	42479.8	669	736	0.664426
PF3D7_0606200	ubiquitin conjugating enzyme E2, putative	1	1	5.223	0.00113675	1.14548	5	1	WT	LLM	204097	198154	196245	171162	173457	177865	199498	174161	462	477	0.872997
PF3D7_1135500	conserved Plasmodium protein, unknown function	1	1	4.7613	0.00127376	1.72618	2	1	LLM	WT	1563.4	1455.59	1258.01	2553.7	2358.48	2470.69	1425.67	2460.96	973	958	1.72618
PF3D7_0615700	RNA and export factor binding protein, putative	1	1	10.1896	0.00146618	1.34943	1	1	WT	LLM	101048	98333.5	109689	74257.2	75455.3	79324.6	103023	76345.7	566	623	0.741053
PF3D7_1346600	conserved Plasmodium protein, unknown function	1	1	4.5219	0.00163482	2.43973	4	1	WT	LLM	5231.38	6647.34	5186.32	2736.32	2190.99	2067.34	5688.34	2331.55	931	960	0.409882
PF3D7_0927800	cytochrome c oxidase subunit, putative	1	1	5.4859	0.00237192	1.41879	5	1	WT	LLM	15668.7	17205.2	15687.3	12328.5	10771.8	11126.9	16187.1	11409.1	857	881	0.704827
PF3D7_1130100	60S ribosomal protein L38e, putative	1	1	7.4124	0.00240482	1.45937	4	1	LLM	WT	43744.3	42369.6	39678.2	57955.1	58551.6	67070.2	41930.7	61192.3	753	679	1.45937
PF3D7_0718700	conserved Plasmodium membrane protein, unknown function	1	1	5.3509	0.0030868	3.30178	5	1	LLM	WT	4183.01	3752.22	2476.52	13639.9	9612.44	11124.9	3470.58	11459.1	952	880	3.30178
PF3D7_1435200	conserved Plasmodium protein, unknown function	1	1	8.4254	0.00443352	2.00483	5	1	WT	LLM	75258	80575.8	66427.6	45135.7	31734.3	33992.7	74087.1	36954.2	635	762	0.498794
PF3D7_1320500	SNARE protein, putative (SNAP23)	1	1	3.995	0.00594276	1.1531	3	1	LLM	WT	10296	10535.1	11214.6	12519.2	12225.6	12207.3	10681.9	12317.3	889	876	1.1531
PF3D7_0929200	RNA binding protein, putative	1	1	13.7096	0.00635009	1.57301	3	1	LLM	WT	1805.82	2092.83	1598.56	3013.89	2973.16	2660.14	1832.4	2882.4	969	953	1.57301
PF3D7_0829200	prohibitin, putative	1	1	4.466	0.00715065	1.08544	5	1	LLM	WT	5026.85	4787.53	4905.42	5377.44	5358.72	5241.29	4906.6	5325.82	938	938	1.08544
PF3D7_0416600	prohibitin-like protein, putative	1	1	4.8209	0.00724923	2.60406	2	1	WT	LLM	5202.69	4448.68	4277.34	2178.91	1974.79	1195.14	4642.9	1782.95	942	971	0.384016
PF3D7_0402700	rifin, pseudogene	1	1	5.5367	0.00744445	1.54698	2	1	WT	LLM	7521.75	9856.07	8323.61	5565.27	5853.71	5194.96	8567.14	5537.98	906	933	0.646421
PF3D7_1014400	MO15-related protein kinase (MRK)	1	1	4.9728	0.00759539	1.7181	3	1	LLM	WT	1424.92	1127.99	1258.92	2350.4	1830.74	2367.94	1270.61	2183.03	975	963	1.7181
PF3D7_1132800	aquaglyceroporin (AQP)	1	1	5.5696	0.00820601	1.43744	5	1	WT	LLM	38413.4	34804.9	32539	27397.2	23093.1	23082.8	35252.4	24524.4	772	819	0.695679
PF3D7_1347800	leucine-rich repeat protein (LRR4.1)	1	1	3.4219	0.0085903	1.43583	4	1	WT	LLM	6604.47	8118.28	7817.18	5456.54	5412.98	4828.69	7513.31	5232.73	917	939	0.696462
PF3D7_0816200	vacuolar protein-sorting protein VPS2, putative	1	1	8.1538	0.00939816	1.19688	1	1	LLM	WT	168310	155049	165110	205383	185735	193521	162823	194880	497	457	1.19688
PF3D7_1403200	conserved Plasmodium protein, unknown function	1	1	9.352	0.0102154	1.29508	2	1	WT	LLM	7723.92	6664.1	6770.54	5283.59	5263.21	5790.78	7052.85	5445.86	920	935	0.77215
PF3D7_1326400	translation initiation factor EIF-2B gamma subunit, putative	1	1	4.6323	0.0105721	1.49078	4	1	WT	LLM	47066.3	56158.6	45048.2	30523.1	32087.5	36849.1	49424.3	33153.2	717	780	0.670788
PF3D7_0303900	conserved Plasmodium protein, unknown function	1	1	9.2128	0.0113689	1.44868	5	1	WT	LLM	300076	314106	259749	220790	179038	203430	291310	201086	403	453	0.690282
PF3D7_1234900	conserved Plasmodium protein, unknown function	1	1	9.8734	0.0118569	1.23602	2	1	LLM	WT	4372.63	4811.52	4265.4	5287.28	5455.55	5881.14	4483.18	5541.32	943	932	1.23602
PF3D7_1347000	G-beta repeat protein, putative	1	1	4.4604	0.0146859	1.53091	5	1	WT	LLM	20933.2	19321.8	20260.9	15800.3	12643.9	11085.1	20171.9	13176.4	840	871	0.653207
PF3D7_0532100	early transcribed membrane protein 5 (ETRAMP5)	1	1	4.9408	0.0148892	1.91318	1	1	LLM	WT	3697.14	2300.36	3777.41	6445	5898.9	6357.3	3258.3	6233.73	953	923	1.91318
PF3D7_0606800	probable protein, unknown function	1	1	5.7278	0.0166725	1.10523	3	1	LLM	WT	5089.48	5011.47	4843.66	5716.46	5327.31	5473.39	4981.54	5505.72	936	934	1.10523
PF3D7_1323600	conserved Plasmodium protein, unknown function	1	1	4.3534	0.0194883	1.27875	4	1	WT	LLM	28113.5	30475.9	25431.8	23577.2	20823.8	21304.5	28007.1	21901.8	802	835	0.782011
PF3D7_0304400	60S ribosomal protein L44, putative	1	1	5.6664	0.020573	1.26723	4	1	WT	LLM	11451.5	10062.3	12191.3	8402.11	9247.2	8948.25	11235	8865.85	885	903	0.789125
PF3D7_1128100	cochaperone prefoldin complex subunit, putative	1	1	5.942	0.0206076	1.62013	5	1	WT	LLM	54765.1	58317.3	46085.4	39880.9	31131.8	27231.4	53055.9	32748	707	783	0.617236
PF3D7_0825800	conserved Plasmodium protein, unknown function	1	1	5.5006	0.0207884	1.2054	4	1	WT	LLM	51870	57303.9	57419.1	44443.1	44152.4	49610.3	55531	46068.6	693	723	0.829602
PF3D7_1210000	mitochondrial ribosomal protein L1-2 precursor, putative	1	1	4.3369	0.0209849	1.49216	4	1	WT	LLM	6042.32	7814.44	6614.99	4526.09	3978.79	5214.62	6823.92	4573.17	922	943	0.670167
PF3D7_1338700	conserved Plasmodium protein, unknown function	1	1	8.7172	0.0223422	1.35286	4	1	WT	LLM	44058.9	44364.1	54193.3	33429.5	33443.5	38545.7	47538.8	35139.6	726	774	0.739177
PF3D7_1363600	conserved Plasmodium protein, unknown function	1	1	5.0314	0.02433	1.35751	1	1	LLM	WT	91600	88147.3	73529.3	117969	123152	102704	84425.5	114608	599	537	1.35751
PF3D7_0518800	secreted ookinete protein, putative (PSOP13)	1	1	4.8812	0.0253767	1.26339	2	1	LLM	WT	151265	151583	153221	167824	201228	207143	152023	192065	505	462	1.26339
PF3D7_1124700	co-chaperone GrpE, putative	1	1	4.4712	0.02704	1.08906	1	1	LLM	WT	583568	550584	586970	624987	608974	640450	573708	624803	269	252	1.08906
PF3D7_1012300	ubiquinol-cytochrome c reductase complex subunit, putative	1	1	5.2961	0.0298351	1.25302	2	1	LLM	WT	2636.28	3142.04	3122.33	3961.47	3716.54	3474.69	2966.88	3717.57	955	949	1.25302
PF3D7_1356700	DnaJ protein, putative	1	1	4.5236	0.0320524	1.16401	1	1	WT	LLM	122252	114641	133585	109077	104870	104330	123493	106092	535	553	0.859096
PF3D7_1463500	conserved Plasmodium protein, unknown function	1	1	5.4559	0.0331321	1.48708	2	1	LLM	WT	2196.13	1480.51	1567.36	2544.51	2460.84	2792.91	1748	2599.42	971	957	1.48708
PF3D7_0915100	ubiquitin conjugating enzyme, putative	1	1	13.4434	0.0341951	1.27849	5	1	WT	LLM	47335.7	45062	37503.7	33830.2	32200.5	35574.5	43300.5	33868.4	748	776	0.782172
PF3D7_0919300	thioredoxin, putative	1	1	5.4323	0.0355453	1.22747	5	1	WT	LLM	13833.7	11667	11503.2	10243	9535.83	10367.7	12334.6	10048.8	877	889	0.814686
PF3D7_0906300	Maf-like protein, putative	1	1	3.9694	0.0360081	1.46517	4	1	LLM	WT	12573.1	8858.45	12619.1	15218.6	16761.8	17909.5	11350.2	16630	884	852	1.46517
PF3D7_1474600	conserved Plasmodium membrane protein, unknown function	1	1	6.471	0.0368829	1.09137	1	1	LLM	WT	25505.4	23513.4	24051.5	27351.1	26004.8	26390.6	24356.8	26582.2	818	815	1.09137
PF3D7_1477400	probable protein, unknown function	1	1	11.7562	0.0371149	1.17407	1	1	WT	LLM	80671.3	70391.8	70450.1	65778.4	62534.2	60359.3	73837.7	62890.6	638	673	0.851741
PF3D7_0221100	Plasmodium exported protein, unknown function, pseudogene	1	1	4.5611	0.0440662	1.3074	4	1	WT	LLM	8823.26	10779.5	8193.53	6681.63	6964.41	7614.69	9265.42	7086.91	899	914	0.764878
PF3D7_0729000	signal recognition particle SRP9 (SRP9)	1	1	5.0807	0.0442064	1.34808	5	1	WT	LLM	15461.8	15076.2	12146.5	11516.9	9191.29	10954.9	14228.2	10554.4	864	885	0.741795
PF3D7_0608000	conserved protein, unknown function	1	1	5.0494	0.0450896	1.14284	3;4	2	WT	LLM	189524	178347	164004	158456	157527	149414	177292	155132	484	500	0.875011
PF3D7_1111900	conserved Plasmodium protein, unknown function	1	1	5.3361	0.0455412	1.2337	1	1	WT	LLM	30210.3	24822.8	30217.6	23601.9	21677.4	23822.4	28416.9	23033.9	800	824	0.810571
PF3D7_0519000	conserved Plasmodium protein, unknown function	1	1	13.188	0.0469855	1.12825	1	1	LLM	WT	74638.8	73509.9	82466.6	82776.6	88652.9	88762.5	76871.8	86730.6	627	599	1.12825
PF3D7_0713200	RESA-like protein	1	1	8.8606	0.0568809	1.23336	5	1	WT	LLM	16981.3	15360.5	14486.5	14251.5	11423.7	12292.9	15609.5	12656	858	872	0.810793
PF3D7_0932000	conserved Plasmodium protein, unknown function	1	1	4.6741	0.0686754	1.84939	5	1	LLM	WT	805.562	1646.27	933.468	1624.61	2653.97	1982.16	1128.43	2086.91	976	966	1.84939
PF3D7_1238600	sphingomyelin phosphodiesterase, putative	1	1	10.9158	0.0709306	1.25467	5	1	WT	LLM	70462.9	69303.5	55588.4	56645	47579.7	51477.7	65118.3	51900.8	663	711	0.797024
PF3D7_1339500	mitochondrial ribosomal protein L49 precursor, putative	1	1	6.0445	0.0761359	1.12209	1	1	WT	LLM	18539.2	16001.6	16513.2	15669.2	14877.4	14952.3	17018	15166.3	853	860	0.891191
PF3D7_0604900	conserved Plasmodium protein, unknown function	1	1	4.8652	0.0761498	1.2647	5	1	WT	LLM	3159.69	2599.58	2390.36	2014.39	2368.63	2060.92	2716.54	2147.98	959	965	0.790703
PF3D7_0111400	conserved Plasmodium protein, unknown function (GEXP19)	1	1	4.7246	0.0766811	1.12105	1	1	LLM	WT	11395.2	13133.1	12147.1	14181.7	13917.7	13015.6	12225.1	13705	879	869	1.12105
PF3D7_1313700	septum formation protein MAF homologue, putative	1	1	5.1794	0.0906301	1.17228	4	1	WT	LLM	10295.4	8467.18	9959.44	8277.16	8614.01	7609.84	9573.99	8167.01	895	908	0.853041
PF3D7_1250300	Hbeta58/Vps26 protein homolog, putative	1	1	4.9902	0.092777	1.18424	3	1	LLM	WT	1730.59	1699.48	2091.38	2045.46	2139.9	2353.35	1840.48	2179.57	968	964	1.18424
PF3D7_0630800	conserved Plasmodium protein, unknown function	1	1	5.3356	0.0986924	1.13686	4	1	WT	LLM	5225.14	4791.54	5230.68	4959.46	4246.91	4205.45	5082.45	4470.61	934	944	0.879616
PF3D7_1432700	protein-L-isoaspartate O-methyltransferase beta-aspartate methyltransferase, putative	1	1	12.225	0.0989765	1.15377	5	1	WT	LLM	28005.9	26449.2	22840.3	21786.3	21780	23427.6	25765.1	22331.3	809	833	0.866726
PF3D7_0927000	CS domain protein, putative	1	1	4.5028	0.0992951	1.14598	1	1	WT	LLM	43150.1	38851.3	46016.3	36659.3	34987.3	40063.8	42672.6	37236.8	751	760	0.872617
PF3D7_1214600	adrenodoxin-type ferredoxin, putative	1	1	10.1088	0.104215	1.48508	3	1	WT	LLM	3676.3	2155.48	2366.03	1712.11	2090.69	1717.32	2732.6	1840.04	957	970	0.673364
PF3D7_0725400	conserved Plasmodium protein, unknown function	1	1	5.6438	0.105549	1.14519	2	1	LLM	WT	74520.1	83483.9	87815.1	89211.4	90128.7	102169	81939.7	93836.3	607	579	1.14519
PF3D7_1351600	glycerol kinase (GK)	1	1	4.9397	0.111781	1.28781	4	1	WT	LLM	8239.32	7564.15	6779.75	4574.97	6554.8	6406.34	7527.74	5845.37	916	931	0.776511
PF3D7_1330200	conserved Plasmodium protein, unknown function	1	1	5.4569	0.119013	1.18004	5	1	LLM	WT	8301.76	10172.5	8584.62	9517.18	10955.9	11457.6	9019.64	10643.5	901	884	1.18004
PF3D7_1425700	conserved Plasmodium protein, unknown function	1	1	5.1505	0.123431	1.24514	2	1	WT	LLM	3987.12	4359.06	4595.06	3738.82	3904.04	2750.54	4313.75	3464.47	946	951	0.803123
PF3D7_1339000	probable protein, unknown function	1	1	5.2271	0.129225	2.31197	5	1	LLM	WT	633.712	262.677	78.8495	751.606	819.749	683.367	325.079	751.574	981	981	2.31197
PF3D7_0402900	probable protein, unknown function	1	1	10.7106	0.13703	1.02169	2	1	LLM	WT	91269.5	93569.4	90722.3	94761	94129	92647.5	91853.7	93845.9	587	578	1.02169
PF3D7_0512900	conserved Plasmodium protein, unknown function	1	1	4.4881	0.145323	1.2081	5	1	WT	LLM	2075.92	2182.25	1689.87	1773.73	1723.53	1426.21	1982.68	1641.16	967	973	0.827746
PF3D7_0615000	conserved Plasmodium protein, unknown function	1	1	5.811	0.147929	1.06701	3	1	WT	LLM	22119.4	20768	23371.3	20734.2	21049.7	20313.9	22086.3	20699.3	830	837	0.937201
PF3D7_0511400	conserved Plasmodium protein, unknown function	1	1	3.9983	0.148397	1.13615	4	1	LLM	WT	9692.4	11245.2	12084.2	13333.6	12259.6	11924.5	11007.3	12505.9	886	873	1.13615
PF3D7_1238900	protein kinase 2 (PK2)	1	1	5.5205	0.173152	1.29727	5	1	WT	LLM	12289	13631.4	9898.7	11768.5	7705.76	8136.78	11939.7	9203.69	881	899	0.770848
PF3D7_0915900	conserved Plasmodium protein, unknown function	1	1	8.7664	0.173574	1.13259	2	1	LLM	WT	9446.5	10007.7	11103.5	10431.6	11438.4	12739.2	10185.9	11536.4	891	879	1.13259
PF3D7_0318700	trophozoite stage antigen	1	1	4.0765	0.173707	1.4099	3	1	LLM	WT	3150.79	1591.81	1608.22	3324.85	2590.87	3038.3	2116.94	2984.67	965	952	1.4099
PF3D7_1421400	DNA-directed RNA polymerase III subunit C, putative	1	1	5.8354	0.180286	2.22906	5	1	LLM	WT	6419.21	8980.01	6328.48	23898.4	18133.2	6400.8	7242.57	16144.1	919	855	2.22906
PF3D7_1310200	conserved Plasmodium protein, unknown function	1	1	5.1927	0.181259	1.45776	5	1	WT	LLM	2119.07	2062.1	1245.46	1572.32	1220.56	929.714	1808.88	1240.86	970	978	0.685986
PF3D7_0602900	conserved Plasmodium protein, unknown function	1	1	5.7096	0.187038	1.06552	3	1	WT	LLM	65134.5	72450.7	73008.1	64775.6	65232.7	67635.4	70197.8	65881.2	648	661	0.938509
PF3D7_0323900	erythrocyte membrane protein 1 (PfEMP1), exon2, pseudogene (VAR pseudogene)	1	1	4.9233	0.214651	1.15867	3	1	LLM	WT	4908.66	3958.73	4430.98	5449.94	5575.29	4383.18	4432.79	5136.13	944	940	1.15867
PF3D7_1203500	conserved Plasmodium protein, unknown function	1	1	12.2068	0.225744	1.08865	3	1	LLM	WT	65639	78289.1	72431.2	78223.4	74246	83069.5	72119.8	78513	641	619	1.08865
PF3D7_0529500	cell cycle regulator protein, putative	1	1	4.9857	0.229958	1.24167	3	1	LLM	WT	12260.6	17336.7	14843	15505.9	22585.8	17088.7	14813.4	18393.4	861	844	1.24167
PF3D7_1233700	homocysteine S-methyltransferase, putative	1	1	6.0215	0.237524	1.17461	4	1	WT	LLM	5537.48	3985.89	4488.88	3553	4085.99	4290.34	4670.75	3976.44	940	946	0.85135
PF3D7_1125900	conserved Plasmodium protein, unknown function	1	1	4.5603	0.251199	1.09059	1	1	LLM	WT	8957.06	7512.14	9104.13	9265	8888.13	9736.79	8524.44	9296.64	907	897	1.09059
PF3D7_1408500	conserved Plasmodium protein, unknown function	1	1	11.118	0.272961	1.18941	5	1	WT	LLM	47846	54462.5	39480.6	45783.2	32480.2	40946.4	47263	39736.6	729	743	0.840753
PF3D7_0722500	cell cycle control protein cwf15, putative	1	1	3.9556	0.297654	1.0486	3	1	LLM	WT	51462.5	51573.2	55230.3	53843.8	53253.6	58861	52755.3	55319.5	708	700	1.0486
PF3D7_0929500	conserved Plasmodium protein, unknown function	1	1	5.7808	0.305486	1.08659	4	1	LLM	WT	115036	99581	89625.1	107924	108166	114494	101414	110195	570	539	1.08659
PF3D7_0921000.1	ubiquitin conjugating enzyme, putative	1	1	11.2162	0.312927	1.17348	5	1	LLM	WT	28129.3	24658	37620.4	31660.6	33503.2	40927.9	30135.9	35363.9	792	772	1.17348
PF3D7_1105600	translocon component PTEX88 (PTEX88)	1	1	4.3495	0.324458	1.06302	2	1	WT	LLM	16173.8	14080.4	15645.8	13629.5	14230.5	15319.1	15300	14393	859	866	0.940718
PF3D7_0513100	conserved Plasmodium protein, unknown function	1	1	10.5006	0.334047	1.1316	5	1	WT	LLM	4293.06	4309.91	4097.54	4735.88	3293.34	3194.25	4233.5	3741.16	947	948	0.883702
PF3D7_1001200	acyl-CoA binding protein, isoform 2, ACBP2 (ACBP2)	1	1	5.5139	0.346099	1.06752	5	1	LLM	WT	23291.1	24927.1	27892.5	25440.4	27170.6	28638.4	25370.2	27083.1	812	811	1.06752
PF3D7_1135700	conserved Plasmodium protein, unknown function	1	1	5.4166	0.347549	1.06691	1	1	WT	LLM	2285.98	2656.64	2206.36	2191.24	2235.68	2273.73	2382.99	2233.55	960	962	0.937287
PF3D7_1367100	U1 small nuclear ribonucleoprotein, putative	1	1	5.5881	0.355953	1.08095	4	1	LLM	WT	5372.39	6153.42	5401.1	5408.43	6446.84	6441.94	5642.3	6099.07	932	927	1.08095
PF3D7_1243500	endosome sorting protein (SNF7 homologue), putative	1	1	9.0484	0.384466	1.07237	1	1	LLM	WT	31076.6	25577	25009.4	28020.2	28557.6	30995	27221	29190.9	804	796	1.07237
PF3D7_1353700	conserved Plasmodium protein, unknown function	1	1	5.093	0.445085	1.19392	4	1	WT	LLM	3566.77	5639.74	6183.13	4019.11	4878.23	3992.69	5129.88	4296.68	933	945	0.837578
PF3D7_1236100	clustered-asparagine-rich protein	1	1	5.8421	0.446075	1.035	1	1	LLM	WT	48456.7	44168.6	50258.6	49728.8	47663.5	50493.1	47628	49295.2	725	715	1.035
PF3D7_1252200	chitinase (CHT1)	1	1	4.8587	0.451368	1.02662	5	1	WT	LLM	11031.8	11243.2	11807.7	10605.1	11052.3	11541.6	11360.9	11066.3	883	883	0.974075
PF3D7_1108300	pterin-4a-carbinolamine dehydratase (PCD)	1	1	5.0573	0.455641	1.09615	1	1	WT	LLM	4384.36	3843.29	3231.76	3906.47	3264.89	3282.89	3819.8	3484.75	949	950	0.912285
PF3D7_1407500	tRNA m2G10 methyltransferase subunit, putative	1	1	10.6258	0.461593	1.09707	3	1	LLM	WT	32308.7	33917.5	39351.3	33288.2	37195.3	45342.2	35192.5	38608.6	774	750	1.09707
PF3D7_1360200	conserved protein, unknown function	1	1	3.7306	0.465257	1.11328	1	1	WT	LLM	961.34	919.692	1172.53	745.633	856.182	1141.05	1017.85	914.287	978	980	0.898251
PF3D7_0829300	U6 snRNA-associated Sm-like protein LSm8, putative (LSM8)	1	1	4.9231	0.488239	1.08176	1	1	WT	LLM	6317.18	6347.08	4849.9	5432.38	5670.25	5087.8	5838.05	5396.81	930	937	0.92442
PF3D7_0936100	early transcribed membrane protein	1	1	8.1248	0.50949	1.03754	3	1	WT	LLM	195531	178226	197311	181062	171940	197401	190356	183468	473	468	0.963815
PF3D7_1367300	conserved Plasmodium protein, unknown function	1	1	4.7776	0.548225	1.08828	5	1	LLM	WT	1790.44	2324.5	2339.44	1987.08	2302.13	2734.96	2151.46	2341.39	964	959	1.08828
PF3D7_1217900	conserved protein, unknown function	1	1	5.5636	0.561084	1.04546	3	1	LLM	WT	49129.5	44389.1	39859.1	44356.9	50403.9	44680.7	44459.3	46480.5	744	721	1.04546
PF3D7_0212200	mitochondrial ribosomal protein L12 precursor, putative	1	1	5.4517	0.595245	1.05951	1	1	WT	LLM	5355.52	5110.65	4321.48	4697.91	5278.03	3981.17	4929.22	4652.37	937	942	0.943835
PF3D7_1324700	SNARE protein, putative (YKT6.2)	1	1	5.2777	0.617676	1.05357	5	1	LLM	WT	18155.9	16995.9	20217.6	16657.8	20378.3	21299.5	18456.5	19445.2	846	839	1.05357
PF3D7_1460900.1	apicoplast ribosomal protein S10 precursor, putative	1	1	11.1426	0.619893	1.03871	2	1	LLM	WT	38800.8	37436.7	37048.2	35957.9	37581.2	44131.9	37761.9	39223.7	766	745	1.03871
PF3D7_1115500	transcription factor with AP2 domain(s), putative (ApiAP2)	1	1	10.1416	0.654397	1.01902	5	1	WT	LLM	24693.7	22145.9	24214.9	22492.2	23617.9	23618.1	23684.8	23242.7	822	822	0.981334
PF3D7_0626600	conserved Plasmodium protein, unknown function	1	1	5.1045	0.701688	1.02554	3	1	WT	LLM	16182.1	15536.7	13612.8	14941.9	15083.4	14177.4	15110.5	14734.2	860	863	0.975097
PF3D7_0530000	conserved Plasmodium protein, unknown function	1	1	5.8038	0.7021	1.0176	1	1	WT	LLM	60726.4	59437.6	64759.6	60275.9	56996.1	64453.2	61641.2	60575	680	682	0.982704
PF3D7_1131200	conserved Plasmodium protein, unknown function	1	1	10.472	0.783363	1.01159	3	1	WT	LLM	729893	720239	778975	761760	754564	687243	743035	734522	226	230	0.988543
PF3D7_0515800	BolA-like protein, putative	1	1	5.4141	0.809766	1.01661	5	1	LLM	WT	6358.33	6736.14	7468.56	6492.14	7562.8	6849.68	6854.34	6968.21	921	915	1.01661
PF3D7_0213200	conserved Plasmodium protein, unknown function	1	1	10.6034	0.82544	1.01236	3	1	WT	LLM	28370	27021.5	28909.9	26455.5	25315.8	31500.9	28100.5	27757.4	801	804	0.987792
PF3D7_1116300	peptidyl-prolyl cis-trans isomerase (CYP19C)	1	1	5.2143	0.917911	1.02692	4	1	WT	LLM	7247.81	7957.56	5204.14	7085.16	5633.71	7155.68	6803.17	6624.85	923	920	0.973789
PF3D7_0627000	conserved Plasmodium protein, unknown function	1	1	11.2678	0.925462	1.00702	3	1	LLM	WT	10195.9	10370.9	7502.75	8578.27	10771.6	8916.59	9356.5	9422.15	897	896	1.00702
PF3D7_1342400	casein kinase II beta chain (CK2beta2)	1	1	5.9923	0.98443	1.00197	5	1	LLM	WT	58582	62284.7	61202.4	65965.3	53891.4	62570.4	60689.7	60809	681	680	1.00197

## Sheet: Sexual stage proteins in Mrz
Accession number		Peptide count	Peptides used for quantitation	Anova (p)	Max fold change	Highest mean condition
PF3D7_0103800	actin-related protein	4	3	0.00483486	1.70781	LLM
PF3D7_0206200	pantothenate transporter	3	3	0.00441762	1.63539	LLM
PF3D7_0211500	GAF domain-related protein, putative	3	2	0.00158798	1.50216	WT
PF3D7_0313600	conserved Plasmodium protein, unknown function	2	1	0.138669	1.36213	LLM
PF3D7_0315900	conserved Plasmodium protein, unknown function	4	4	0.306127	1.09361	WT
PF3D7_0409900	actin-like protein, putative	3	3	0.0413332	1.10823	LLM
PF3D7_0414500	RNA-binding protein, putative	4	3	0.0013566	1.43127	LLM
PF3D7_0419000	conserved Plasmodium protein, unknown function	6	4	0.0975847	1.05945	LLM
PF3D7_0602300	liver merozoite formation protein, putative	2	2	0.17607	1.05903	LLM
PF3D7_0616500	TRAP-like protein	4	3	2.74433e-05	1.33654	LLM
PF3D7_0626300	3-oxoacyl-acyl-carrier protein synthase I/II	2	2	0.53365	1.08768	LLM
PF3D7_0705700	40S ribosomal protein S29, putative	5	5	0.990979	1.00055	LLM
PF3D7_0812300	sporozoite surface protein 3, putative	5	2	0.000204427	1.42664	WT
PF3D7_0815900	dihydrolipoyl dehydrogenase, apicoplast	3	3	0.0185122	1.19316	WT
PF3D7_0819200	perforin-like protein 5	2	1	0.00183175	2.25087	WT
PF3D7_0932600	apicoplast ribosomal protein S6, putative	5	3	0.828766	1.00585	WT
PF3D7_1009300	conserved Plasmodium protein, unknown function	5	5	0.000522391	1.62699	WT
PF3D7_1014000	GDP-L-fucose synthase	3	2	0.198725	1.05563	WT
PF3D7_1020100	flagellar outer arm dynein-associated protein, putative	5	4	0.358773	1.03639	WT
PF3D7_1102200	DnaJ protein, putative	2	1	0.0501914	1.23623	WT
PF3D7_1106900	conserved Plasmodium protein, unknown function	2	1	0.203244	1.10103	WT
PF3D7_1112900	conserved Plasmodium protein, unknown function	6	5	0.217185	1.05429	WT
PF3D7_1131000	RNA-binding protein s1, putative	4	2	0.00265649	1.2848	WT
PF3D7_1139700	adrenodoxin reductase, putative	4	2	0.236931	1.06737	WT
PF3D7_1206100	IMP-specific 5'-nucleotidase, putative	2	1	1.37459e-05	4.16884	WT
PF3D7_1212300	WD repeat-containing protein, putative	4	2	0.0180756	1.25024	WT
PF3D7_1230100	thioredoxin-like associated protein 1, putative	2	2	0.685696	1.01605	LLM
PF3D7_1242400	GAS8-like protein, putative	2	1	0.0837939	1.52287	LLM
PF3D7_1350000	conserved Plasmodium protein, unknown function	4	3	0.0511762	1.09145	WT
PF3D7_1372000	Plasmodium exported protein (PHISTa), unknown function	3	3	0.0905882	1.09125	WT
PF3D7_1410800	ankyrin-repeat protein, putative	2	2	0.0751077	1.56488	WT
PF3D7_1417000	inner membrane complex protein 1l, putative	2	2	0.0108819	1.40923	WT
PF3D7_1422900	14-3-3 protein, putative	3	2	0.000264289	2.71513	WT
PF3D7_1442800	conserved Plasmodium protein, unknown function	3	2	0.0646759	1.26745	WT
PF3D7_1457800	conserved Plasmodium protein, unknown function	5	4	0.0153031	1.10764	WT
PF3D7_1460300	60S ribosomal protein L29, putative	3	3	0.125927	1.1074	WT
PF3D7_1472800	conserved Plasmodium protein, unknown function	4	4	0.00296256	1.09146	WT
PF3D7_1475700	tubulin epsilon chain, putative	3	3	0.0096058	1.28138	WT
PF3D7_1475900	conserved Plasmodium protein, unknown function	2	1	0.118161	1.07286	WT

## Sheet: New protein IDs
Accession number	Protein Description
PF3D7_1431800	apyrase, putative
PF3D7_0504200	ATP-dependent RNA helicase DDX27, putative
PF3D7_0102800	conserved Plasmodium protein, unknown function
PF3D7_0317900	conserved Plasmodium protein, unknown function
PF3D7_0521600	conserved Plasmodium protein, unknown function
PF3D7_0524100	conserved Plasmodium protein, unknown function
PF3D7_0726700	conserved Plasmodium protein, unknown function
PF3D7_0727600	conserved Plasmodium protein, unknown function
PF3D7_0730000	conserved Plasmodium protein, unknown function
PF3D7_0827400	conserved Plasmodium protein, unknown function
PF3D7_0915300	conserved Plasmodium protein, unknown function
PF3D7_0915500	conserved Plasmodium protein, unknown function
PF3D7_1002600	conserved Plasmodium protein, unknown function
PF3D7_1004900	conserved Plasmodium protein, unknown function
PF3D7_1005400	conserved Plasmodium protein, unknown function
PF3D7_1015500	conserved Plasmodium protein, unknown function
PF3D7_1026100	conserved Plasmodium protein, unknown function
PF3D7_1113200	conserved Plasmodium protein, unknown function
PF3D7_1125000	conserved Plasmodium protein, unknown function
PF3D7_1142000	conserved Plasmodium protein, unknown function
PF3D7_1207900	conserved Plasmodium protein, unknown function
PF3D7_1222800	conserved Plasmodium protein, unknown function
PF3D7_1239300	conserved Plasmodium protein, unknown function
PF3D7_1241300	conserved Plasmodium protein, unknown function
PF3D7_1249200	conserved Plasmodium protein, unknown function
PF3D7_1326200	conserved Plasmodium protein, unknown function
PF3D7_1347600	conserved Plasmodium protein, unknown function
PF3D7_1401700	conserved Plasmodium protein, unknown function
PF3D7_1411800	conserved Plasmodium protein, unknown function
PF3D7_1473600	conserved Plasmodium protein, unknown function
PF3D7_1128500	conserved protein, unknown function
PF3D7_1441000	cytoplasmic tRNA 2-thiolation protein 2, putative
PF3D7_0620700	DnaJ protein, putative
PF3D7_0220400	DnaJ protein, putative, pseudogene
PF3D7_0114200	exported protein family 3
PF3D7_0416100	glutamyl-tRNA(Gln) amidotransferase subunit A
PF3D7_0823500	inner membrane complex protein 1i, putative
PF3D7_0522700	iron-sulfur assembly protein, putative
PF3D7_0702200	lysophospholipase, putative
PF3D7_1401500	lysophospholipase, putative
PF3D7_0108400	mitochondrial carrier protein, putative
PF3D7_1422100	mitochondrial ribosomal protein L21 precursor, putative
PF3D7_1239100	mitochondrial ribosomal protein L23 precursor, putative
PF3D7_0531200	mitochondrial ribosomal protein S16 precursor, putative
PF3D7_1027900	palmitoyltransferase DHHC10, putative
PF3D7_1117600	peptidyl-tRNA hydrolase ICT1, peptidyl-tRNA hydrolase ICT1, putative
PF3D7_0931700	PIH1 domain-containing protein, putative
PF3D7_0424900	Plasmodium exported protein (PHISTa), unknown function
PF3D7_0601700	Plasmodium exported protein (PHISTa), unknown function, pseudogene
PF3D7_0424800	Plasmodium exported protein (PHISTb), unknown function
PF3D7_0112900	Plasmodium exported protein, unknown function
PF3D7_1140300	P-loop containing nucleoside triphosphate hydrolase, putative
PF3D7_0901900	probable protein, unknown function
PF3D7_1003200	ribosome-binding factor A, putative
PF3D7_0223200	rifin
PF3D7_0631700	rifin, pseudogene
PF3D7_0625100	sphingomyelin synthase 2, putative
PF3D7_1372500	stevor, pseudogene
PF3D7_0817100	tRNA modification GTPase, putative
PF3D7_0211300	ubiquinol-cytochrome-c reductase complex assembly factor 1, putative
PF3D7_1343600	UDP-N-acetylglucosamine pyrophosphorylase, putative

## Sheet: WT >15%
Accession number	Protein Description	Function	Peptide count	Peptides used for quantitation	Confidence score	Anova (p)	Max fold change	Fractions	Occurrences	Highest mean condition	Lowest mean condition	Intensity Counts WT Inj1	Intensity Counts WT Inj2	Intensity Counts WT Inj3	Intensity Counts LLM Inj1	Intensity Counts LLM Inj2	Intensity Counts LLM Inj3	Average Intensity Counts WT	Average Intensity Counts LLM	Rank order WT	Rank order LLM	Ratio LLM/WT	Fold Change (%)
PF3D7_0112900	Plasmodium exported protein, unknown function	Exported protein	3	2	18.6637	0.000239314	1.56626	3	1	WT	LLM	28395.8	30015.9	27173.1	18041	17630.8	18971.1	28528.3	18214.3	799	845	0.638466	56.6255
PF3D7_0220800	cytoadherence linked asexual protein 2	Exported protein	35	20	227.406	0.00104566	1.17305	3;4;5	3	WT	LLM	1.01868e+06	982930	1.03428e+06	881723	855655	850651	1.01197e+06	862676	180	202	0.852476	17.3053
PF3D7_0223200	rifin	Exported protein	4	3	22.9854	0.00088459	1.26051	4;5	2	WT	LLM	188922	197073	202073	160720	153955	151854	196022	155510	466	498	0.793327	26.0515
PF3D7_0424600	Plasmodium exported protein (PHISTb), unknown function	Exported protein	25	22	188.888	6.52946e-05	1.15998	2;3;4	3	WT	LLM	969461	972526	955583	835995	840096	821867	965856	832653	194	208	0.862088	15.9975
PF3D7_0631700	rifin, pseudogene	Exported protein	3	2	21.1333	0.0130251	1.19509	3	1	WT	LLM	458835	471027	440491	396750	395603	354304	456784	382219	313	342	0.83676	19.5085
PF3D7_1002000	Plasmodium exported protein (hyp2), unknown function	Exported protein	4	4	24.5959	0.0021679	1.21045	1	1	WT	LLM	212343	200708	217837	177574	173451	170178	210296	173734	449	478	0.826142	21.0445
PF3D7_1148700	Plasmodium exported protein (PHISTc), unknown function	Exported protein	3	2	27.966	0.000880096	2.02223	4;5	2	WT	LLM	71982.4	90482.1	77207	37362.9	38477.9	42677.7	79890.5	39506.1	613	744	0.494504	102.223
PF3D7_0306500	conserved Plasmodium protein, unknown function	Hypothetical	2	2	14.7217	0.0318512	1.29277	4	1	WT	LLM	665383	625196	534850	513392	447359	451274	608476	470675	259	306	0.773531	29.2774
PF3D7_0317900	conserved Plasmodium protein, unknown function	Hypothetical	7	7	46.2696	0.000590111	1.51922	3	1	WT	LLM	445486	462402	481115	289023	298954	326308	463001	304762	310	387	0.658231	51.9224
PF3D7_0521600	conserved Plasmodium protein, unknown function	Hypothetical	2	2	11.6986	0.00334198	1.37819	3;4	2	WT	LLM	176834	198019	186333	139832	142105	125253	187062	135730	475	512	0.725589	37.819
PF3D7_0524100	conserved Plasmodium protein, unknown function	Hypothetical	8	5	41.1177	0.0235117	1.30625	4	1	WT	LLM	91987.5	103148	85775	65571.1	70953.6	78526.6	93636.8	71683.8	583	639	0.765551	30.6248
PF3D7_0618000	conserved Plasmodium membrane protein, unknown function	Hypothetical	3	2	25.8747	0.00882087	1.15603	2	1	WT	LLM	47255.2	50795.4	48245.6	43924.3	40842.1	41784	48765.4	42183.5	721	738	0.865029	15.6031
PF3D7_0730400	conserved Plasmodium protein, unknown function	Hypothetical	6	4	49.1036	0.015808	1.16647	5	1	WT	LLM	473268	523130	531775	430453	433762	445873	509391	436696	290	316	0.857291	16.6465
PF3D7_0811600	conserved Plasmodium protein, unknown function	Hypothetical	11	9	71.6262	0.00272093	1.354	5	1	WT	LLM	2.10191e+06	2.02124e+06	1.92839e+06	1.5838e+06	1.38617e+06	1.49942e+06	2.01718e+06	1.48979e+06	92	124	0.738553	35.3999
PF3D7_0909600	conserved Plasmodium protein, unknown function	Hypothetical	2	2	15.2573	0.00250441	1.2423	5	1	WT	LLM	59095.1	59168.6	54325.2	44931.1	47131.4	46864.8	57529.6	46309.1	688	722	0.804961	24.2296
PF3D7_0914400	conserved Plasmodium protein, unknown function	Hypothetical	7	4	54.0699	0.0474931	1.21624	4;5	2	WT	LLM	201905	196348	179043	172290	140667	161702	192432	158219	467	494	0.822208	21.6237
PF3D7_0918700	conserved Plasmodium protein, unknown function	Hypothetical	4	3	18.8623	0.00128554	1.46689	2	1	WT	LLM	72014.2	72387.7	71940.9	44976.8	49472.5	53034.8	72114.2	49161.4	642	716	0.681715	46.6889
PF3D7_0925900	conserved Plasmodium protein, unknown function	Hypothetical	11	8	103.2	9.14585e-05	1.21675	3;4;5	3	WT	LLM	1.10066e+06	1.07751e+06	1.11579e+06	893625	914689	898860	1.09798e+06	902391	164	193	0.821863	21.6748
PF3D7_0929700	conserved Plasmodium protein, unknown function	Hypothetical	2	2	15.7821	0.000767999	1.19546	3	1	WT	LLM	259533	250517	261414	220157	215551	209619	257155	215109	425	441	0.836496	19.5463
PF3D7_1108100	conserved Plasmodium protein, unknown function	Hypothetical	5	4	21.2103	0.00264275	1.27027	1	1	WT	LLM	64028.3	59888.6	62649.7	51375.5	46302	49194.4	62188.9	48957.3	675	717	0.787236	27.0267
PF3D7_1357400	conserved Plasmodium protein, unknown function	Hypothetical	6	5	26.8611	0.0143556	1.19237	1	1	WT	LLM	122907	128496	117583	108280	104639	96536	122996	103152	536	556	0.838664	19.2373
PF3D7_1401700	conserved Plasmodium protein, unknown function	Hypothetical	2	2	9.7008	0.0021711	1.73725	5	1	WT	LLM	11815.8	10632.5	9597.7	6716.2	5637	6093.24	10682	6148.81	888	926	0.575624	73.7245
PF3D7_1411800	conserved Plasmodium protein, unknown function	Hypothetical	3	3	18.2947	0.0114233	1.28844	5	1	WT	LLM	130281	129858	115720	105039	91033.2	95645.6	125287	97239.1	534	566	0.776134	28.8437
PF3D7_1425300	conserved Plasmodium protein, unknown function	Hypothetical	2	2	15.2217	0.000149638	1.595	2;3	2	WT	LLM	25678.4	27599.8	27300.1	16711.4	17615.1	16192.6	26859.4	16839.7	805	851	0.626957	59.5005
PF3D7_1440400	conserved Plasmodium protein, unknown function	Hypothetical	6	4	31.7689	0.0105749	1.18815	4	1	WT	LLM	270434	251185	253706	227309	205127	220114	258442	217516	423	440	0.841646	18.8148
PF3D7_1447700	conserved Plasmodium protein, unknown function	Hypothetical	4	4	19.0036	0.00915776	1.18989	5	1	WT	LLM	47738.1	47574	44242.9	41233.8	37782.4	38267.3	46518.3	39094.5	739	747	0.84041	18.9895
PF3D7_1473600	conserved Plasmodium protein, unknown function	Hypothetical	3	3	14.819	5.56654e-05	1.62945	5	1	WT	LLM	77902	83604.3	82936.8	50144.5	48619.2	51251.9	81481	50005.2	609	714	0.613704	62.9451
PF3D7_0217500	calcium-dependent protein kinase 1	Kinase/Phosphatase	3	3	20.3623	0.000383782	1.83845	4	1	WT	LLM	287344	296603	255551	160951	144442	151241	279833	152211	410	503	0.543937	83.8449
PF3D7_1108400	casein kinase 2, alpha subunit	Kinase/Phosphatase	25	16	142.91	0.0127641	1.16926	1;3;4;5	4	WT	LLM	504185	475363	467715	435279	395195	407284	482421	412586	303	330	0.855241	16.9261
PF3D7_1337800	calcium-dependent protein kinase 5	Kinase/Phosphatase	3	2	17.8417	0.000381189	1.18026	4	1	WT	LLM	63964.6	66279.6	64713.4	56159.5	54896.7	54126.1	64985.9	55060.8	664	701	0.847273	18.0257
PF3D7_1403900	serine/threonine protein phosphatase CPPED1, putative	Kinase/Phosphatase	2	2	17.6797	0.0303497	1.1523	4	1	WT	LLM	98920	111467	98303.8	89015.9	91319.1	87556.9	102897	89297.3	567	590	0.867832	15.2297
PF3D7_1135100	protein phosphatase PPM8, putative	Kinase/Phosphatase-not reqd	3	2	18.2654	0.0037184	1.29827	4	1	WT	LLM	57387.5	63327.4	66286	47746.1	47930	48362.1	62333.7	48012.8	674	719	0.770254	29.8273
PF3D7_0501500	rhoptry-associated protein 3	Motility/Invasion	35	30	280.568	6.52133e-05	1.15696	1;2;3;4;5	5	WT	LLM	2.12228e+06	2.13907e+06	2.13083e+06	1.865e+06	1.81393e+06	1.84604e+06	2.13072e+06	1.84166e+06	82	99	0.864334	15.696
PF3D7_0522600	inner membrane complex protein	Motility/Invasion	5	3	49.629	0.000180856	2.08081	2;4	2	WT	LLM	346850	413903	365281	185856	177090	178205	375344	180384	355	472	0.480582	108.081
PF3D7_0823500	inner membrane complex protein 1i, putative	Motility/Invasion	7	6	39.2452	0.000349769	1.40482	1;3	2	WT	LLM	111711	113380	120999	83271.7	83782.3	79305.5	115363	82119.9	548	608	0.711836	40.4818
PF3D7_1417000	inner membrane complex protein 1l, putative	Motility/Invasion	2	2	15.0259	0.0108819	1.40923	5	1	WT	LLM	328587	304126	268756	234149	199911	205629	300490	213230	394	443	0.709608	40.9228
PF3D7_0812300	sporozoite surface protein 3, putative	Motility/Invasion	5	2	38.8819	0.000204427	1.42664	2	1	WT	LLM	131680	124547	124266	89020.4	85797.7	91887.4	126831	88901.9	528	592	0.700946	42.6643
PF3D7_0828800	GPI-anchored micronemal antigen	Motility/Invasion	10	8	67.1268	0.0361042	1.15021	3;4	2	WT	LLM	645770	628832	617170	597066	526578	521080	630591	548242	250	273	0.869409	15.0206
PF3D7_1335000	MSP7-like protein	Motility/Invasion	9	7	57.6868	0.00197569	1.18223	1;3;4;5	4	WT	LLM	300811	278403	290659	247225	242366	246202	289958	245264	404	424	0.845862	18.2226
PF3D7_1422800	actin-related protein, putative	Motility/Invasion	4	2	24.2024	0.00872527	1.48175	5	1	WT	LLM	138254	165647	180080	104195	111357	111076	161327	108876	500	542	0.674879	48.1747
PF3D7_0805200	gamete release protein, putative	Other	3	2	28.1385	0.0353107	1.19198	2;3	2	WT	LLM	355955	403485	355750	302061	298125	335388	371730	311858	357	382	0.838938	19.1983
PF3D7_1242600	protein farnesyltransferase subunit alpha	Other	2	2	9.8074	0.037236	1.15903	5	1	WT	LLM	47185.5	52576.3	47875.4	45014.8	40007.4	42358.1	49212.4	42460.1	718	737	0.862793	15.9027
PF3D7_1027900	palmitoyltransferase DHHC10, putative	Other	3	1	21.9629	0.0146437	1.24036	2	1	WT	LLM	77732.4	83500.7	76497.4	59458.7	62810	69393.9	79243.5	63887.6	615	669	0.806218	24.0359
PF3D7_0106100	V-type proton ATPase subunit C, putative	Other	13	9	89.9074	0.0031717	1.23765	5	1	WT	LLM	658416	624874	616499	539673	496241	499081	633263	511665	249	284	0.807982	23.7652
PF3D7_0204500	aspartate transaminase	Other	5	3	25.5624	0.00271864	1.15024	4	1	WT	LLM	81438.9	80697	84360.6	72207.5	72934.1	69157.8	82165.5	71433.1	606	641	0.869381	15.0243
PF3D7_0413700	lysine decarboxylase-like protein, putative	Other	12	12	80.2342	0.000385358	1.27793	1;3;4;5	4	WT	LLM	324149	334056	337264	258023	252106	268844	331823	259658	378	416	0.782518	27.7926
PF3D7_0601600	tetratricopeptide repeat protein, putative	Other	3	3	15.1976	0.00882744	1.21003	3	1	WT	LLM	70788	65917.1	71474	54965.4	60849.9	56228.7	69393	57348	650	691	0.826423	21.0033
PF3D7_0610800	transketolase	Other	23	20	170.175	0.0123353	1.27722	2;3;5	3	WT	LLM	1.10588e+06	1.07404e+06	953474	871800	780956	800541	1.04446e+06	817766	175	214	0.782953	27.7215
PF3D7_0910800	cytosolic Fe-S cluster assembly factor NBP35, putative	Other	5	5	30.0201	0.000504314	1.27427	4	1	WT	LLM	279295	286071	295140	232744	222834	219717	286835	225098	407	435	0.784764	27.4268
PF3D7_0922600	glutamine synthetase, putative	Other	32	28	231.462	0.000486179	1.18047	1;2;3;4;5	5	WT	LLM	2.1069e+06	2.18388e+06	2.09323e+06	1.82797e+06	1.80764e+06	1.7724e+06	2.128e+06	1.80267e+06	83	103	0.847117	18.0474
PF3D7_0934500	V-type proton ATPase subunit E, putative	Other	4	4	27.5276	0.00179816	1.15273	2;3	2	WT	LLM	99314.3	101114	95292.7	84751.1	84932.7	86856.5	98573.6	85513.4	575	601	0.867508	15.2727
PF3D7_1009000	diphthine methyl ester synthase, putative	Other	2	2	9.5504	0.0132392	1.18038	5	1	WT	LLM	14847.6	13933.2	14769.2	12583.9	11496.5	12814.5	14516.7	12298.3	863	877	0.847186	18.0379
PF3D7_1009300	conserved Plasmodium protein, unknown function	Other	5	5	24.5787	0.000522391	1.62699	5	1	WT	LLM	195725	218681	198173	129105	117522	129885	204193	125504	455	521	0.614633	62.6987
PF3D7_1032800	leucine-rich repeat protein	Other	6	6	34.0699	0.00104629	1.23879	5	1	WT	LLM	213942	206201	210272	175504	162377	171018	210138	169633	450	483	0.807242	23.8785
PF3D7_1137400	UVB-resistance protein UVR8 homologue	Other	3	2	25.097	0.000127642	2.38238	3;4	2	WT	LLM	15982.7	19170.1	16138.3	7216.36	7183.15	7129.84	17097	7176.45	852	913	0.419749	138.238
PF3D7_1143000	alpha/beta hydrolase, putative	Other	6	6	36.3675	0.000460774	1.22847	5	1	WT	LLM	198297	185367	191636	156104	155728	156474	191767	156102	468	497	0.814021	22.8469
PF3D7_1202100.1	SRAP domain-containing protein, putative	Other	12	6	62.8774	0.0480914	1.2759	2;3;4	3	WT	LLM	277616	273988	235248	213369	224601	178732	262284	205567	420	448	0.783758	27.5904
PF3D7_1209400	cytosolic iron-sulfur protein assembly protein 1, putative	Other	2	2	8.9932	0.00257029	1.38407	2	1	WT	LLM	116034	114920	114687	82630.1	90566.5	76531.9	115214	83242.8	550	607	0.722508	38.4068
PF3D7_1212500	glycerol-3-phosphate 1-O-acyltransferase	Other	6	6	44.4152	0.00399985	1.18527	4	1	WT	LLM	875214	941439	942241	753990	782108	791558	919631	775886	200	223	0.843692	18.5267
PF3D7_1222500	diphthine--ammonia ligase, putative	Other	4	3	25.2684	0.00136343	1.26439	4	1	WT	LLM	37986.5	35676.2	36394.2	29257.6	27760.7	30025	36685.7	29014.4	769	797	0.790893	26.4393
PF3D7_1244100	N-alpha-acetyltransferase 15, NatA auxiliary subunit, putative	Other	11	5	60.6383	0.0213673	1.16843	2	1	WT	LLM	99516.3	111783	111191	88811.7	92679.9	94510.6	107497	92000.7	556	582	0.855846	16.8434
PF3D7_1306600	V-type proton ATPase subunit H, putative	Other	15	13	100.01	0.00589981	1.19066	4;5	2	WT	LLM	1.29742e+06	1.38111e+06	1.37838e+06	1.11363e+06	1.09997e+06	1.19367e+06	1.3523e+06	1.13576e+06	133	161	0.839868	19.0663
PF3D7_1312600	2-oxoisovalerate dehydrogenase subunit alpha, mitochondrial, putative	Other	4	4	26.4792	0.0349285	1.15421	3;4	2	WT	LLM	53680.8	56146.1	48355.1	45361.5	45203.2	46483.3	52727.3	45682.6	709	725	0.866394	15.4209
PF3D7_1364900	ferrochelatase	Other	4	4	24.9913	0.0233417	1.20372	4	1	WT	LLM	685071	611658	578063	522256	507667	527581	624931	519168	251	282	0.830761	20.3716
PF3D7_1431800	apyrase, putative	Other	4	3	28.3275	0.0109638	1.34347	4	1	WT	LLM	238731	262506	215530	179293	167371	186856	238922	177840	434	474	0.744342	34.3469
PF3D7_1464700	ATP synthase (C/AC39) subunit, putative	Other	3	3	26.2754	0.00099564	1.2093	4	1	WT	LLM	310096	330570	310748	263513	264423	258811	317138	262249	388	413	0.826924	20.93
PF3D7_1475700	tubulin epsilon chain, putative	Other	3	3	20.3955	0.0096058	1.28138	3;4	2	WT	LLM	270324	271738	255999	228936	196512	197365	266020	207604	418	445	0.780408	28.1381
PF3D7_1479000	acyl-CoA synthetase	Other	2	2	9.6358	0.0388921	1.33484	4	1	WT	LLM	12963.5	15969	11891	10375.4	9569.6	10638.2	13607.8	10194.4	870	888	0.749156	33.4835
PF3D7_0104200	StAR-related lipid transfer protein	Other	16	11	85.5025	0.00293682	1.16385	2;3;5	3	WT	LLM	324710	320325	342602	282847	288380	277369	329212	282865	380	399	0.859218	16.3849
PF3D7_1115300	cysteine proteinase falcipain 2b	Protease	4	2	33.9581	0.00474682	1.22322	4	1	WT	LLM	123651	116414	113464	101015	94931.2	93067.8	117843	96338.1	545	569	0.817512	22.3224
PF3D7_1115400	cysteine proteinase falcipain 3	Protease	13	12	92.305	0.00399633	1.15991	3	1	WT	LLM	683773	658175	639599	555484	586145	566730	660516	569453	241	265	0.862134	15.9913
PF3D7_1115700	cysteine proteinase falcipain 2a	Protease	7	4	52.906	0.000666937	1.23146	4	1	WT	LLM	109271	105727	102150	84199.9	86516.4	86822.3	105716	85846.2	562	600	0.812043	23.1461
PF3D7_1360800	falcilysin	Protease	79	62	517.136	0.000972482	1.20874	2;4;5	3	WT	LLM	3.00544e+06	3.18134e+06	3.18811e+06	2.54395e+06	2.57783e+06	2.63411e+06	3.12496e+06	2.5853e+06	53	65	0.827305	20.8743
PF3D7_1407800	plasmepsin IV	Protease	22	13	200.793	0.00208805	1.39765	2;4;5	3	WT	LLM	1.94044e+06	1.89204e+06	1.69006e+06	1.35326e+06	1.26582e+06	1.33222e+06	1.84085e+06	1.3171e+06	103	133	0.715486	39.7652
PF3D7_1408100	plasmepsin III	Protease	15	11	123.602	0.000435538	1.19371	2;3;4	3	WT	LLM	472681	480241	476498	387788	409779	399895	476474	399154	308	336	0.837726	19.3708
PF3D7_0516700	ubiquitin carboxyl-terminal hydrolase 2, putative	Proteasome	6	3	30.8243	0.00142675	1.30414	2	1	WT	LLM	41111.4	41117.2	40092.7	31478.8	32920.5	29395.6	40773.8	31265	755	790	0.766791	30.4137
PF3D7_1117100	deubiquinating/deneddylating enzyme	Proteasome	9	6	61.5173	0.000789359	1.32765	5	1	WT	LLM	396186	394464	424269	301739	296420	316931	404973	305030	341	386	0.753211	32.7649
PF3D7_1132000	ubiquitin-like protein, putative	Proteasome	2	1	14.0719	0.000428015	2.44306	3	1	WT	LLM	16485.7	18705.1	15754.4	6792.22	6241.36	7819.46	16981.7	6951.01	854	916	0.409323	144.306
PF3D7_1225800	ubiquitin-activating enzyme E1	Proteasome	17	14	107.275	0.00270622	1.35498	2;4	2	WT	LLM	479281	505602	477650	389078	353332	336968	487511	359792	299	357	0.738019	35.4979
PF3D7_1311500	26S protease regulatory subunit 7, putative	Proteasome	26	22	187.924	3.83018e-05	1.18476	2;4;5	3	WT	LLM	1.00187e+06	1.02141e+06	1.0168e+06	864800	846249	854939	1.01336e+06	855329	179	204	0.844051	18.4762
PF3D7_1368100	26S proteasome regulatory subunit RPN11, putative	Proteasome	9	8	73.2993	0.00298606	1.20596	2;4	2	WT	LLM	340594	356227	374309	297717	290444	300035	357043	296065	364	392	0.829214	20.5962
PF3D7_1402300	26S proteasome regulatory subunit RPN6	Proteasome	6	4	32.5462	0.0138651	1.24106	3	1	WT	LLM	115643	105359	124808	95320	92660.9	90661.1	115270	92880.7	549	580	0.805765	24.1057
PF3D7_0204200	conserved Plasmodium protein, unknown function	Protein transport	2	2	8.9754	0.00051772	1.39146	1	1	WT	LLM	165617	164236	172294	127296	117346	116236	167382	120293	489	531	0.718671	39.1458
PF3D7_0528100	AP-1 complex subunit beta, putative	Protein transport	19	18	113.201	0.000932464	1.21736	5	1	WT	LLM	588006	618645	595639	509831	484323	486342	600763	493499	261	297	0.821453	21.7356
PF3D7_0706000	importin-7, putative	Protein transport	23	18	140.403	0.0166595	1.18827	5	1	WT	LLM	540740	517907	481570	455119	415443	425626	513406	432063	286	319	0.841561	18.8267
PF3D7_0815200	importin beta, putative	Protein transport	21	18	132.104	0.000265339	1.17919	4;5	2	WT	LLM	628312	638725	634153	535100	526869	550322	633730	537431	248	275	0.848043	17.9185
PF3D7_0905900	coatomer subunit beta, putative	Protein transport	6	5	27.83	0.00086056	1.28464	3	1	WT	LLM	217127	223997	232486	181065	174200	169092	224537	174786	443	476	0.778429	28.4639
PF3D7_1121600	exported protein 1	Protein transport	4	4	32.0887	0.00565024	1.44304	5	1	WT	LLM	219907	236898	205238	167920	139353	151511	220681	152928	445	502	0.692982	44.3038
PF3D7_1224200	BRO1 domain-containing protein, putative	Protein transport	4	4	13.9736	0.00101012	1.72559	3	1	WT	LLM	46064.3	45238.7	49101.8	27221.9	29815.9	24328.5	46801.6	27122.1	735	810	0.579512	72.559
PF3D7_1314500	cop-coated vesicle membrane protein p24 precursor, putative	Protein transport	3	1	19.6019	0.00412689	2.09017	2	1	WT	LLM	2797	3104.17	3047.84	1590.04	1591.76	1099.66	2983	1427.16	954	976	0.47843	109.017
PF3D7_1353400	Ran-binding protein, putative	Protein transport	6	4	30.6556	0.0166806	1.16422	2	1	WT	LLM	116818	104065	110370	93046.7	93079.4	98403	110418	94843	553	574	0.858947	16.4217
PF3D7_1429800	coatamer beta subunit, putative	Protein transport	14	11	109.903	0.000477056	1.22055	3	1	WT	LLM	279948	290963	287680	230794	241713	230936	286197	234481	408	431	0.8193	22.0554
PF3D7_0710600	60S ribosomal protein L34	Ribosomal/Translation	5	5	42.2546	0.00488853	1.3177	1;2;3	3	WT	LLM	317161	305204	338547	227597	241507	260127	320304	243077	387	425	0.758895	31.7705
PF3D7_0807900	tyrosine--tRNA ligase	Ribosomal/Translation	13	9	79.9824	0.000492407	1.19439	4;5	2	WT	LLM	447341	460022	459163	370354	385944	387822	455509	381373	315	347	0.837247	19.439
PF3D7_1104000	phenylalanine--tRNA ligase beta subunit	Ribosomal/Translation	9	6	45.6247	0.0122098	1.22122	4	1	WT	LLM	83015.4	81000.8	74145.5	68907.8	63881.6	62230.3	79387.2	65006.6	614	663	0.818854	22.1218
PF3D7_1117600.1	peptidyl-tRNA hydrolase ICT1, peptidyl-tRNA hydrolase ICT1, putative	Ribosomal/Translation	2	2	8.9022	0.00179951	1.5663	4	1	WT	LLM	13065.9	15170.9	13762.4	8220.06	9457.73	9136.54	13999.8	8938.11	866	902	0.638448	56.6299
PF3D7_1305400	AAR2 protein, putative	RNA/DNA	3	3	13.5909	0.0214726	1.34814	3	1	WT	LLM	34246.3	43649.4	35552.5	29334.8	26715.5	28101.2	37816.1	28050.5	765	803	0.741762	34.8142
PF3D7_0107000	centrin-1	RNA/DNA	6	5	28.9607	1.35924e-06	1.35421	1;2	2	WT	LLM	164245	164886	167237	123079	121625	121835	165456	122179	493	526	0.73844	35.4206
PF3D7_0416000	RNA-binding protein, putative	RNA/DNA	5	4	33.3919	0.00246091	1.24349	1	1	WT	LLM	313053	311731	339895	257616	252282	265887	321560	258595	385	417	0.804189	24.3489
PF3D7_0904800	replication protein A1, small fragment	RNA/DNA	16	14	123.32	0.000135456	1.1612	4;5	2	WT	LLM	654534	655126	664887	563042	560390	577008	658182	566813	243	267	0.86118	16.1198
PF3D7_0923000	DNA-directed RNA polymerase II subunit RPB3, putative	RNA/DNA	5	4	28.3271	0.00174636	1.31101	3;5	2	WT	LLM	46235.4	45344.6	50269.2	35615	35237.1	37346	47283.1	36066	728	768	0.762769	31.1013
PF3D7_0931700	PIH1 domain-containing protein, putative	RNA/DNA	2	2	8.6371	0.00379254	1.36879	3	1	WT	LLM	22201.8	22602.6	21368.2	16515.9	17228	14599.9	22057.6	16114.6	831	856	0.730571	36.8793
PF3D7_1008800	nucleolar protein 5, putative	RNA/DNA	6	4	32.8295	0.0142303	1.22624	1	1	WT	LLM	455431	446341	502212	371657	366378	406919	467995	381651	309	345	0.815503	22.6237
PF3D7_1015500	conserved Plasmodium protein, unknown function	RNA/DNA	3	3	9.9686	0.0446771	1.27671	4	1	WT	LLM	34479.5	40149.9	31074.7	26227.7	26929.2	29637.5	35234.7	27598.2	773	805	0.783266	27.6705
PF3D7_1131000	RNA-binding protein s1, putative	RNA/DNA	4	2	21.9124	0.00265649	1.2848	1	1	WT	LLM	56202.5	51332.5	54092.7	43521.8	42512.4	39766.1	53875.9	41933.4	704	740	0.778334	28.4796
PF3D7_1201500	XPA binding protein 1, putative	RNA/DNA	2	2	14.3839	0.00421332	1.45508	3	1	WT	LLM	19203.9	22345.1	19381.1	14761.5	14233.7	12878.7	20310.1	13958	839	867	0.687245	45.5085
PF3D7_1211700	DNA replication licensing factor MCM5, putative	RNA/DNA	4	4	23.3693	3.77718e-05	1.94646	4	1	WT	LLM	124611	127937	125559	66733.8	60598.5	66921.4	126036	64751.2	531	665	0.513752	94.6464
PF3D7_1223200	nucleus export protein BRR6, putative	RNA/DNA	2	2	22.0124	0.0137952	1.35073	3	1	WT	LLM	92144.2	112260	113958	76217.8	81042.1	78436.8	106120	78565.6	561	618	0.740343	35.0725
PF3D7_1340100	exosome complex component RRP42, putative	RNA/DNA	3	3	21.0113	0.00660786	1.17955	4	1	WT	LLM	348554	362602	378919	295724	311519	316902	363358	308048	359	384	0.847781	17.9549
PF3D7_1369700	U2 small nuclear ribonucleoprotein A', putative	RNA/DNA	4	4	25.7292	0.00119972	1.26638	4;5	2	WT	LLM	1.14944e+06	1.25181e+06	1.21096e+06	938485	935530	978361	1.20407e+06	950792	150	187	0.78965	26.6384
PF3D7_1405600	ribonucleoside-diphosphate reductase small chain, putative	RNA/DNA	7	7	43.9578	0.00589646	1.17429	4;5	2	WT	LLM	212219	217955	206642	183983	171644	186673	212272	180766	447	471	0.851578	17.4291
PF3D7_1438500	cleavage and polyadenylation specificity factor subunit 3, putative	RNA/DNA	7	6	45.4006	0.00279211	1.25821	5	1	WT	LLM	438146	409672	415476	353401	329242	321402	421098	334682	330	370	0.794783	25.8205
PF3D7_1438700	DNA primase small subunit	RNA/DNA	7	3	38.1062	0.0248912	1.21551	4;5	2	WT	LLM	136573	121384	119179	96890.4	103799	109581	125712	103423	532	555	0.822702	21.5508
PF3D7_1445900	ATP-dependent RNA helicase DDX5, putative	RNA/DNA	11	8	65.1926	0.00743473	1.184	5	1	WT	LLM	126963	129008	136004	116285	107024	107750	130658	110353	523	538	0.844593	18.4003
PF3D7_1457300	conserved Plasmodium protein, unknown function	RNA/DNA	29	21	199.438	0.000505843	1.2724	3;4;5	3	WT	LLM	1.1039e+06	1.11519e+06	1.05131e+06	879781	836107	854365	1.09013e+06	856751	166	203	0.785914	27.2403
PF3D7_1470600	RAP protein, putative	RNA/DNA	2	2	11.9746	0.022567	1.29416	2	1	WT	LLM	160006	177947	194001	134708	127758	148576	177318	137014	483	511	0.772704	29.4156
PF3D7_0211500	GAF domain-related protein, putative	Signalling	3	2	19.4559	0.00158798	1.50216	4	1	WT	LLM	97391.8	101006	91686.2	69611.4	64029.2	59470.7	96694.6	64370.4	578	667	0.665709	50.2159
PF3D7_0513800	ras-related protein Rab-1A	Signalling	3	2	29.8259	0.0103685	1.24328	3;4	2	WT	LLM	50905.8	56956.5	52511.6	40526.4	45607.3	42859.4	53458	42997.7	706	734	0.804327	24.3275
PF3D7_0702200	lysophospholipase, putative	Signalling	5	3	29.4602	0.0054196	1.16687	2;3	2	WT	LLM	59672.2	59158.7	61352.8	49798.2	50457.9	54160.3	60061.2	51472.1	683	713	0.856995	16.6868
PF3D7_0702900	centrin, putative	Signalling	2	2	10.1897	0.0040939	1.23988	2	1	WT	LLM	19441.2	19005.8	17769.3	15631.5	15297.6	14411.1	18738.7	15113.4	843	861	0.806533	23.9875
PF3D7_0724200	type 2A phosphatase-associated protein 42, putative	Signalling	2	2	9.4031	0.0178181	1.15809	3	1	WT	LLM	99983.6	100220	108335	88987	92876.4	84556.9	102846	88806.7	568	593	0.863491	15.8089
PF3D7_1137700	calcium-binding protein, putative	Signalling	4	3	18.1394	0.0133965	1.36009	4	1	WT	LLM	47289.7	52239.8	49562.1	41590.1	34604.1	33424.7	49697.2	36539.6	716	764	0.735245	36.009
PF3D7_1212300	WD repeat-containing protein, putative	Signalling	4	2	24.8206	0.0180756	1.25024	4	1	WT	LLM	7542.51	7633.23	8327.77	5900.3	6006.82	6892.14	7834.5	6266.42	913	922	0.799848	25.0237
PF3D7_1230500	WD repeat-containing protein, putative	Signalling	3	2	15.8488	0.00225653	1.29988	5	1	WT	LLM	58872.5	57441.6	53656.1	42256.7	42671.9	45829.6	56656.7	43586.1	689	733	0.769301	29.9882
PF3D7_0410600	conserved Plasmodium protein, unknown function	Signalling	7	7	54.3167	0.0354176	1.15104	2;4	2	WT	LLM	370822	383942	332967	318400	307554	319047	362577	315001	360	380	0.868783	15.1036
PF3D7_0308200	T-complex protein 1 subunit eta	Stress response	31	26	203.592	0.00298006	1.1976	3;4;5	3	WT	LLM	1.8299e+06	1.85856e+06	1.77555e+06	1.5879e+06	1.45822e+06	1.51636e+06	1.82134e+06	1.52082e+06	106	121	0.835004	19.7598
PF3D7_0528700	peptidyl-prolyl cis-trans isomerase	Stress response	3	3	14.046	0.0167887	1.23561	2;4	2	WT	LLM	50706.4	43454.6	47373.4	37129	36991.4	40425.7	47178.1	38182	732	753	0.809317	23.561
PF3D7_0815600	eukaryotic translation initiation factor 3 subunit G, putative	Stress response	3	1	22.7066	0.0130988	1.40715	2	1	WT	LLM	9332.16	8683.77	10373.2	6245.47	6351.72	7577.66	9463.04	6724.95	896	919	0.710655	40.7153
PF3D7_0815900	dihydrolipoyl dehydrogenase, apicoplast	Stress response	3	3	16.909	0.0185122	1.19316	3	1	WT	LLM	695127	648027	670961	587144	584120	516783	671372	562682	237	269	0.838109	19.3163
PF3D7_0904500	prefoldin subunit 4, putative	Stress response	5	5	33.0541	0.0204949	1.22682	2	1	WT	LLM	114849	114946	120476	104356	94396.1	86758.4	116757	95170.3	547	573	0.815115	22.682
PF3D7_0918900	gamma-glutamylcysteine synthetase	Stress response	3	2	14.4135	0.00247228	1.56001	5	1	WT	LLM	24309.4	22858.6	20938.2	15936.1	13471.1	14250.4	22702.1	14552.5	825	864	0.641022	56.0008
PF3D7_1034300	thioredoxin-like associated protein 2, putative	Stress response	6	4	35.396	0.000110957	1.22869	5	1	WT	LLM	131194	133887	132368	110483	106639	106353	132483	107825	521	545	0.813877	22.8687
PF3D7_1132200	T-complex protein 1 subunit alpha	Stress response	36	31	286.166	0.00765896	1.17061	1;4;5	3	WT	LLM	2.56174e+06	2.57475e+06	2.44605e+06	2.24216e+06	2.04662e+06	2.18865e+06	2.52751e+06	2.15914e+06	69	79	0.854256	17.0609
PF3D7_1333000	20 kDa chaperonin	Stress response	2	2	15.2227	7.40624e-05	2.32521	5	1	WT	LLM	153563	159657	139008	66640.9	61159.8	66688.3	150743	64829.7	506	664	0.430068	132.521
PF3D7_1422900	14-3-3 protein, putative	Stress response	3	2	20.9769	0.000264289	2.71513	5	1	WT	LLM	89292.7	92948.2	73930.9	34025.2	29567.8	30756.7	85390.6	31449.9	596	789	0.368306	171.513
PF3D7_1438000	eukaryotic translation initiation factor eIF2A, putative	Stress response	2	2	21.4004	0.0277029	1.39529	4	1	WT	LLM	1.24428e+06	1.2216e+06	968275	912043	781146	768067	1.14472e+06	820419	159	212	0.716699	39.5285
PF3D7_1472600	protein disulfide-isomerase	Stress response	2	2	14.5954	0.000477103	1.4079	3	1	WT	LLM	48494.6	47318.5	45898.9	32426.4	35498.1	32730.3	47237.3	33551.6	730	777	0.710276	40.7903

## Sheet: LLM >15%
Accession number	Protein Description	Function	Peptide count	Peptides used for quantitation	Confidence score	Anova (p)	Max fold change	Fractions	Occurrences	Highest mean condition	Lowest mean condition	Intensity Counts WT Inj1	Intensity Counts WT Inj2	Intensity Counts WT Inj3	Intensity Counts LLM Inj1	Intensity Counts LLM Inj2	Intensity Counts LLM Inj3	Average Intensity Counts WT	Average Intensity Counts LLM	Rank order WT	Rank order LLM	Ratio LLM/WT
PF3D7_0114000	exported protein family 1	Exported protein	8	6	44.4587	0.000821963	1.24109	1;5	2	LLM	WT	257508	238753	241592	305714	302725	307303	245951	305247	433	385	1.24109
PF3D7_0501300	skeleton-binding protein 1	Exported protein	2	2	19.5411	0.00128953	2.05739	2;3	2	LLM	WT	16289.4	20099.6	14993.8	36770.1	35094.1	33850.2	17127.6	35238.1	851	773	2.05739
PF3D7_0618200	conserved Plasmodium protein, unknown function	Hypothetical	6	5	52.6853	0.00163455	1.27634	3;5	2	LLM	WT	647651	594664	588881	793229	781575	762426	610399	779077	257	222	1.27634
PF3D7_0705200	conserved Plasmodium protein, unknown function	Hypothetical	8	5	56.5453	0.000364981	1.20146	2	1	LLM	WT	18484	18803	17988.4	22347.6	22374.6	21689	18425.1	22137.1	848	834	1.20146
PF3D7_0713700	conserved Plasmodium protein, unknown function	Hypothetical	3	2	22.0036	0.00146478	1.17436	5	1	LLM	WT	55952.3	53116	56022.8	64581	65866.4	63429.1	55030.4	64625.5	699	666	1.17436
PF3D7_0726700	conserved Plasmodium protein, unknown function	Hypothetical	2	2	13.1017	0.00346113	1.44342	3	1	LLM	WT	11619.8	13519.1	11265	17996.1	16846	17703.9	12134.6	17515.4	880	849	1.44342
PF3D7_0727600	conserved Plasmodium protein, unknown function	Hypothetical	3	2	13.3458	0.00643848	3.08541	5	1	LLM	WT	2658.79	2832.97	1486.41	8438.51	6558.15	6533.87	2326.06	7176.84	961	912	3.08541
PF3D7_0813400	conserved Plasmodium protein, unknown function	Hypothetical	7	5	42.9726	0.00144191	1.15944	5	1	LLM	WT	435165	445486	430321	522463	495630	501897	436991	506663	323	289	1.15944
PF3D7_1222800	conserved Plasmodium protein, unknown function	Hypothetical	4	3	30.919	0.00966063	1.2533	5	1	LLM	WT	162085	171292	165046	194131	204101	226441	166141	208225	491	444	1.2533
PF3D7_1249200	conserved Plasmodium protein, unknown function	Hypothetical	5	3	31.1493	0.00616695	1.2753	2;5	2	LLM	WT	59856.5	64723.9	60487.5	80790.3	72757.3	82469.4	61689.3	78672.3	679	616	1.2753
PF3D7_1319100	conserved protein, unknown function	Hypothetical	3	3	19.6367	0.0117864	1.34714	4	1	LLM	WT	15454.7	13861.9	12265.2	18099.6	18744.7	19172.3	13860.6	18672.2	867	841	1.34714
PF3D7_1409400	conserved Plasmodium membrane protein, unknown function	Hypothetical	2	2	16.9636	0.000520258	1.93983	4	1	LLM	WT	22787.9	27486.8	23947.1	48313.2	45105.9	50558.5	24740.6	47992.5	815	720	1.93983
PF3D7_1445000	conserved Plasmodium protein, unknown function	Hypothetical	3	2	14.5572	0.00303642	1.28169	5	1	LLM	WT	55092.6	52778.6	55017.3	66706.5	67417.7	74647.7	54296.2	69590.6	702	645	1.28169
PF3D7_1470200	conserved Plasmodium protein, unknown function	Hypothetical	2	2	8.0459	0.00489592	1.33131	1	1	LLM	WT	2224.84	1908.3	2108.74	2869.98	2643.73	2796.17	2080.63	2769.96	966	955	1.33131
PF3D7_0802800	serine/threonine protein phosphatase 2B catalytic subunit A	Kinase/Phosphatase	5	4	23.3929	0.003632	1.15325	4	1	LLM	WT	125991	130517	124320	142063	151291	145837	126943	146397	527	506	1.15325
PF3D7_0810300	protein phosphatase PPM5, putative	Kinase/Phosphatase	3	3	16.1077	0.0132382	1.33441	4	1	LLM	WT	77691.7	79263.6	87681.4	98735.6	107763	119948	81545.6	108816	608	543	1.33441
PF3D7_0934800	cAMP-dependent protein kinase catalytic subunit	Kinase/Phosphatase	21	20	159.2	0.00126838	1.16516	1;2;3;4;5	5	LLM	WT	854257	822214	827271	968897	949556	998819	834581	972424	210	183	1.16516
PF3D7_0103800	actin-related protein	Motility/Invasion	4	3	18.6191	0.00483486	1.70781	5	1	LLM	WT	102101	105186	100557	180486	199435	145820	102615	175247	569	475	1.70781
PF3D7_0206200	pantothenate transporter	Motility/Invasion	3	3	27.3887	0.00441762	1.63539	5	1	LLM	WT	62581.4	53009.2	47792.2	95325	85913.9	85954.9	54460.9	89064.6	701	591	1.63539
PF3D7_0206800	merozoite surface protein 2	Motility/Invasion	9	9	78.5945	0.0124015	1.15245	1	1	LLM	WT	1.85865e+06	1.6772e+06	1.76224e+06	2.05484e+06	1.97802e+06	2.07292e+06	1.76603e+06	2.03526e+06	107	85	1.15245
PF3D7_0423500	glideosome associated protein with multiple membrane spans 2	Motility/Invasion	3	2	28.4549	0.0106406	1.23804	2	1	LLM	WT	90742.3	82729.7	93355.8	104204	110508	115632	88942.6	110115	591	540	1.23804
PF3D7_0616500	TRAP-like protein	Motility/Invasion	4	3	32.0664	2.74433e-05	1.33654	3	1	LLM	WT	24570.7	25004.7	24059.7	32841.4	32358.7	33215.9	24545	32805.3	817	782	1.33654
PF3D7_0731500	erythrocyte binding antigen-175	Motility/Invasion	67	58	471.138	0.000126341	1.19371	1;2;3;4	4	LLM	WT	2.0694e+06	2.12272e+06	2.12495e+06	2.48824e+06	2.49668e+06	2.55587e+06	2.10569e+06	2.5136e+06	87	69	1.19371
PF3D7_0918000	glideosome-associated protein 50	Motility/Invasion	5	5	50.0147	0.000809331	1.70007	5	1	LLM	WT	254715	245327	266491	394533	434755	473874	255511	434387	427	317	1.70007
PF3D7_1246400	myosin A tail domain interacting protein	Motility/Invasion	18	16	178.678	0.00185683	1.16856	2;3;4;5	4	LLM	WT	1.15912e+06	1.21683e+06	1.16564e+06	1.40296e+06	1.33926e+06	1.39633e+06	1.18053e+06	1.37952e+06	154	130	1.16856
PF3D7_1334800	MSP7-like protein	Motility/Invasion	3	3	16.0132	0.00665317	1.17469	1;2	2	LLM	WT	43625.5	44287.8	48061.6	53646.7	53754.2	52327.3	45325	53242.7	742	705	1.17469
PF3D7_1369000	glycosylphosphatidylinositol anchor attachment 1 protein, putative	Motility/Invasion	5	3	29.0817	0.00285933	1.55637	5	1	LLM	WT	57007.4	52801.8	47947.2	89515.8	77949.7	78061.3	52585.5	81842.3	710	610	1.55637
PF3D7_1226800	ataxin-3, putative	Other	5	3	26.2803	0.000338907	2.26847	4	1	LLM	WT	18252.4	17563.9	14608.5	38633.7	36478.9	39274.7	16808.3	38129.1	855	754	2.26847
PF3D7_0106300	calcium-transporting ATPase	Other	6	5	40.4614	0.00523309	1.27213	3	1	LLM	WT	81028.1	81897.1	74746.3	105189	94469.6	102691	79223.8	100783	616	561	1.27213
PF3D7_0109400	tubulin-specific chaperone a, putative	Other	2	2	14.1388	0.00849712	1.32813	2	1	LLM	WT	69876.2	63604.6	65988.2	86680.1	81268.2	96973.3	66489.7	88307.2	658	595	1.32813
PF3D7_0205400	PCI domain-containing protein, putative	Other	4	4	24.1317	0.00605501	1.44217	5	1	LLM	WT	80861.4	75373.2	65670.7	113777	103861	102387	73968.4	106675	636	550	1.44217
PF3D7_0211300	ubiquinol-cytochrome-c reductase complex assembly factor 1, putative	Other	4	4	46.4943	0.000619001	1.29135	3;4;5	3	LLM	WT	207686	201896	209697	263413	257529	278766	206426	266569	452	411	1.29135
PF3D7_0305600	AP endonuclease (DNA-[apurinic or apyrimidinic site] lyase), putative	Other	3	3	25.4298	0.00014704	1.94193	1;5	2	LLM	WT	82250	73239.3	74363.4	140181	151547	154630	76617.6	148786	628	505	1.94193
PF3D7_0309500	asparagine synthetase [glutamine-hydrolyzing], putative	Other	17	16	126.877	0.00838056	1.15624	3;5	2	LLM	WT	431239	469140	454270	512735	513228	540333	451550	522099	316	279	1.15624
PF3D7_0316700	protein YOP1, putative	Other	3	3	23.4126	0.0103687	1.29552	5	1	LLM	WT	69300.3	56925.6	63558.6	82005.4	80759.2	83105.6	63261.5	81956.7	671	609	1.29552
PF3D7_0608800	ornithine aminotransferase	Other	65	56	690.406	6.52288e-06	1.48677	1;2;3;4;5	5	LLM	WT	7.67447e+06	7.86633e+06	7.81086e+06	1.16809e+07	1.13311e+07	1.17065e+07	7.78389e+06	1.15728e+07	20	12	1.48677
PF3D7_0810800	hydroxymethyldihydropterin pyrophosphokinase-dihydropteroate synthase	Other	12	11	69.1772	0.00334286	1.23747	5	1	LLM	WT	447453	413340	410214	544971	510803	517064	423669	524279	329	278	1.23747
PF3D7_0903700	alpha tubulin 1	Other	38	22	316.062	6.79548e-05	1.17878	1;2;3;4;5	5	LLM	WT	1.48637e+06	1.50329e+06	1.53395e+06	1.78493e+06	1.77887e+06	1.76854e+06	1.50787e+06	1.77745e+06	122	106	1.17878
PF3D7_0922200	S-adenosylmethionine synthetase	Other	59	53	509.993	0.00149245	1.22698	1;2;3;4;5	5	LLM	WT	8.84717e+06	9.065e+06	9.46625e+06	1.09553e+07	1.1049e+07	1.15886e+07	9.12614e+06	1.11976e+07	18	16	1.22698
PF3D7_1012400	hypoxanthine-guanine phosphoribosyltransferase	Other	46	42	370.783	0.00025163	1.20018	1;2;3;4;5	5	LLM	WT	6.48939e+06	6.56165e+06	6.53106e+06	7.91223e+06	7.97789e+06	7.61184e+06	6.52737e+06	7.83399e+06	24	22	1.20018
PF3D7_1137300	CLPTM1 domain-containing protein, putative	Other	10	9	58.5957	0.00136018	1.43147	3;5	2	LLM	WT	760887	676690	663055	1.02944e+06	999301	978262	700211	1.00233e+06	233	179	1.43147
PF3D7_1202100.1	SRAP domain-containing protein, putative	Other	9	3	52.5368	0.000364818	1.20581	3;4	2	LLM	WT	425394	403861	410635	503727	492086	499256	413297	498356	335	294	1.20581
PF3D7_1328500	alpha/beta-hydrolase, putative	Other	4	3	30.4449	0.0225826	1.21478	4	1	LLM	WT	44632.5	43531.6	43661.9	55155.5	48001.3	56983.4	43942	53380.1	745	704	1.21478
PF3D7_1343600	UDP-N-acetylglucosamine pyrophosphorylase, putative	Other	3	2	21.119	4.63151e-05	1.4325	3	1	LLM	WT	25020	25185.6	26032	35877.3	35863	37470.4	25412.6	36403.6	811	765	1.4325
PF3D7_1434800	mitochondrial acidic protein MAM33, putative	Other	2	2	19.3103	1.15289e-06	2.08403	5	1	LLM	WT	25381	24550.5	25524.5	53071.2	51449.9	52731.3	25152	52417.4	813	707	2.08403
PF3D7_1242000	conserved Plasmodium protein, unknown function	Other	7	7	29.4838	0.0001563	1.30909	3;4	2	LLM	WT	491473	520934	505752	649836	666793	670775	506053	662468	292	242	1.30909
PF3D7_0207500	serine repeat antigen 6	Protease	3	2	15.1671	0.00412585	1.30566	5	1	LLM	WT	26188.6	24774.8	23260.1	34156	31837.6	30917	24741.2	32303.5	814	786	1.30566
PF3D7_0808200	plasmepsin X	Protease	20	16	122.088	0.01556	1.20679	2;3;5	3	LLM	WT	361018	390066	412659	452308	459686	492402	387914	468132	346	307	1.20679
PF3D7_0803800	proteasome subunit beta type-4	Proteasome	10	6	79.5533	0.00820419	1.20069	4;5	2	LLM	WT	149219	147480	135013	179679	167745	170929	143904	172784	511	479	1.20069
PF3D7_1211800	polyubiquitin	Proteasome	18	15	209.936	0.00613278	1.2003	1;2;4	3	LLM	WT	2.82877e+06	3.0966e+06	3.1085e+06	3.54888e+06	3.56498e+06	3.72948e+06	3.01129e+06	3.61445e+06	56	48	1.2003
PF3D7_0214100	protein transport protein SEC31	Protein transport	14	13	76.8013	0.0311918	1.29165	5	1	LLM	WT	341006	290895	260735	394824	369817	388336	297545	384326	396	341	1.29165
PF3D7_0526200.1	ADP-ribosylation factor GTPase-activating protein, putative	Protein transport	3	2	14.6411	0.0431101	1.2634	1	1	LLM	WT	51741	42600.8	40142.1	59444.2	53865	56597.9	44827.9	56635.7	743	694	1.2634
PF3D7_1361100	protein transport protein Sec24A	Protein transport	11	8	69.2883	0.0126909	1.23171	3;5	2	LLM	WT	826401	701110	752618	941853	951452	915163	760043	936156	223	188	1.23171
PF3D7_1406700	vacuolar protein sorting-associated protein 29	Protein transport	3	3	16.8908	0.0246121	1.21331	3	1	LLM	WT	8268	7804.76	7305.42	10254.9	9115.22	8994.79	7792.73	9454.99	915	893	1.21331
PF3D7_0212300	peptide chain release factor subunit 1, putative	Ribosomal/ Translation	2	2	10.0963	0.0250818	1.47569	2	1	LLM	WT	4234.57	4636.86	3751.04	5157.8	6997.02	6471.97	4207.49	6208.93	948	924	1.47569
PF3D7_0307100	40S ribosomal protein S12, putative	Ribosomal/ Translation	11	10	115.208	0.00306202	1.15148	3;4;5	3	LLM	WT	683313	705573	699404	770139	816020	818458	696097	801539	235	216	1.15148
PF3D7_0607000	translation initiation factor IF-2, putative	Ribosomal/ Translation	15	10	106.079	0.0246125	1.19705	3;4	2	LLM	WT	554593	537414	480728	620092	661041	601516	524245	627550	279	250	1.19705
PF3D7_0706400	60S ribosomal protein L37	Ribosomal/ Translation	2	2	13.3814	0.000114401	1.3442	5	1	LLM	WT	21052.6	20461.8	21701.2	27891.6	28858.9	28223.8	21071.9	28324.8	835	800	1.3442
PF3D7_0719700	40S ribosomal protein S10, putative	Ribosomal/ Translation	7	6	62.1848	0.00223379	1.20564	5	1	LLM	WT	192647	199040	208294	244453	234176	244731	199994	241120	461	428	1.20564
PF3D7_1003200	ribosome-binding factor A, putative	Ribosomal/ Translation	2	2	14.1344	6.26224e-05	1.57622	3	1	LLM	WT	46356.3	47102.1	46164	70345.8	72984.6	76745.5	46540.8	73358.6	738	633	1.57622
PF3D7_1004000	60S ribosomal protein L13, putative	Ribosomal/ Translation	13	12	125.95	0.0188775	1.16982	2;3;4	3	LLM	WT	991327	983999	1.05238e+06	1.10467e+06	1.19215e+06	1.24506e+06	1.00924e+06	1.18063e+06	181	154	1.16982
PF3D7_1015200.1	cysteine--tRNA ligase, putative	Ribosomal/ Translation	6	5	40.1413	0.0351835	1.18241	5	1	LLM	WT	816363	788602	834983	956980	880545	1.0475e+06	813316	961674	212	186	1.18241
PF3D7_1124900	60S ribosomal protein L35, putative	Ribosomal/ Translation	5	5	33.6702	0.016594	1.16668	4	1	LLM	WT	54074.4	49322.7	49245.4	62154.4	57506.2	58423.7	50880.8	59361.4	713	684	1.16668
PF3D7_1126200	40S ribosomal protein S18, putative	Ribosomal/ Translation	6	4	72.9055	0.00186194	1.2923	5	1	LLM	WT	413347	423399	460108	552884	549275	573763	432285	558641	327	271	1.2923
PF3D7_1142500	60S ribosomal protein L28	Ribosomal/ Translation	9	7	88.4572	5.92202e-05	1.69258	2;3;5	3	LLM	WT	448792	427892	425455	716512	716639	770819	434047	734657	325	229	1.69258
PF3D7_1331700	glutamine--tRNA ligase, putative	Ribosomal/ Translation	7	5	46.9224	0.00122191	1.23549	3	1	LLM	WT	338452	355969	348940	447971	418311	422779	347787	429687	370	321	1.23549
PF3D7_1402500	ubiquitin-40S ribosomal protein S27a, putative	Ribosomal/ Translation	4	3	28.2694	0.00373661	1.26389	3	1	LLM	WT	79439.6	76576.8	70531.8	94784.1	93116.3	98431.9	75516.1	95444.1	631	571	1.26389
PF3D7_1408600	40S ribosomal protein S8e, putative	Ribosomal/ Translation	9	8	81.4009	0.00174543	1.17207	3;4;5	3	LLM	WT	395649	386851	403675	454398	456200	479679	395392	463425	343	308	1.17207
PF3D7_0315800	zinc finger protein, putative	RNA/DNA	3	2	12.1906	0.00113349	1.39244	1	1	LLM	WT	77096.2	73078.1	81348.3	102864	107358	112160	77174.2	107460	626	548	1.39244
PF3D7_0414500	RNA-binding protein, putative	RNA/DNA	4	3	23.6841	0.0013566	1.43127	3	1	LLM	WT	41264.4	36231.9	36187.5	55129.6	52908.9	54673.4	37894.6	54237.3	764	702	1.43127
PF3D7_0522900	zinc finger protein, putative	RNA/DNA	7	6	37.0541	0.00137039	1.32967	1	1	LLM	WT	809718	752583	819098	1.0734e+06	1.00547e+06	1.0876e+06	793800	1.05549e+06	214	168	1.32967
PF3D7_0625200	conserved Plasmodium protein, unknown function	RNA/DNA	3	3	19.2193	0.0186745	1.21067	2	1	LLM	WT	42407.5	44242.1	41648.5	47463.5	52236.4	55626.6	42766	51775.5	750	712	1.21067
PF3D7_0714000	histone H2B variant	RNA/DNA	8	5	54.3268	0.00319784	1.19535	5	1	LLM	WT	498533	527908	539085	604130	633282	633942	521842	623785	283	253	1.19535
PF3D7_0720000	exosome complex component CSL4, putative	RNA/DNA	2	2	9.8492	0.0205598	1.40571	5	1	LLM	WT	14721.2	11719.2	10775.6	17864.7	17221.8	17228.2	12405.3	17438.2	876	850	1.40571
PF3D7_0810600	ATP-dependent RNA helicase DBP1, putative	RNA/DNA	8	6	46.0072	0.0040606	1.43038	3	1	LLM	WT	516771	493745	519992	692059	681364	815783	510169	729735	288	231	1.43038
PF3D7_0818500	zinc finger protein, putative	RNA/DNA	2	2	9.9789	0.00843006	1.18499	2	1	LLM	WT	47759.4	49936.2	44292.1	55529.8	56369.6	56354.9	47329.3	56084.8	727	697	1.18499
PF3D7_0908000	P1 nuclease, putative	RNA/DNA	3	2	20.9756	0.000340231	1.80824	2	1	LLM	WT	14186.9	12826.6	13522.4	24571.3	22557.2	26170.5	13512	24433	871	820	1.80824
PF3D7_0933900	conserved Plasmodium protein, unknown function	RNA/DNA	3	2	18.3179	0.00015447	1.91825	1;2	2	LLM	WT	33087.9	32785.5	30509.6	59533.5	58838.7	66515.1	32127.7	61629.1	787	677	1.91825
PF3D7_1104700.1	DNA-directed RNA polymerase III subunit RPC8, putative	RNA/DNA	3	2	13.9457	0.00707147	2.11481	5	1	LLM	WT	20768.3	20122.5	14402	45681.2	37855.8	33396.6	18430.9	38977.9	847	748	2.11481
PF3D7_1140300	P-loop containing nucleoside triphosphate hydrolase, putative	RNA/DNA	3	2	25.8858	0.0105436	1.25548	2;4	2	LLM	WT	111984	106937	108789	132706	128441	150286	109237	137145	554	510	1.25548
PF3D7_1224500	histone chaperone ASF1, putative	RNA/DNA	2	2	16.479	0.00301878	1.22613	2	1	LLM	WT	70305	66998.4	69277.7	81494.3	82580.4	89221.4	68860.4	84432.1	652	604	1.22613
PF3D7_1463200	replication factor C subunit 3, putative	RNA/DNA	7	4	44.0366	0.00113181	1.19551	5	1	LLM	WT	57018.4	54414.4	53934.7	65166.8	64948.7	67583.4	55122.5	65899.6	698	660	1.19551
PF3D7_0527500	Hsc70-interacting protein	Stress response	6	5	35.7513	0.0148755	1.26076	3;5	2	LLM	WT	21897	23878.9	19852.6	27199.5	28700.1	26842.4	21876.2	27580.7	832	806	1.26076
PF3D7_0814900	superoxide dismutase [Fe]	Stress response	9	9	84.2997	0.00181603	1.15058	4;5	2	LLM	WT	333791	318333	325107	372415	367606	384363	325744	374795	382	351	1.15058
PF3D7_1215000	thioredoxin peroxidase 2	Stress response	6	3	29.0925	6.22463e-05	1.74028	5	1	LLM	WT	46517.5	51813.7	48831.1	86315.2	84831	84958.1	49054.1	85368.1	719	602	1.74028
PF3D7_1352500	thioredoxin-related protein, putative	Stress response	15	13	122.315	0.000174969	1.19312	3;4;5	3	LLM	WT	1.03378e+06	1.07424e+06	1.05606e+06	1.2426e+06	1.27275e+06	1.25976e+06	1.05469e+06	1.25837e+06	174	142	1.19312
