# Supplementary material for: Profiling invasive Plasmodium falciparum merozoites using an integrated omics approach
Source: Sci Rep. 2017 Dec 7;7:17146. doi: 10.1038/s41598-017-17505-9 (PMC5719419; doi:10.1038/s41598-017-17505-9)
Supplement: Supplementary file 5 — Dataset S5 [file 41598_2017_17505_MOESM5_ESM.xlsx]

## Sheet: PLGS Unique IDs
Supplemental Dataset S5 PLGS unique proteins identified
Accession No.	Protein Description	Avg. Mass	Avg. Normalized fmol WTa	stdev_Avg. Normalized fmol WT	CV_Avg. Normalized fmol WT	Avg. Normalized fmol LLMa	stdev_Avg. Normalized fmol LLM	CV_Avg. Normalized fmol LLM
PF3D7_1345700	isocitrate dehydrogenase (NADP), mitochondrial precursor (IDH)	54221.2	ND			11.3825	6.32018	0.555256
PF3D7_0505400	conserved Plasmodium protein, unknown function	90238.7	ND			18.8093	6.01859	0.319979
PF3D7_1227700	conserved Plasmodium protein, unknown function	91694.2	ND			11.4005	5.71783	0.501544
PF3D7_1349000	conserved Plasmodium protein, unknown function	56815.5	64.793	9.30522	0.143614	ND
PF3D7_1140200	conserved Plasmodium protein, unknown function	52941.5	ND			17.2401	1.28527	0.0745511
PF3D7_0504300	conserved Plasmodium protein, unknown function	27588.5	ND			6.12913	3.23518	0.527837
PF3D7_1237700	conserved Plasmodium membrane protein, unknown function	23829.9	ND			20.4565	4.84982	0.237079
PF3D7_1247100	conserved Plasmodium protein, unknown function	28788.9	1.89199	1.55016	0.819325	ND
PF3D7_1441100	conserved Plasmodium protein, unknown function	26306	ND			8.03746	2.80224	0.348648
PF3D7_0320000	conserved Plasmodium protein, unknown function	16758.5	ND			6.95437	1.2103	0.174035
PF3D7_0423800	conserved Plasmodium protein, unknown function	47284.7	ND			18.4396	2.22913	0.120888
PF3D7_0931400	conserved Plasmodium protein, unknown function	37217.8	8.4912	1.87437	0.220743	ND
PF3D7_1201000	Plasmodium exported protein (PHISTb), unknown function	70869.1	ND			24.5045	4.00976	0.163634
PF3D7_1301600	erythrocyte binding antigen-140	142508	ND			17.9382	1.24031	0.0691436
PF3D7_0304100	membrane skeletal protein IMC1-related (ALV2)	62130.5	ND			22.9322	22.534	0.982633
PF3D7_0508000	6-cysteine protein (P38)	41244.9	ND			7.26459	6.61281	0.910281
PF3D7_1362200	ATP-dependent DNA helicase, putative	54971.6	ND			16.0364	15.6222	0.974174
PF3D7_0306200	activator of Hsp90 ATPase (AHA1)	41875.7	ND			11.0648	0.483069	0.0436583
PF3D7_1012500	phosphoglucomutase, putative	69166.9	ND			9.56639	9.63214	1.00687
PF3D7_0629100	nicotinate phosphoribosyltransferase, putative	78209.9	ND			8.01878	3.80024	0.473918
PF3D7_1107000	U6 snRNA-associated Sm-like protein LSm4, putative (LSM4)	14430.5	ND			14.8368	0.676649	0.045606
PF3D7_0715400	secreted ookinete protein, putative (PSOP20)	26317.9	ND			11.6155	1.80406	0.155315
PF3D7_0612100	eukaryotic translation initiation factor 3 subunit L, putative	77832	13.5931	1.89257	0.13923	ND
PF3D7_0826300	SPRY domain, putative	52501.8	7.54641	2.36312	0.313145	ND
PF3D7_0808300	ubiquitin regulatory protein, putative	27547.3	ND			12.0008	1.92147	0.160112
PF3D7_1039100	DnaJ protein, putative, pseudogene	38801.9	ND			30.1335	9.16062	0.304001
PF3D7_1343700	kelch protein, putative	84292.5	ND			16.2055	7.79419	0.480961
PF3D7_1010300	succinate dehydrogenase subunit 4, putative (SDH4)	13745.5	ND			15.1092	4.02503	0.266396
PF3D7_0605100	RNA binding protein, putative	86258.5	13.3686	5.86135	0.43844	ND
PF3D7_1120500	tRNA nucleotidyltransferase, putative	95289	ND			18.1426	5.34022	0.294347
PF3D7_1128200	multiprotein bridging factor type 1, putative	15525.1	8.63112	1.52772	0.177001	ND
PF3D7_1002400	RNA binding protein, putative	29806.8	ND			12.7541	2.47109	0.193748
PF3D7_1351400	60S ribosomal protein L17, putative	23642.9	ND			18.2242	3.16405	0.173618
a. Identified in a minimum of two out of three replicates
ND: Not Detected

## Sheet: MS info
Profiling invasive Plasmodium falciparum merozoites using an integrated omics approach
Krishan Kumar1, Prakash Srinivasan2*, Michael J. Nold3, J. Kathleen Moch4, Karine Reiter1, Dan Sturdevant5, Thomas D. Otto6, R. Burke Squires7, Raul Herrera1, Vijayaraj Nagarajan7, Julian C. Rayner6, Stephen F. Porcella5, Scott J. Geromanos3, J. David Haynes4, David L. Narum1**
From the 1Laboratory of Malaria Immunology and Vaccinology, NIAID, NIH, Rockville, MD, USA; 2Laboratory of Malaria and Vector Research, NIAID, NIH, Rockville, MD USA; 3Waters Corporation, Milford, MA USA; 4Walter Reed Army Institute of Research, Silver Spring, MD USA; 5Genomics Unit, Research Technologies Section, Rocky Mountain Laboratories, NIAID, NIH, Hamilton, MT, USA; 6Wellcome Trust Sanger …
*Current address: Johns Hopkins Malaria Research Institute, Department of Molecular Microbiology and Immunology, Johns Hopkins Bloomberg School of Public Health, Baltimore, MD USA
