# Supplementary material for: Profiling invasive Plasmodium falciparum merozoites using an integrated omics approach
Source: Sci Rep. 2017 Dec 7;7:17146. doi: 10.1038/s41598-017-17505-9 (PMC5719419; doi:10.1038/s41598-017-17505-9)
Supplement: Supplementary file 6 — Dataset S6 [file 41598_2017_17505_MOESM6_ESM.xlsx]

## Sheet: PLGS Quantitative Proteome
Supplemental Dataset S6 PLGS Quantitative Proteome
Accession No.	Protein Description	Avg. Mass	Avg. No. of Peptides Identified	Avg. Sequence Coverage (%)	Avg. Normalized fmol	stdev Avg. Normalized fmol	CV Avg. Normalized fmol	Rank Order
PF3D7_0930300	merozoite surface protein 1	188760	110.8	63.49	171.269	4.76336	0.0278121	1
PF3D7_1015900	enolase	49019.9	32.8	74.304	161.406	18.8521	0.116799	2
PF3D7_0610400	histone H3	15503.2	8	38.824	152.068	6.03788	0.039705	3
PF3D7_1462800	glyceraldehyde 3 phosphate dehydrogenase	37091.5	27.8	81.068	149.013	30.0821	0.201876	4
PF3D7_0917900	heat shock protein 70	72501.7	45.8	67.24	145.799	12.1014	0.0830005	5
PF3D7_1324900	L lactate dehydrogenase	34335.9	18	61.394	125.25	5.49336	0.0438593	6
PF3D7_1343000	phosphoethanolamine N methyltransferase	31316.2	25.2	80.976	122.031	8.5823	0.0703289	7
PF3D7_1211800	polyubiquitin	22573.3	8.6	25.524	117.228	29.1102	0.24832	8
PF3D7_0626800	pyruvate kinase	56516.4	29.4	67.71	117.063	12.341	0.105423	9
PF3D7_1357000	elongation factor 1 alpha	49186.9	36	74.674	117.046	8.21186	0.070159	10
PF3D7_0922200	S adenosylmethionine synthetase	45300.2	30.4	68.556	115.749	24.83	0.214517	11
PF3D7_0827900	protein disulfide isomerase	46850.2	24.4	65	114.22	12.8371	0.11239	12
PF3D7_0818900	heat shock protein 70	74770.7	40.6	59.296	111.906	11.3125	0.101089	13
PF3D7_0309600	60S acidic ribosomal protein P2 putative	12062.5	8	86.964	111.192	5.98963	0.0538675	14
PF3D7_0608800	ornithine aminotransferase	46967.6	31	73.672	108.831	7.18779	0.0660452	15
PF3D7_1246200	actin I	42098.8	23.8	67.342	105.745	19.0699	0.180337	16
PF3D7_0905400	high molecular weight rhoptry protein 3	105624	60.4	60.87	104.821	14.4163	0.137533	17
PF3D7_1444800	fructose bisphosphate aldolase	40504.2	25	68.888	103.99	17.3846	0.167175	18
PF3D7_1105000	histone H4	11455.6	9.2	65.826	103.343	25.7955	0.249609	19
PF3D7_0932200	profilin putative	14628.3	10.2	59.3	102.251	7.00824	0.0685396	20
PF3D7_1410400	rhoptry associated protein 1	90480.2	57.4	70.844	100.383	15.4675	0.154084	21
PF3D7_0922500	phosphoglycerate kinase	75799.6	37.6	54	98.4725	5.87878	0.0596997	22
PF3D7_1342600	myosin A	93092	46.4	53.278	97.3915	3.60013	0.0369656	23
PF3D7_0929400	high molecular weight rhoptry protein 2	163616	96.2	61.886	96.7986	6.29693	0.0650519	24
PF3D7_1117700	GTP binding nuclear protein ran tc4	24989.4	20.8	80.278	95.6238	6.73072	0.0703874	25
PF3D7_1108600	endoplasmic reticulum resident calcium binding protein	39518.3	35.2	79.94	91.7571	2.10566	0.0229482	26
PF3D7_1012400	hypoxanthine guanine phosphoribosyltransferase	26094.9	17.6	70.39	91.6382	9.56056	0.104329	27
PF3D7_0402100	Plasmodium exported protein PHISTb unknown function	67614	27.8	46.118	89.1887	10.2584	0.115019	28
PF3D7_1105100	histone H2B	13182.4	10	60.342	87.9442	28.5132	0.324219	29
PF3D7_1120100	phosphoglycerate mutase putative	28884.1	23	79.36	79.8377	2.42375	0.0303585	30
PF3D7_0501600	rhoptry associated protein 2	47080.8	23.4	54.726	79.7543	7.03691	0.0882323	31
PF3D7_1222300	endoplasmin homolog precursor putative	95360.6	54.2	60.586	78.5908	9.066	0.115357	32
PF3D7_1439900	triosephosphate isomerase	28162.8	16.8	74.354	77.16	4.21425	0.054617	33
PF3D7_0302500	cytoadherence linked asexual protein 3 1	114418	60.8	53.09	77.0272	6.7806	0.0880286	34
PF3D7_0708400	heat shock protein 90	86565.7	54	69.126	74.1651	6.26511	0.0844751	35
PF3D7_0826700	receptor for activated c kinase	36256.7	22	78.204	73.5511	5.46957	0.0743642	36
PF3D7_1352500	thioredoxin related protein putative	24330.3	11.2	48.078	73.3556	2.08005	0.0283558	37
PF3D7_1223100	cAMP dependent protein kinase regulatory subunit	51179.1	30	66.034	72.6931	8.57661	0.117984	38
PF3D7_1115600	peptidyl prolyl cis trans isomerase	26476.8	13.8	40.52	72.1749	2.78343	0.0385651	39
PF3D7_0802200	1 cys peroxiredoxin	25620.3	16.8	72.728	70.1181	4.55344	0.0649395	40
PF3D7_0903700	alpha tubulin 1	51152.5	24	64.194	69.318	3.41591	0.0492788	41
PF3D7_0707300	rhoptry associated membrane antigen	103711	44.6	60.3	68.494	2.92125	0.0426497	42
PF3D7_0503400	actin depolymerizing factor 1	13969	7.8	74.588	68.3096	10.1631	0.148781	43
PF3D7_0619400	cell division cycle protein 48 homologue putative	93242.6	55.8	68.646	68.3064	3.67887	0.0538584	44
PF3D7_1451100	elongation factor 2	94606.3	48.6	64.496	67.7592	14.27	0.210598	45
PF3D7_0520900	adenosylhomocysteinase S adenosyl L homocysteine hydrolase	54637.4	32.2	62.588	66.3328	4.51524	0.0680695	46
PF3D7_1427900	conserved protein unknown function	33120.1	20.2	65.268	65.8607	6.09345	0.0925203	47
PF3D7_0511000	translationally controlled tumor protein homolog putative	20036.5	7.6	48.888	64.3582	11.1474	0.173208	48
PF3D7_1335100	merozoite surface protein 7	41420.6	22.8	58.464	63.2108	8.46614	0.133935	49
PF3D7_1027300	merozoite capping protein 1 peroxiredoxin	43788.4	21.8	50.486	62.8545	9.97257	0.158661	50
PF3D7_1229400	macrophage migration inhibitory factor	13072.6	7.6	54.138	61.7332	5.79137	0.0938129	51
PF3D7_1302100	gamete antigen 27 25	26118.7	17.8	64.332	61.4942	3.66189	0.0595485	52
PF3D7_1311800	M1 family alanyl aminopeptidase	126633	63.4	65.714	61.0131	5.01961	0.0822711	53
PF3D7_1468700	helicase 45 eukaryotic initiation factor 4A	45652.4	26.2	67.988	60.7633	8.80049	0.144832	54
PF3D7_0525800	membrane skeletal protein IMC1 related	34785	24	66.134	60.7358	6.7127	0.110523	55
PF3D7_1008700	tubulin beta chain	50264.3	22.2	69.348	60.1179	4.25514	0.0707799	56
PF3D7_0913200	elongation factor 1 beta	32025.8	16.2	60.51	59.8578	8.2923	0.138533	57
PF3D7_1465900	40S ribosomal protein S3 putative	24838.9	16.4	64.526	59.1732	3.42654	0.057907	58
PF3D7_1130200	60S ribosomal protein P0	35024.6	18	59.174	59.0693	8.53941	0.144566	59
PF3D7_0513300	purine nucleoside phosphorylase	27542.5	14.2	55.836	58.5323	5.69669	0.0973257	60
PF3D7_1438900	thioredoxin peroxidase 1	21978.2	11.4	63.488	57.9046	2.95054	0.0509553	61
PF3D7_1246400	myosin A tail domain interacting protein myosin light chain 1	23778	13.8	87.65	57.311	5.73917	0.100141	62
PF3D7_0524000	karyopherin beta	128779	63.8	62.584	56.7813	13.0183	0.229271	63
PF3D7_0627500	4 methyl 5 B hydroxyethyl thiazol monophosphate biosynthesis enzyme	20577.6	13.2	75.556	56.747	5.80426	0.102283	64
PF3D7_0925900	conserved Plasmodium protein unknown function	24926.5	10.6	43.134	56.746	6.71438	0.118323	65
PF3D7_1342000	40S ribosomal protein S6 putative	35498.6	16	43.006	56.5146	1.50679	0.0266619	66
PF3D7_1434200	calmodulin	16930.8	14	88.19	56.4535	6.99772	0.123955	67
PF3D7_0511800	myo inositol 1 phosphate synthase putative	69682.4	45.8	65.894	56.4303	3.18894	0.0565111	68
PF3D7_0617800	histone H2A	14179.5	4.6	18.482	56.4058	39.3353	0.697363	69
PF3D7_0422400	40S ribosomal protein S19 putative	19835.9	12.2	61.176	56.267	6.92372	0.123051	70
PF3D7_1026800	40S ribosomal protein S2B putative	30027.4	13.6	59.316	55.4155	5.75161	0.103791	71
PF3D7_0302200	cytoadherence linked asexual protein 3 2	163435	80	40.298	54.7643	4.06854	0.0742919	72
PF3D7_0507100	60S ribosomal protein L4 putative	46553.7	23.8	52.408	54.0611	6.47409	0.119755	73
PF3D7_0209800	ATP dependent RNA helicase UAP56	52680	29.4	68.49	53.8426	4.05802	0.0753683	74
PF3D7_1302800	40S ribosomal protein S7 putative	22594.7	11.4	52.578	52.0005	6.45535	0.12414	75
PF3D7_1338300	elongation factor 1 gamma putative	45014.6	21.8	58.378	51.0636	4.60991	0.0902778	76
PF3D7_1446200	M17 leucyl aminopeptidase	68619.6	31.6	53.706	50.988	3.0666	0.0601436	77
PF3D7_1124600	ethanolamine kinase putative	50427.2	26.8	58.156	50.7713	2.27884	0.0448844	78
PF3D7_1003600	membrane skeletal protein IMC1 related	32825	18	67.758	50.6401	7.59716	0.150023	79
PF3D7_1338200	60S ribosomal protein L6 2 putative	25589.5	13.2	51.584	49.8488	3.80024	0.0762353	80
PF3D7_0517000	60S ribosomal protein L12 putative	18283.3	11.8	59.15	49.1506	2.44751	0.0497961	81
PF3D7_1235600	serine hydroxymethyltransferase	50464.5	32.4	69.048	49.1302	3.83345	0.0780264	82
PF3D7_0708800	Cg4 protein	101105	56.8	69.552	49.0282	5.56118	0.113428	83
PF3D7_0722200	rhoptry associated leucine zipper like protein 1	88335.4	42.4	54.872	48.9651	11.4671	0.234189	84
PF3D7_0624000	hexokinase	56116.7	31.8	66.124	48.6983	2.17085	0.0445775	85
PF3D7_1017500	conserved Plasmodium protein unknown function	15733.9	6.8	61.196	48.4702	1.53315	0.0316308	86
PF3D7_0109000	photosensitized INA labeled protein 1 PhIL1 putative	25705.4	9.4	43.75	48.0811	9.3106	0.193644	87
PF3D7_1113400	ubiquitin domain containing protein	42763.2	10.6	29.536	47.9539	10.1011	0.210642	88
PF3D7_0322900	40S ribosomal protein S3A putative	30446.7	22.8	59.926	46.5252	2.37275	0.0509993	89
PF3D7_0731500	erythrocyte binding antigen 175	176669	93	62.65	46.0846	3.56941	0.0774535	90
PF3D7_1029600	adenosine deaminase putative	42922.2	21.2	65.286	45.8856	3.32339	0.0724277	91
PF3D7_1436300	translocon component PTEX150	112611	51	59.636	45.8601	6.73151	0.146784	92
PF3D7_0207600	serine repeat antigen 5	112077	46.6	50.67	45.8415	4.36491	0.0952174	93
PF3D7_0919000	nucleosome assembly protein	31940.6	16.6	52.936	45.0699	9.47519	0.210233	94
PF3D7_0814200	DNA RNA binding protein Alba putative	27315.7	14.8	52.096	44.7197	5.24245	0.117229	95
PF3D7_1416500	NADP specific glutamate dehydrogenase	53173.5	29.2	66.084	44.6138	2.29633	0.0514713	96
PF3D7_1347500	conserved Plasmodium protein unknown function	68975	24	43.558	44.5727	2.18491	0.049019	97
PF3D7_1020900	ADP ribosylation factor	20968.9	14.8	77.79	44.359	1.18746	0.0267694	98
PF3D7_1361900	proliferating cell nuclear antigen	30871.8	21.6	78.978	44.2649	6.11429	0.13813	99
PF3D7_1019400	60S ribosomal protein L30e putative	12059.9	7.4	67.964	43.9964	11.5553	0.262641	100
PF3D7_1424400	60S ribosomal protein L7 3 putative	32966.4	17.8	41.91	43.0646	4.08537	0.0948661	101
PF3D7_0419600	ran binding protein 1 putative	33252.7	31.4	60.784	42.9084	4.40222	0.102596	102
PF3D7_0414900	conserved ARM repeats protein unknown function	31331.5	11	52	42.4156	5.43774	0.128202	103
PF3D7_1011800	QF122 antigen	130615	68.2	55.494	42.3944	1.53887	0.036299	104
PF3D7_1408000	plasmepsin II	51889	14	43.844	42.2725	6.65041	0.157322	105
PF3D7_1103100	60S ribosomal protein P1 putative	13127.9	6.2	66.612	42.0154	6.96559	0.165787	106
PF3D7_0812400	karyopherin alpha	61842.8	23.6	48.474	41.9309	19.2732	0.459643	107
PF3D7_0915400	6 phosphofructokinase	160764	74	60.284	41.7877	5.7948	0.138672	108
PF3D7_0516200	40S ribosomal protein S14 putative	16076.6	9.4	53.642	41.489	14.4751	0.34889	109
PF3D7_0520000	40S ribosomal protein S9 putative	22123	9.4	35.98	41.0345	4.04653	0.098613	110
PF3D7_1408600	40S ribosomal protein S8e putative	25221.9	11.2	55.324	41.0183	6.92847	0.168912	111
PF3D7_0719600	60S ribosomal protein L11a putative	20398.7	9.8	62.196	40.9951	2.07896	0.0507124	112
PF3D7_1474800	proteosome subunit alpha type 1 putative	29236.9	14.4	67.718	40.56	6.24616	0.153998	113
PF3D7_1426000	60S ribosomal protein L21e putative	19023.2	9.4	49.94	40.1886	5.99424	0.149153	114
PF3D7_0322000	peptidyl prolyl cis trans isomerase	19237.7	7.6	36.258	39.9191	15.3752	0.385159	115
PF3D7_1033400	haloacid dehalogenase like hydrolase putative	33213.7	14.6	64.03	39.8572	7.42918	0.186395	116
PF3D7_1460600	conserved Plasmodium protein unknown function	17459.7	14	82.162	39.6289	4.97415	0.125518	117
PF3D7_0206800	merozoite surface protein 2	27035.8	9.6	73.764	39.5779	16.5256	0.417545	118
PF3D7_1331800	60S ribosomal protein L23 putative	15277.8	10	66.762	38.8257	3.8169	0.0983086	119
PF3D7_0727400	proteasome subunit alpha type 5 putative	28730.6	16.2	71.484	38.8183	1.93033	0.0497274	120
PF3D7_1204300	eukaryotic translation initiation factor 5A	17802	7.2	56.026	38.5034	15.8596	0.4119	121
PF3D7_1006800	RNA binding protein putative	29758.2	15	53.742	38.4132	8.87628	0.231074	122
PF3D7_1310700	conserved Plasmodium protein unknown function	16639.9	4.4	50.91	38.0822	18.7306	0.491846	123
PF3D7_0934800	cAMP dependent protein kinase catalytic subunit	40538.7	25	58.07	37.7192	3.04475	0.0807217	124
PF3D7_1008900	adenylate kinase	27838.9	15.6	59.338	37.6929	3.78918	0.100528	125
PF3D7_0909900	helicase with Zn finger motif putative	161798	37.4	13.512	37.6466	10.8409	0.287966	126
PF3D7_1311900	vacuolar ATP synthase subunit a	69203.8	41.8	75.158	37.5297	6.26575	0.166955	127
PF3D7_1424100	60S ribosomal protein L5 putative	34226.4	22	62.108	37.5108	4.40249	0.117366	128
PF3D7_0621800	nascent polypeptide associated complex alpha chain putative	20737.4	8.8	53.692	37.428	10.4424	0.278999	129
PF3D7_1242800	rab specific GDP dissociation inhibitor	52909.6	24.4	64.184	37.2678	2.55102	0.0684512	130
PF3D7_1133400	apical membrane antigen 1	72995.2	33.4	54.34	37.2627	6.95755	0.186716	131
PF3D7_1353900	proteasome subunit putative	27513.5	14.4	63.57	37.2466	2.40985	0.0647001	132
PF3D7_0501500	rhoptry associated protein 3	47289.4	25.2	60.45	37.1084	4.14854	0.111795	133
PF3D7_0104200	conserved Plasmodium protein unknown function	53726.4	21.4	58.578	37.0366	5.67729	0.153289	134
PF3D7_1454400	aminopeptidase P	90186.8	41.2	59.278	36.6686	4.60625	0.125618	135
PF3D7_0621200	SNO glutamine amidotransferase family protein	33412.7	19.2	62.26	36.5022	6.90183	0.18908	136
PF3D7_1105400	40S ribosomal protein S4 putative	29886.3	14.4	49.504	36.429	5.29021	0.14522	137
PF3D7_1004000	60S ribosomal protein L13 putative	24039.4	13	48.118	36.2549	7.35351	0.202828	138
PF3D7_1251200	coronin	70041.8	33.2	58.172	36.25	1.9197	0.0529572	139
PF3D7_1408100	plasmepsin III histo aspartic protease	52020.5	25.6	61.774	36.2472	2.66143	0.0734243	140
PF3D7_1035400	merozoite surface protein 3	43645.5	23	58.582	36.1802	0.465972	0.0128792	141
PF3D7_0525100	acyl CoA synthetase	77922.9	39.4	59.226	36.0671	4.53215	0.125659	142
PF3D7_0320900	histone H2A variant putative	8767.56	6	27.722	35.7345	0.499673	0.0139829	143
PF3D7_1410600	eukaryotic translation initiation factor 2 gamma subunit putative	51929	22.8	54.71	35.3683	3.90173	0.110317	144
PF3D7_0807500	proteasome subunit alpha putative	30182.1	17	66.64	35.2027	4.89826	0.139145	145
PF3D7_1466300	26S proteasome regulatory subunit putative	134078	53.6	48.746	35.0561	3.20403	0.0913972	146
PF3D7_0108500	conserved Plasmodium protein unknown function	19208	4.6	22.53	34.9516	8.116	0.232207	147
PF3D7_1129100	parasitophorous vacuolar protein 1	52722.2	24.4	55.438	34.8029	10.1311	0.291099	148
PF3D7_0714000	histone H2B variant putative	13763.1	10.5	62.195	34.588	10.1401	0.293168	149
PF3D7_0608500	proteasome subunit alpha type 2 putative	26699.6	13.2	52.17	34.4599	2.59068	0.0751797	150
PF3D7_1127600	CRAL TRIO domain containing protein putative	35480	24	65.52	34.3862	1.60309	0.0466202	151
PF3D7_0220000	liver stage antigen 3	160310	64.6	48.936	34.2892	4.27007	0.124531	152
PF3D7_0721600	40S ribosomal protein S5 putative	22205.6	12.4	52.31	34.2161	5.47826	0.160107	153
PF3D7_1446600	centrin 2	19367.8	13.4	71.308	34.0475	5.30751	0.155886	154
PF3D7_1358800	40S ribosomal protein S13 putative	17307.4	11.6	60.794	33.9331	4.83121	0.142374	155
PF3D7_1224300	polyadenylate binding protein putative	97499.1	41.8	44.572	33.7873	4.78759	0.141698	156
PF3D7_1003500	40S ribosomal protein S20e putative	13684	5.6	39.49	33.5308	12.536	0.373866	157
PF3D7_0416800	small GTP binding protein sar1	22077.4	12.8	69.064	33.4268	4.15988	0.124447	158
PF3D7_1035500	merozoite surface protein 6	42275.5	16.4	57.52	33.4145	7.61091	0.227773	159
PF3D7_0307100	40S ribosomal protein S12 putative	12633.3	11.8	82.108	33.3631	4.57303	0.137068	160
PF3D7_0608700	chaperone putative	62275.2	28.6	55.876	33.145	3.14859	0.0949946	161
PF3D7_1421200	40S ribosomal protein S25 putative	13266.8	8.8	56.378	33.1149	2.18972	0.0661248	162
PF3D7_1447000	40S ribosomal protein S2 putative	30299.9	17.4	60.738	33.0453	2.46373	0.074556	163
PF3D7_1226300	cof like hydrolase had superfamily subfamily iib	33382.4	17.6	52.882	32.9094	6.11931	0.185944	164
PF3D7_0306800	T complex protein beta subunit putative	59752.4	37.2	72.78	32.8052	3.69116	0.112517	165
PF3D7_1341300	60S ribosomal protein L18 2 putative	21624.7	7.8	33.476	32.7404	5.62011	0.171657	166
PF3D7_0813900	40S ribosomal protein S16 putative	16342.2	10.2	54.028	32.4862	8.71277	0.268199	167
PF3D7_1126200	40S ribosomal protein S18 putative	17947.9	9	53.206	32.461	6.47325	0.199416	168
PF3D7_1350100	lysine tRNA ligase putative	68046.9	33.6	58.388	32.3393	5.08945	0.157376	169
PF3D7_1323100	60S ribosomal protein L6 putative	21772.6	11.2	54.316	32.2764	3.82334	0.118456	170
PF3D7_1034900	methionine tRNA ligase putative	105202	47.6	53.364	32.2053	2.2461	0.0697431	171
PF3D7_1426100	basic transcription factor 3b putative	19507.4	10	46.782	32.0551	3.56193	0.111119	172
PF3D7_0722400	GTP binding protein putative	45448.9	23.2	53.64	31.9996	0.831954	0.0259989	173
	T Glycogen phosphorylase muscle form OS Oryctolagus cuniculus GN PYGM PE 1 SV 3	97802.8	62.2	68.566	31.6568	6.93417	0.219042	174
PF3D7_1360800	falcilysin	138954	67.4	54.864	31.5915	1.30959	0.041454	175
PF3D7_0918000	glideosome associated protein 50 secreted acid phosphatase	44832.3	19.2	47.072	31.2053	3.39853	0.108909	176
PF3D7_1222700	glideosome associated protein 45	23974	15.4	79.018	30.9281	2.51147	0.0812035	177
PF3D7_1027800	60S ribosomal protein L3 putative	44677.3	22.8	49.172	30.8793	4.9172	0.159239	178
PF3D7_0308200	TCP 1 cpn60 chaperonin family putative	60318.7	24.2	54.99	30.7803	2.67556	0.0869244	179
PF3D7_0523000	multidrug resistance protein	162758	63.4	39.888	30.7571	3.10121	0.100829	180
PF3D7_0822900	conserved Plasmodium protein unknown function	130709	53.8	51.15	30.6133	3.09679	0.101158	181
PF3D7_1008400	26S proteasome regulatory subunit 4 putative	49995.7	26.8	60.626	30.5668	2.0556	0.0672494	182
PF3D7_1436000	glucose 6 phosphate isomerase	67652.9	30.2	49.086	30.4649	4.6124	0.151401	183
PF3D7_0935800	cytoadherence linked asexual protein 9	161188	64	42.06	30.4507	3.48522	0.114455	184
PF3D7_1116800	heat shock protein 101	102963	50.8	52.408	30.1763	6.33062	0.209788	185
PF3D7_0415900	60S ribosomal protein L15 putative	24305.5	11.8	48.194	30.0429	3.08853	0.102804	186
PF3D7_0618300	60S ribosomal protein L27a putative	16836.8	11.8	58.784	29.8068	1.70068	0.0570567	187
PF3D7_1407900	plasmepsin I	51689.1	21	58.85	29.7971	1.59148	0.0534104	188
PF3D7_1015800	ribonucleotide reductase small subunit putative	40844	20.25	41.42	29.7937	8.15767	0.273805	189
PF3D7_1441200	60S ribosomal protein L1 putative	24919.5	12	51.154	29.7529	2.17729	0.073179	190
PF3D7_1015600	heat shock protein 60	62950	35.4	59.828	29.6637	3.49624	0.117862	191
PF3D7_0307200	60S ribosomal protein L7 putative	30637.1	15.6	50.274	29.5425	4.82299	0.163256	192
PF3D7_1309100	60S ribosomal protein L24 putative	19358.8	11.2	45.184	29.4319	3.83925	0.130445	193
PF3D7_1357800	TCP 1 cpn60 chaperonin family putative	58547.9	28	54.822	29.2987	1.82553	0.0623075	194
PF3D7_1023000	conserved Plasmodium membrane protein unknown function	49432.2	19.2	26.344	29.2708	3.3745	0.115285	195
PF3D7_0626700	conserved Plasmodium protein unknown function	43904.7	26.4	66.344	29.2553	2.60778	0.0891389	196
PF3D7_1358700	conserved Plasmodium protein unknown function	18593.1	10.2	44.574	29.1236	2.6234	0.0900781	197
PF3D7_1212700	eukaryotic translation initiation factor 3 subunit 10 putative	166689	64.2	35.206	29.0347	11.7418	0.404405	198
PF3D7_0522600	conserved protein unknown function	56020.2	12.8	26.584	29.0067	2.20944	0.07617	199
PF3D7_1138500	protein phosphatase 2c	105933	39.4	45.506	28.9616	3.76989	0.130169	200
PF3D7_1108700	heat shock protein DnaJ homologue Pfj2	62832.8	27.2	53	28.9034	2.90927	0.100655	201
PF3D7_1341200	60S ribosomal protein L18 putative	21860.6	10.2	48.368	28.7986	6.88159	0.238956	202
PF3D7_0317000	proteasome component C8 putative	29745.6	15.4	66.906	28.7644	2.754	0.0957436	203
PF3D7_1357900	pyrroline carboxylate reductase	28835.2	10.6	41.374	28.6023	6.75337	0.236113	204
PF3D7_1127100	dUTP pyrophosphatase deoxyuridine 5 triphosphate nucleotidohydrolase	19687.2	11.4	72.6	28.6002	5.95387	0.208176	205
PF3D7_1036000	merozoite surface protein	46729.3	19.2	35.9	28.5673	12.4853	0.437047	206
PF3D7_1104400	conserved protein unknown function	49665.7	27.4	57.738	28.5618	2.84004	0.0994348	207
PF3D7_0406100	vacuolar ATP synthase subunit b	56131	25.2	60.164	28.4021	2.07779	0.0731561	208
PF3D7_1149200	ring infected erythrocyte surface antigen	120329	32	32.12	28.3934	1.66242	0.0585497	209
PF3D7_1402300	26S proteasome regulatory subunit	77910.5	23.8	33.758	28.1065	10.6303	0.378216	210
PF3D7_0916700	RNA binding protein musashi putative	45347.8	23.4	59.482	27.9303	1.82477	0.065333	211
PF3D7_1407800	plasmepsin IV	51274.5	21	61.602	27.8832	2.53867	0.0910465	212
PF3D7_0614500	60S ribosomal protein L19 putative	21693.9	8.2	32.196	27.3962	3.48188	0.127094	213
PF3D7_0934500	vacuolar ATP synthase subunit e putative	27475.9	14	49.616	27.3645	1.26972	0.0464002	214
PF3D7_1454700	6 phosphogluconate dehydrogenase decarboxylating putative	53621.4	30.6	64.274	27.0785	1.60444	0.0592515	215
PF3D7_1017100	conserved Plasmodium protein unknown function	36861.1	17	51.55	27.0129	2.86074	0.105903	216
PF3D7_1434300	Hsp70 Hsp90 organizing protein putative	66455.9	42.4	59.362	26.947	4.73669	0.175778	217
PF3D7_0320300	T complex protein 1 epsilon subunit putative	59746.1	34.6	57.458	26.9167	4.58083	0.170186	218
PF3D7_1248900	tat binding protein homolog	49887.4	24.6	55.08	26.9026	5.71795	0.212542	219
PF3D7_0205900	proteasome 26S regulatory subunit putative	109441	39	46.584	26.8849	3.05244	0.113537	220
PF3D7_0214000	T complex protein 1 putative	61814.4	29.8	56.716	26.8632	3.07402	0.114432	221
PF3D7_0518300	proteasome subunit beta type 1 putative	27553.4	15.4	69.75	26.863	7.80099	0.290399	222
PF3D7_1237700	conserved Plasmodium membrane protein unknown function	23829.9	8	32.286	26.7649	2.33218	0.087136	223
PF3D7_1130400	26S proteasome regulatory subunit 6a putative	49711.7	25.8	58.724	26.7625	2.35006	0.0878119	224
PF3D7_0512600	Rab GTPase 1b	23114.1	14.8	69.9	26.3878	5.03896	0.190958	225
PF3D7_0805200	conserved Plasmodium protein unknown function	10285.5	2.2	25.372	26.3848	14.7663	0.559653	226
PF3D7_1414300	60S ribosomal protein L10 putative	25615.6	14.2	56.988	26.3474	2.49134	0.0945576	227
PF3D7_1231100	Rab GTPase 2	24651.8	18.6	69.392	26.315	2.60247	0.0988967	228
PF3D7_1441100	conserved Plasmodium protein unknown function	26306	3.8	15.328	26.3002	3.53274	0.134324	229
PF3D7_1142500	60S ribosomal protein L28 putative	14493.8	7.6	49.136	26.2829	3.05005	0.116047	230
PF3D7_1344200	heat shock protein 70 putative	108414	59	62.038	26.261	4.46944	0.170193	231
PF3D7_0413600	26S proteasome AAA ATPase subunit RPT3 putative	44780.5	21.6	59.388	26.2268	3.47268	0.13241	232
PF3D7_1412300	nuclear transport factor 2 putative	14722.9	7.2	50.72	26.1897	4.04506	0.154453	233
PF3D7_1426300	a dynein associated protein putative	71998.3	25.75	20.945	26.0763	4.29101	0.164556	234
PF3D7_1301600	erythrocyte binding antigen 140	142508	74.6	54.928	25.9643	2.39525	0.0922518	235
P00330	ADH1 YEAST ALCOHOL DEHYDROGENASE I EC 1 1 1 1	37148.2	17.2	47.84	25.9438	4.85679	0.187204	236
PF3D7_1456800	V type H translocating pyrophosphatase putative	77272.1	21.2	29.346	25.9396	3.57587	0.137854	237
PF3D7_0211800	asparagine tRNA ligase putative	71239.5	32.8	51.67	25.7784	2.50651	0.097233	238
PF3D7_0907700	subunit of proteaseome activator complex putative	33125.8	14	48.888	25.6768	2.7321	0.106403	239
PF3D7_0106300	calcium transporting ATPase	141057	48.4	39.266	25.6533	3.30914	0.128995	240
PF3D7_1366500	nucleoside diphosphate kinase	17126	12.6	70.872	25.6506	5.63567	0.219709	241
PF3D7_1457200	thioredoxin 1	11887.5	7.2	62.5	25.4109	7.96543	0.313465	242
PF3D7_0922600	glutamine synthetase putative	64200.3	38.6	68.064	25.3639	2.73277	0.107743	243
PF3D7_1306400	26S proteasome regulatory subunit putative	45076.5	24	57.354	24.7174	4.06839	0.164596	244
PF3D7_1338100	proteasome regulatory subunit putative	59294.6	25.6	50.736	24.6176	4.13565	0.167995	245
PF3D7_1134000	heat shock protein 70	73593.7	42.4	63.56	24.6121	1.75117	0.0711508	246
PF3D7_1144000	40S ribosomal protein S21e putative	9259.55	7.2	84.39	24.4948	2.4666	0.100699	247
PF3D7_1012200	conserved Plasmodium protein unknown function	31962.6	19.8	56.704	24.2591	5.98178	0.246578	248
PF3D7_0306300	glutaredoxin 1	12589.6	6.8	61.802	24.2532	5.3429	0.220297	249
PF3D7_1115400	cysteine proteinase falcipain 3	57236.5	26.6	53.21	24.1582	6.3703	0.263691	250
PF3D7_1428300	proliferation associated protein 2g4 putative	43154.3	21.6	55.65	24.1088	2.15236	0.0892768	251
PF3D7_0725400	conserved Plasmodium protein unknown function	13057	6	55.596	24.0239	4.78629	0.199231	252
PF3D7_1311500	26S proteasome regulatory subunit 7 putative	47405.4	21.8	55.526	23.9899	8.53004	0.355569	253
PF3D7_1332900	isoleucine tRNA ligase putative	152794	68.4	48.002	23.9595	3.51618	0.146755	254
PF3D7_0517300	pre mRNA splicing factor	34732.4	18.6	47.918	23.913	4.05015	0.169371	255
PF3D7_0810300	protein phosphatase putative	63732.8	19.4	31.15	23.8493	4.7085	0.197427	256
PF3D7_0819600	conserved Plasmodium protein unknown function	37277.9	14.4	56.026	23.6796	3.4293	0.144821	257
PF3D7_1317800	40S ribosomal protein S15 S19 putative	16820.7	6	46.62	23.6247	3.53992	0.14984	258
PF3D7_0814000	60S ribosomal protein L13 2 putative	25555	13.8	41.95	23.6132	3.5992	0.152423	259
PF3D7_1476300	Plasmodium exported protein PHISTb unknown function	68280.5	27.8	46.292	23.6086	2.87896	0.121945	260
PF3D7_0302900	exportin 1 putative	149235	51.4	40.974	23.5936	6.36987	0.269984	261
PF3D7_1016300	glycophorin binding protein	43188.1	19	40.746	23.5645	3.8748	0.164434	262
PF3D7_1323400	60S ribosomal protein L23a putative	22320.7	7.6	30.104	23.558	3.42416	0.145351	263
PF3D7_1229500	T complex protein 1 gamma subunit putative	61346.9	37	63.836	23.5121	3.10244	0.131951	264
PF3D7_0710600	60S ribosomal protein L34a putative	17635.9	8.2	32.802	23.401	1.85618	0.0793205	265
PF3D7_1356300	ubiquitin conjugating enzyme putative	22940.2	12.4	73.464	23.3664	6.73125	0.288074	266
PF3D7_1437900	HSP40 subfamily A putative	49210.5	24	51.414	23.2962	4.1027	0.17611	267
PF3D7_0814900	Fe superoxide dismutase	22904.7	12.2	66.868	23.2528	2.84296	0.122263	268
PF3D7_0108000	beta3 proteasome subunit putative	23479.8	9.6	65.588	23.2184	1.69411	0.0729641	269
PF3D7_0424600	Plasmodium exported protein PHISTb unknown function	36315	24	59.612	22.9718	2.45309	0.106787	270
PF3D7_1203900	ubiquitin conjugating enzyme E2 putative	16653.1	4.2	36.868	22.9361	2.13552	0.0931077	271
PF3D7_1414400	serine threonine protein phosphatase	35588.6	15.8	62.368	22.9278	3.6254	0.158122	272
PF3D7_1132200	TCP 1 cpn60 chaperonin family putative	60602.8	29.2	54.634	22.8876	3.44259	0.150413	273
PF3D7_1439000	copper transporter putative	27778.3	9.8	23.32	22.8422	18.7622	0.821381	274
PF3D7_0903200	Rab GTPase 7	24073.2	15.2	69.61	22.7339	1.07511	0.0472908	275
PF3D7_0218000	replication factor C subunit 2 putative	38379.1	21.6	46.546	22.6899	10.2624	0.452289	276
PF3D7_1460700	60S ribosomal protein L27 putative	17784.4	8.8	47.868	22.6641	2.57208	0.113487	277
PF3D7_1142600	60S ribosomal protein L35ae putative	16379.4	9.6	43.432	22.6437	6.25501	0.276236	278
PF3D7_0931800	proteasome precursor putative	33058	12.6	45.176	22.5851	5.39118	0.238705	279
PF3D7_1211900	non SERCA type Ca2 transporting P ATPase	141844	59.2	48.656	22.5671	2.48077	0.109929	280
PF3D7_0807900	tyrosyl tRNA synthetase putative	45471.4	15.8	41.784	22.5526	2.78752	0.1236	281
PF3D7_0920800	inosine 5 monophosphate dehydrogenase	56563.6	23.6	40.822	22.5501	8.78696	0.389663	282
PF3D7_1455300	conserved Plasmodium protein unknown function	69976.8	17.6	45.772	22.3897	2.71747	0.121371	283
PF3D7_1238100	calcyclin binding protein putative	26928.9	14.4	61.318	22.3327	4.13529	0.185167	284
PF3D7_1318800	secretory complex protein 63	76442.7	29	36.13	22.3077	10.6963	0.479489	285
PF3D7_0628300	1 choline ethanolaminephosphotransferase putative	45766.3	10.4	16.47	22.1816	4.3543	0.196303	286
PF3D7_1116700	cathepsin C homolog dipeptidyl peptidase 1	81337.5	40.6	58.542	22.1795	3.51631	0.158539	287
PF3D7_1017900	26s proteasome regulatory subunit p55 putative	51430.3	18.8	44.674	22.0392	4.51581	0.204899	288
PF3D7_1136500.1	1 casein kinase 1	37858.7	19.5	47.445	21.9881	3.17277	0.144295	289
PF3D7_0410600	conserved Plasmodium protein unknown function	37121.6	18.8	55.216	21.8178	6.09355	0.279293	290
PF3D7_1228600	acidic basic repeat antigen merozoite surface protein 9	86500.8	43.2	40.324	21.8141	12.7458	0.584291	291
PF3D7_1203700	nucleosome assembly protein	40658.9	16	48.992	21.7836	6.33152	0.290656	292
PF3D7_1129000	spermidine synthase	37223.8	17.8	56.822	21.7346	2.18857	0.100695	293
PF3D7_1434800	conserved protein unknown function	29100.3	9.2	25.158	21.5952	1.65321	0.0765545	294
PF3D7_1429800	coatamer beta subunit putative	167122	49.2	31.032	21.5926	3.02371	0.140035	295
PF3D7_0823800	DnaJ protein putative	77094.3	29	38.198	21.4157	3.39061	0.158324	296
PF3D7_0515700	glideosome associated protein 40 putative	52270.3	15.25	24.0675	21.3753	2.03564	0.0952336	297
PF3D7_1125800	kelch protein putative	68175.7	30.4	44.156	21.3716	2.87772	0.134651	298
PF3D7_0828800	GPI anchored micronemal antigen	84788	30	44.602	21.2313	6.29767	0.296622	299
PF3D7_1470900	20S proteasome beta 4 subunit putative	23090.3	18	79.796	21.1765	1.75006	0.0826413	300
PF3D7_1117300	conserved Plasmodium protein unknown function	15319.5	8.2	47.188	21.1495	3.40495	0.160995	301
PF3D7_1126000	threonine tRNA ligase putative	119904	54.8	49.89	21.1257	1.57114	0.0743711	302
PF3D7_0517400	transcriptional regulator putative	133382	54.2	46.734	21.0706	2.27273	0.107863	303
PF3D7_1205600	conserved Plasmodium protein unknown function	39189.1	21.6	60.422	21.0332	1.37476	0.0653615	304
PF3D7_1012600	GMP synthetase	64559.6	28	53.298	20.953	2.05359	0.0980094	305
PF3D7_0803800	20S proteasome beta subunit	38173.6	14.6	49.844	20.9477	2.2522	0.107515	306
PF3D7_1401600	Plasmodium exported protein PHISTb unknown function	56258.2	23.2	59.538	20.8798	0.956629	0.0458161	307
PF3D7_1116000	rhoptry neck protein 4	119898	35.8	30.2	20.688	3.2764	0.158372	308
PF3D7_0312300	26S proteasome regulatory subunit S14 putative	35674.1	11.6	54.67	20.5706	0.907655	0.0441238	309
PF3D7_0721400	P36 like protein homologue putative	24977.4	14.2	58.412	20.555	4.95541	0.241081	310
PF3D7_1431700	60S ribosomal protein L14 putative	19468.4	10.6	44.728	20.5407	5.68293	0.276666	311
PF3D7_0213100	heat shock protein 40 putative	37527.6	18.8	55.854	20.5233	2.18204	0.10632	312
PF3D7_1367000	suppressor of kinetochore protein 1 putative	18900.5	6	33.086	20.3767	5.07795	0.249204	313
PF3D7_1215300	10 kDa chaperonin	11149.9	8	65.822	20.3643	6.05275	0.297223	314
PF3D7_0630600	conserved Plasmodium protein unknown function	111140	40.8	22.416	20.3607	16.7049	0.820449	315
PF3D7_1323200	vacuolar ATP synthase subunit g putative	14192.3	10.4	62.764	20.3482	4.79804	0.235797	316
PF3D7_0219400.1	2 ribosome associated membrane protein RAMP4 putative	7429.05	1.8	18.212	20.3462	4.14834	0.203888	317
PF3D7_0715900	zinc transporter putative	63799.4	14	14.255	20.3042	20.5833	1.01375	318
PF3D7_1145400	dynamin like protein	96887.3	53	54.176	20.2432	1.92318	0.0950037	319
PF3D7_0831700	heat shock protein 70 putative	75623.2	31.2	52.46	20.242	12.8451	0.63458	320
PF3D7_1144900	Rab GTPase 6	23723.8	15.4	64.348	20.1776	7.20812	0.357235	321
PF3D7_1108400	casein kinase 2 alpha subunit	40175.5	20	60.416	20.1193	3.50827	0.174373	322
PF3D7_0319600	elongation factor 1 EF 1 putative	17835.1	6.6	72.31	20.1124	1.71361	0.0852017	323
PF3D7_1328100	proteasome subunit beta type 7 precursor putative	30531.9	9.4	29.852	20.0618	1.84776	0.0921036	324
PF3D7_1401800	choline kinase	52662.9	18.6	43.91	20.0403	1.5558	0.0776339	325
PF3D7_1451800	sortilin putative	103355	40.4	43.552	19.9832	5.73082	0.286782	326
PF3D7_0110700	chromatin assembly factor 1 protein WD40 domain putative	51189	20.2	54.798	19.8712	4.00126	0.201359	327
PF3D7_1412500	actin II	43005.1	21.4	65.162	19.8043	2.71799	0.137242	328
PF3D7_1011700	DNA repair protein RAD23 putative	44508.8	17.6	39.228	19.8001	1.74856	0.0883104	329
PF3D7_1426700	phosphoenolpyruvate carboxylase putative	135129	53.4	40.888	19.7997	8.19937	0.414116	330
PF3D7_0102900	aspartyl tRNA synthetase	74191.4	33.8	50.126	19.683	1.62678	0.082649	331
PF3D7_0217900	conserved Plasmodium protein unknown function	61194.9	19.8	28.594	19.6442	3.53107	0.179752	332
PF3D7_1246800	signal recognition particle receptor beta subunit	31137.6	15.2	53.714	19.6247	8.64348	0.440439	333
PF3D7_1021600	deoxyribose phosphate aldolase putative	29379	17.8	66.31	19.6222	1.83933	0.0937371	334
PF3D7_1216200	glycerol 3 phosphate dehydrogenase putative	41746.2	21.6	52.752	19.5912	2.26185	0.115453	335
PF3D7_1368100	proteasome regulatory subunit putative	35382.8	10.6	35.948	19.5839	0.751694	0.0383832	336
PF3D7_1325100	phosphoribosylpyrophosphate synthetase	49896.4	22.2	48.144	19.5464	2.21442	0.113291	337
PF3D7_0716800	eukaryotic translation initiation factor 3 37 28 kDa subunit putative	47218.9	25.4	51.262	19.3535	1.50483	0.077755	338
PF3D7_0306900	40S ribosomal protein S23 putative	16243.9	8	49.242	19.341	3.47333	0.179583	339
PF3D7_0706000	conserved Plasmodium protein unknown function	146750	54.6	42.262	19.3244	2.78112	0.143918	340
PF3D7_1471100	exported protein 2	33639.9	15.6	60.486	19.2712	1.13896	0.0591017	341
PF3D7_0207700	serine repeat antigen 4	110638	47	34.206	19.2577	10.5067	0.545585	342
PF3D7_1035700	duffy binding like merozoite surface protein	80905.1	40.2	59.566	19.2512	1.75169	0.0909914	343
PF3D7_0211300	conserved Plasmodium protein unknown function	35876.5	14.3333	27.1667	19.2402	2.07694	0.107948	344
PF3D7_0920700	conserved Plasmodium protein unknown function	71085.9	29.6	33.558	19.1557	14.2886	0.745918	345
PF3D7_1002900	conserved Plasmodium protein unknown function	14573.8	7	50.392	19.1051	0.854602	0.0447316	346
PF3D7_0217800	40S ribosomal protein S26e putative	12850.7	4.8	40.746	18.9564	5.44119	0.287037	347
PF3D7_1234800	Splicing factor 3B subunit 3 putative	151337	47.5	20.34	18.9096	21.558	1.14006	348
PF3D7_0822600	protein transport protein Sec23	87390.1	41.6	55.272	18.8746	4.38381	0.23226	349
PF3D7_1420400	glycine tRNA ligase putative	105177	44.6	50.744	18.8148	3.45841	0.183813	350
PF3D7_1007900	eukaryotic translation initiation factor 3 subunit 7 putative	63580.4	36	66.076	18.7411	2.33296	0.124483	351
PF3D7_0919100	DnaJ protein putative	43488.1	12.8	36.92	18.7318	3.78597	0.202114	352
PF3D7_1123400	translation elongation factor EF 1 subunit alpha putative	63451.8	21.4	29.692	18.6486	14.6272	0.784361	353
PF3D7_1238800	acyl CoA synthetase PfACS11	92377.3	36.4	39.542	18.5785	2.02959	0.109245	354
PF3D7_0317600	40S ribosomal protein S11 putative	19045.2	13.6	63.604	18.5655	2.66838	0.143728	355
PF3D7_0904800	replication factor A related protein putative	56577	30	54.876	18.3375	1.82634	0.0995959	356
PF3D7_0516900	60S ribosomal protein L8 putative	28284.9	12	36.46	18.3318	3.26975	0.178365	357
PF3D7_1136300	tudor staphylococcal nuclease	128719	70.4	54.688	18.3248	8.24868	0.450137	358
PF3D7_0728000	eukaryotic translation initiation factor 2 alpha subunit putative	38048.2	17.6	53.494	18.2417	2.60855	0.142999	359
PF3D7_0507500	subtilisin like protease 1	78271.1	27.6	50.348	18.2035	4.25022	0.233483	360
PF3D7_1232100	60 kDa chaperonin	81810.3	29.4	37.244	18.2003	2.90518	0.159623	361
PF3D7_1308300	40S ribosomal protein S27 putative	9541.04	3.8	51.706	18.1898	4.12822	0.226953	362
PF3D7_1206200	eukaryotic translation initiation factor 3 subunit 8 putative	116826	44.8	39.308	18.0807	2.29703	0.127043	363
PF3D7_0817700	rhoptry neck protein 5	119770	58	44.07	18.033	1.96112	0.108752	364
PF3D7_1442300	tRNA binding protein putative	47011.8	24.4	52.984	17.9579	2.14799	0.119613	365
PF3D7_0613900	myosin E putative	245208	109.4	46.108	17.8795	4.59971	0.257261	366
PF3D7_0532100	early transcribed membrane protein 5	19143.8	4.4	34.034	17.8387	7.66473	0.429669	367
PF3D7_1134100	protein disulfide isomerase	49465.9	26.4	58.064	17.8059	2.05197	0.115241	368
PF3D7_1030500	26S proteasome regulatory subunit putative	47257.7	18.8	38.17	17.7421	3.65961	0.206267	369
PF3D7_1105800	conserved Plasmodium protein unknown function	30718.1	14.4	52.556	17.6676	1.4767	0.0835826	370
PF3D7_0914400	conserved Plasmodium protein unknown function	28469.8	16.2	67.952	17.6254	1.39719	0.0792713	371
PF3D7_0807800	proteasome subunit alpha type 5 putative	53992.9	21.4	44.28	17.6147	1.45638	0.0826795	372
PF3D7_1354500	adenylosuccinate synthetase	50635.2	22	53.982	17.5882	3.88191	0.220711	373
PF3D7_1364100	cysteine rich surface protein	94879.6	45.2	56.33	17.56	1.74236	0.099223	374
PF3D7_1242700	40S ribosomal protein S17 putative	16067	9.4	44.676	17.5356	0.765771	0.0436696	375
PF3D7_1337800	calcium dependent protein kinase 5	67103.6	31.6	58.59	17.5334	3.28349	0.18727	376
PF3D7_0404700	dipeptidyl peptidase 3	108083	49.8	30.888	17.49	11.9236	0.681739	377
PF3D7_1324800	dihydrofolate synthase folylpolyglutamate synthase	60748.7	22.6	34.138	17.4123	12.825	0.736549	378
PF3D7_0312800	60S ribosomal protein L26 putative	14869.6	4.2	14.922	17.3159	7.22091	0.41701	379
PF3D7_1304500	small heat shock protein putative	25252.4	14.2	59.524	17.3007	2.64479	0.152872	380
PF3D7_0303000	N ethylmaleimide sensitive fusion protein putative	89857.9	44	49.296	17.2394	3.71736	0.215631	381
PF3D7_1333400	conserved protein unknown function	28369.3	13.6	59.916	17.1995	1.86047	0.10817	382
PF3D7_1423300	serine threonine protein phosphatase	107152	40.4	35.814	17.1432	5.15294	0.300582	383
PF3D7_1368200	RNAse L inhibitor protein putative	70968.2	28.6	45.784	17.1152	2.33967	0.136701	384
PF3D7_1433500	DNA topoisomerase II putative	170014	70	39.308	17.103	7.83458	0.458081	385
PF3D7_1346100	Sec61 alpha subunit PfSec61	52565.8	11.6	24.494	17.1028	0.562323	0.032879	386
PF3D7_0320500	conserved Plasmodium protein unknown function	51135.9	17.4	36.504	17.0601	4.64746	0.272417	387
PF3D7_1464700	ATP synthase C AC39 subunit putative	44954.3	22.2	56.126	17.043	4.60802	0.270376	388
PF3D7_1349200	glutamate tRNA ligase putative	103293	51.4	49.932	17.0342	2.7491	0.161387	389
PF3D7_1124900	60S ribosomal protein L35 putative	14747.7	8	33.87	16.9822	3.75196	0.220935	390
PF3D7_1219100	clathrin heavy chain putative	235564	91.6	38.52	16.9134	3.72446	0.220207	391
PF3D7_0804900	GTPase activator putative	56794.2	18.6	44.37	16.8527	3.168	0.187981	392
PF3D7_1420700	surface protein Pf113	113600	52.4	55.294	16.8321	4.81053	0.285795	393
PF3D7_0527900	RNA helicase 1	76262.2	31	22.638	16.7598	11.2974	0.674082	394
PF3D7_0505800	small ubiquitin related modifier putative	11117.3	6.2	43.8	16.7574	9.63618	0.57504	395
PF3D7_0807300	Rab GTPase 18	24933.7	11.6	54.096	16.7433	2.40146	0.143428	396
PF3D7_0423500	glideosome associated protein with multiple membrane spans 2	42903.5	8.4	21.666	16.7333	5.30441	0.316997	397
PF3D7_1333000	20 kDa chaperonin	29177.4	14	63.952	16.6941	3.47308	0.208042	398
PF3D7_1327300	conserved Plasmodium protein unknown function	204791	80	29.804	16.6677	1.37817	0.0826855	399
PF3D7_1104000	phenylalanyl tRNA synthetase beta chain putative	73585.5	36.2	59.774	16.6499	1.82923	0.109864	400
PF3D7_1436600	cGMP dependent protein kinase	98965.6	47.4	52.124	16.6256	1.86362	0.112093	401
PF3D7_0306200	activator of Hsp90 ATPase putative	41875.7	25.6	64.754	16.5143	3.67395	0.222471	402
PF3D7_1243600	translation initiation factor SUI1 putative	13004.8	7.6	60.348	16.4766	4.00766	0.243233	403
PF3D7_1409300	DNA damage inducible protein putative	44010.2	18	49.53	16.465	1.10367	0.0670315	404
PF3D7_0910100	Ran binding protein putative	140889	44.6	34.708	16.3483	2.56448	0.156865	405
PF3D7_0717700	seryl tRNA synthetase putative	63252.4	29.8	55.03	16.3392	2.33506	0.142912	406
PF3D7_0918300	eukaryotic translation initiation factor 3 subunit 5 putative	37162.4	12.4	37.248	16.3386	5.46428	0.33444	407
PF3D7_0826500	ubiquitination mediated degradation component putative	156288	58	20.57	16.326	10.1145	0.619533	408
PF3D7_0806800	vacuolar proton translocating ATPase subunit A putative	123322	41.6	36.684	16.299	1.50719	0.0924716	409
PF3D7_0316800	40S ribosomal protein S15A putative	14987.7	7.4	44.308	16.2615	2.3185	0.142576	410
PF3D7_0629200	DnaJ protein putative	45068.6	20.4	46.262	16.2471	2.81958	0.173543	411
PF3D7_0305700	ubiquitin conjugating enzyme E2 putative	16368.3	10.6	68.03	16.218	4.11292	0.253602	412
PF3D7_1229300	conserved Plasmodium protein unknown function	116282	48.6	33.804	16.2098	1.32784	0.0819155	413
PF3D7_0911900	inhibitor of cysteine proteases falstatin	47243.1	14.4	41.164	16.2005	0.773925	0.0477718	414
PF3D7_0512700	orotate phosphoribosyltransferase	48922.1	17	37.362	16.1923	3.04552	0.188085	415
PF3D7_1419800.1	1 glutathione reductase	62616	27	49.94	16.1829	2.15756	0.133323	416
PF3D7_0912900	26S proteasome regulatory subunit putative	39136.2	17.8	33.846	16.1159	6.96661	0.432282	417
PF3D7_0308300	conserved Plasmodium protein unknown function	39401.1	23.6	74.838	16.0603	1.2568	0.0782548	418
PF3D7_0605100	RNA binding protein putative	86258.5	32.8	40.372	16.0143	3.36691	0.210244	419
PF3D7_0711000	AAA family ATPase CDC48 subfamily	143706	56.2	29.298	16.0025	6.95941	0.434896	420
PF3D7_1330600	elongation factor Tu putative	58320.1	29	30.654	15.9711	6.26133	0.392041	421
PF3D7_0207500	serine repeat antigen 6	120491	48.8	37.964	15.9613	11.9396	0.748035	422
PF3D7_0923900	RNA binding protein putative	23093.1	10.8	43.96	15.9086	3.72445	0.234116	423
PF3D7_0932800	conserved Plasmodium protein unknown function	160272	43.8	21.27	15.8888	7.38252	0.464635	424
PF3D7_1459000	ATP dependent RNA helicase DBP5	84998.7	35.6	50.906	15.7896	3.29587	0.208737	425
PF3D7_1461400	conserved Plasmodium protein unknown function	37130.4	22.8	60.56	15.7777	1.19462	0.0757161	426
PF3D7_0204700	hexose transporter	56873	15.2	25.436	15.7682	2.43153	0.154205	427
PF3D7_0606700	coatomer alpha subunit putative	178429	59.4	28.064	15.7102	5.23461	0.333199	428
PF3D7_0518200	conserved Plasmodium protein unknown function	15553	8	55.726	15.6902	2.05782	0.131153	429
PF3D7_0501100.1	1 heat shock protein 40 type II	45135.7	22	54.874	15.6835	5.54857	0.353785	430
PF3D7_0810800	hydroxylmethyl dihydropterin pyrophosphokinase dihydropterin pyrophosphokinase bifunctiona	84129.5	34.6	37.364	15.6194	3.41025	0.218334	431
PF3D7_1039100	DnaJ protein putative pseudogene	38801.9	11.8	22.516	15.6017	4.75709	0.304908	432
PF3D7_1457300	conserved Plasmodium protein unknown function	76685	28.8	41.628	15.5596	8.5009	0.546345	433
PF3D7_0414700	GTP binding protein putative	74282.9	17	12.36	15.5462	1.39307	0.089608	434
PF3D7_1225800	ubiquitin activating enzyme e1 putative	133470	54.4	48.036	15.4785	5.86006	0.378595	435
PF3D7_1010300	succinate dehydrogenase subunit 4 putative	13745.5	3.33333	22.0333	15.4644	1.96109	0.126814	436
PF3D7_1461900	valine tRNA ligase putative	129725	40.8	34.986	15.4497	1.71994	0.111325	437
PF3D7_1240100	early transcribed membrane protein 12	11846.2	3.6	21.716	15.44	4.26418	0.276178	438
PF3D7_1331700	glutaminyl tRNA synthetase putative	108160	48.4	44.588	15.402	2.04275	0.132629	439
PF3D7_1012700	protein phosphatase putative	171487	57.75	22.245	15.3995	7.69607	0.499761	440
PF3D7_0413900	ubiquitin carboxyl terminal hydrolase a putative	99726	45.2	53.248	15.3345	6.60413	0.430672	441
PF3D7_1117100	deubiquinating deneddylating enzyme	55030.7	14.8	33.318	15.3271	3.60139	0.234969	442
PF3D7_1416900	prefoldin subunit 2 putative	16766.9	8.6	59.454	15.3248	2.64669	0.172707	443
PF3D7_0811600	conserved Plasmodium protein unknown function	144688	57	37.49	15.3217	5.06501	0.330577	444
PF3D7_0617200	conserved Plasmodium protein unknown function	53151.7	27.8	46.01	15.3024	1.58082	0.103305	445
PF3D7_1010600	eukaryotic translation initiation factor 2 beta subunit putative	25664.5	15	54.688	15.2786	1.60462	0.105024	446
PF3D7_0923000	DNA directed RNA polymerase II putative	38640	13.2	27.88	15.2389	10.1723	0.667521	447
PF3D7_1320600	Rab GTPase 11a	24866.2	16.2	61.204	15.0679	1.11629	0.0740844	448
PF3D7_0627800	acetyl CoA synthetase	115192	39.8	32.276	15.0384	3.63926	0.241997	449
PF3D7_0912400	conserved Plasmodium protein unknown function	53161.2	23	42.962	15.0249	4.86687	0.32392	450
PF3D7_1347700	ethanolamine phosphate cytidylyltransferase putative	66781	27.6	59.096	15.0206	1.68424	0.112129	451
PF3D7_1118300	insulinase putative	169340	69.4	40.976	14.9313	1.56127	0.104564	452
PF3D7_1212000	glutathione peroxidase	24180.9	15.4	73.17	14.8712	2.68957	0.180857	453
PF3D7_1332000	syntaxin Qa SNARE family	32982.6	14.2	37.012	14.7814	8.32436	0.563165	454
PF3D7_0517700	eukaryotic translation initiation factor putative	84570.5	40.2	45.364	14.7576	2.50491	0.169737	455
PF3D7_0217500	calcium dependent protein kinase 1	61449	31.4	44.428	14.7384	1.97286	0.133858	456
PF3D7_0723000	tRNAHis guanylyltransferase putative	36191.8	17.6667	24.0667	14.7287	2.83575	0.192532	457
PF3D7_1419300	glutathione S transferase	24903.2	12.4	59.242	14.6291	2.19167	0.149816	458
PF3D7_1365700	conserved Plasmodium membrane protein unknown function	47191.7	9.4	15.638	14.6051	1.72828	0.118334	459
PF3D7_0719700	40S ribosomal protein S10 putative	16478.2	7	51.532	14.5977	0.553359	0.0379072	460
PF3D7_1110700	actin like protein homolog ALP1 homolog	50331.6	19.6	54.006	14.5167	0.421976	0.0290683	461
PF3D7_0811400	conserved Plasmodium protein unknown function	72110.9	34.8	58.552	14.4554	1.37024	0.0947908	462
PF3D7_0516400	conserved Plasmodium protein unknown function	40083.1	18.4	45.016	14.374	4.25483	0.296007	463
PF3D7_1134800	coatomer delta subunit putative	57353.2	16.6	33.676	14.3285	3.87089	0.270154	464
PF3D7_1345700	isocitrate dehydrogenase NADP mitochondrial precursor	54221.2	32.8	60.556	14.316	0.829646	0.0579522	465
PF3D7_0316700	HVA22 TB2 DP1 family protein putative	26097.8	8.2	39.546	14.1687	3.26356	0.230335	466
PF3D7_0618000	conserved Plasmodium membrane protein unknown function	93211.1	34.2	41.436	14.1571	1.05914	0.0748136	467
PF3D7_1113700	glyoxalase I	42782.9	17	45.508	14.1409	5.68166	0.401789	468
PF3D7_1238400	conserved Plasmodium protein unknown function	27839.3	15	40.23	14.1181	9.61399	0.680971	469
PF3D7_1213800	bifunctional aminoacyl tRNA synthetase putative	87516.5	41.4	46.138	14.0349	4.22943	0.301351	470
PF3D7_1355500	serine threonine protein phosphatase	77801.6	45	50.276	14.0345	4.01402	0.286012	471
PF3D7_1462300	conserved Plasmodium protein unknown function	161873	53.2	32.852	13.9106	4.23554	0.304483	472
PF3D7_1115800	conserved Plasmodium protein unknown function	33965.9	14.4	34.014	13.9078	4.24937	0.305538	473
PF3D7_1237000	ubiquitin activating enzyme putative	82023.8	32.4	39.034	13.9064	2.72498	0.195951	474
PF3D7_0406400	cytosolic glyoxalase II	30870.3	11.8	50.644	13.8869	8.89352	0.640426	475
PF3D7_1306600	vacuolar ATP synthase subunit h putative	54370.6	25.8	48.792	13.8756	4.80219	0.346089	476
PF3D7_1414000	conserved protein unknown function	29601.7	13.4	43.162	13.8566	4.02175	0.29024	477
PF3D7_0212900	Leu Phe tRNA protein transferase putative	43624	15.6	35.068	13.8285	4.42595	0.32006	478
PF3D7_0407800	conserved Plasmodium protein unknown function	226855	77.6	25.724	13.8238	1.07258	0.0775898	479
PF3D7_0306400	FAD dependent glycerol 3 phosphate dehydrogenase putative	75315.8	27	38.468	13.7471	5.51522	0.401192	480
PF3D7_1416100	root hair defective 3 GTP binding protein RHD3 homolog putative	110707	51.2	46.25	13.7287	2.33335	0.169962	481
PF3D7_0914700	transporter putative	58991.2	15.4	17.044	13.713	1.67599	0.12222	482
PF3D7_1104200	chromatin remodeling protein	167070	64.6	37.108	13.7018	5.75447	0.419979	483
PF3D7_1344300	conserved protein unknown function	167349	59.8	25.364	13.6799	8.03163	0.587113	484
PF3D7_1441400	structure specific recognition protein putative	59014.9	28.4	54.544	13.6306	0.711683	0.0522121	485
PF3D7_0506900	rhomboid protease ROM4	87552.6	32	37.252	13.5693	1.85214	0.136494	486
PF3D7_1143400	translation initiation factor eIF 1A putative	19509.7	4.8	30.002	13.5615	2.89395	0.213395	487
PF3D7_1002400.1	2 RNA binding protein putative	29806.8	13.8	44.062	13.5607	3.49382	0.257643	488
PF3D7_1474600	conserved Plasmodium membrane protein unknown function	46931.1	13.6	28.934	13.5606	1.94941	0.143755	489
PF3D7_1367700	alanine tRNA ligase putative	165486	73.8	31.818	13.5465	7.73415	0.570934	490
PF3D7_1346300	DNA RNA binding protein Alba putative	25041	10.8	38.958	13.5408	4.76799	0.352122	491
PF3D7_0627700	transportin	134307	48.8	33.568	13.5263	1.85702	0.137289	492
PF3D7_1121600	exported protein 1 circumsporozoite related antigen	17349.6	8	44.322	13.5204	2.69562	0.199374	493
PF3D7_1313900	conserved Plasmodium protein unknown function	47635.6	17.5	26.9375	13.5191	9.57522	0.708273	494
PF3D7_0810000	acyl CoA binding protein putative	10889.3	8	62.89	13.4687	4.1321	0.306794	495
PF3D7_1351400	60S ribosomal protein L17 putative	23642.9	8.8	32.908	13.4501	1.35602	0.100819	496
PF3D7_0106100	vacuolar ATP synthase subunit c putative	45716.2	32.8	55.874	13.4273	3.3882	0.252338	497
PF3D7_1102700	early transcribed membrane protein 11 1	10178.3	2	7.91	13.4102	2.66318	0.198594	498
PF3D7_1458400	conserved Plasmodium protein unknown function	44018.8	22	32.268	13.3839	7.05179	0.526886	499
PF3D7_1463900	conserved Plasmodium membrane protein unknown function	126932	54.2	36.182	13.3821	1.13412	0.0847489	500
PF3D7_0304200	EH Eps15 homology protein	62530.8	33.6	47.916	13.3792	2.1969	0.164202	501
PF3D7_1323500	plasmepsin V PEXEL protease	69535.1	23	25.252	13.3679	18.3252	1.37083	502
PF3D7_1226600	proliferating cell nuclear antigen 2	30675.9	18.8	71.592	13.319	1.18414	0.0889055	503
PF3D7_0107500	lipid sterol H symporter	165907	53.2	23.824	13.2306	0.681683	0.0515233	504
PF3D7_1128200	multiprotein bridging factor type 1 putative	15525.1	9.6	42.354	13.2206	7.22569	0.546547	505
PF3D7_0905900	beta subunit of coatomer complex putative	119656	63.2	29.108	13.1076	5.36404	0.409232	506
PF3D7_0730300	transcription factor with AP2 domain s	156959	52	22.3075	13.0991	2.65151	0.202419	507
PF3D7_1236100	clustered asparagine rich protein	51361.9	14.8	31.222	13.0827	3.84648	0.294012	508
PF3D7_1343900	U4 U6 small nuclear ribonucleoprotein PRP4 putative	76938.9	35	27.964	13.0498	4.98176	0.381751	509
PF3D7_1343700	kelch protein putative	84292.5	36.8	38.572	13.0299	5.26335	0.403944	510
PF3D7_1360900	2 polyadenylate binding protein putative	44984.5	13.2	34.19	12.977	4.39673	0.338809	511
PF3D7_1116500	folate biopterin transporter putative	51754	9.4	12.306	12.9684	2.65654	0.204847	512
PF3D7_0527200	ubiquitin carboxyl terminal hydrolase putative	71231.9	26.2	47.472	12.9506	1.43689	0.110952	513
PF3D7_0108700	secreted ookinete protein putative	134577	48.6	25.208	12.9391	7.42072	0.573513	514
PF3D7_1013300	conserved Plasmodium protein unknown function	75696.8	27.8	27.898	12.9314	10.2308	0.791162	515
PF3D7_0815200	importin beta putative	101333	30.2	34.802	12.8951	0.995608	0.0772081	516
PF3D7_1457800	conserved Plasmodium protein unknown function	59796.9	16.6	12.838	12.8165	2.8028	0.218687	517
PF3D7_1359400	rRNA associated RNA binding protein putative	57342.8	22.4	32.574	12.8148	4.99851	0.390057	518
PF3D7_0214100	protein transport protein sec31	168088	51.8	31.978	12.7926	2.50853	0.196092	519
PF3D7_1037300	ADP ATP transporter on adenylate translocase	33940.4	18.8	47.374	12.7766	2.08863	0.163473	520
PF3D7_1320000	rhoptry protein 2 putative	150663	55.4	27.724	12.7722	5.96075	0.466699	521
PF3D7_1366900	conserved Plasmodium protein unknown function	76365.7	28	34.024	12.7111	2.49651	0.196404	522
PF3D7_1123900	splicing factor putative	9738.41	4.8	25.52	12.7037	2.75202	0.216631	523
PF3D7_0816600	ClpB protein putative	122596	49.6	36.262	12.6859	3.96585	0.312618	524
PF3D7_0417200	bifunctional dihydrofolate reductase thymidylate synthase	72748.9	35	53.782	12.6697	1.39524	0.110125	525
PF3D7_1463200	replication factor C3	39745.5	22	58.256	12.6612	1.51615	0.119748	526
PF3D7_0618200	conserved Plasmodium protein unknown function	23447.2	11.6	55.578	12.6127	2.62113	0.207817	527
PF3D7_1361100	Sec24 subunit a	107849	21.4	19.916	12.5856	1.94552	0.154583	528
PF3D7_0923800.1	mRNA thioredoxin reductase	69467.1	34.6667	49.16	12.5057	0.847048	0.0677332	529
PF3D7_0111500	UMP CMP kinase putative	44921.3	19.2	44.582	12.4795	1.233	0.0988018	530
PF3D7_0528200	eukaryotic translation initiation factor 3 subunit 6 putative	62160.2	27	35.938	12.4731	4.24989	0.340725	531
PF3D7_1443900	heat shock protein 90 putative	107341	34.2	20.282	12.4622	10.5689	0.848076	532
PF3D7_0309500	asparagine synthetase putative	70605.7	33.4	47.014	12.4257	2.02604	0.163053	533
PF3D7_1125700	kelch protein putative	78676.3	32.8	37.996	12.4207	6.55051	0.527388	534
PF3D7_1328500	alpha beta hydrolase putative	114955	28.8	14.43	12.3395	8.83229	0.715772	535
PF3D7_0622800	leucyl tRNA synthase	171655	66.6	36.9	12.3088	1.95169	0.15856	536
PF3D7_1034000	Sec1 family protein putative	77397.9	24.4	23.8	12.2929	11.1162	0.904274	537
PF3D7_0415000	arsenical pump driving ATPase putative	43830.6	17.4	54.934	12.2599	4.14487	0.338083	538
PF3D7_1347200	nucleoside transporter 1	48258.6	11.25	12.6175	12.2439	3.01872	0.246549	539
PF3D7_0931400	conserved Plasmodium protein unknown function	37217.8	16.8	44.97	12.2036	1.93928	0.15891	540
PF3D7_1145100	coatamer gamma subunit putative	125681	38.2	29.99	12.1678	5.69757	0.46825	541
PF3D7_1444300	apicoplast 1 acyl sn glycerol 3 phosphate acyltransferase putative	34089.1	9.6	31.85	12.0948	2.93096	0.242332	542
PF3D7_0815600	eukaryotic translation initiation factor putative	34885.4	14.2	37.21	12.0911	2.63178	0.217662	543
PF3D7_1130100	60S ribosomal protein L38e putative	10313.7	4.5	33.62	12.0341	2.18732	0.18176	544
PF3D7_1315900	exportin 1 like protein putative	144538	40.5	23.78	12.0176	3.5321	0.293911	545
PF3D7_1003800	U5 small nuclear ribonuclear protein putative	144271	47.8	28.274	11.9887	3.46885	0.289344	546
PF3D7_1332600	apurinic apyrimidinic endonuclease Apn1 putative	70392.6	34.6	41.436	11.9866	5.33398	0.444997	547
PF3D7_0815800	vacuolar sorting protein VPS9 putative	215190	73.6	18.26	11.9823	5.64278	0.470926	548
PF3D7_0102500	erythrocyte binding antigen 181	184503	88.6	34.006	11.9548	2.42236	0.202626	549
PF3D7_1243100	zinc finger protein putative	29046.1	13.6	27.438	11.9188	1.01294	0.0849866	550
PF3D7_1202600	conserved protein unknown function	244934	97.6	24.866	11.9158	6.64574	0.557724	551
PF3D7_1445100	histidine tRNA ligase putative	135182	56.2	39.136	11.8665	3.15552	0.265919	552
PF3D7_1135100	protein phosphatase putative	80555.4	28.6	38.344	11.822	3.23671	0.273787	553
PF3D7_1223700	integral membrane protein putative	31212.1	11.2	20.732	11.7627	3.04365	0.258753	554
PF3D7_1456700	conserved Plasmodium protein unknown function	79121.8	26.2	40.642	11.7287	2.25957	0.192654	555
PF3D7_1312600	branched chain alpha keto acid dehydrogenase putative	50341.6	25.8	48.254	11.7239	11.9715	1.02111	556
PF3D7_1120000	conserved Plasmodium protein unknown function	98677.9	46	23.626	11.7066	3.50023	0.298995	557
PF3D7_0513800	Rab GTPase 1a	24144.2	12	59.616	11.7052	2.8112	0.240166	558
PF3D7_1026900	biotin acetyl CoA carboxylase putative	35147.1	15	24.558	11.7015	10.391	0.888009	559
PF3D7_0209400	conserved protein unknown function	55323.7	31.6	51.51	11.6624	3.50022	0.300129	560
PF3D7_1353800	proteasome subunit putative	28061.8	10.2	39.186	11.6153	1.83562	0.158035	561
PF3D7_0505200	actin like protein putative	67181.2	25.8	38.842	11.5142	9.62959	0.836321	562
PF3D7_0302800	conserved Plasmodium protein unknown function	48194.3	16	20.4467	11.466	1.35211	0.117924	563
PF3D7_1238200	conserved Plasmodium protein unknown function	42756.1	14	32.1867	11.4612	1.56217	0.136301	564
PF3D7_1403900	phosphatase putative	35390.4	11	20.0233	11.4125	1.8127	0.158834	565
PF3D7_0710100	conserved Plasmodium protein unknown function	55519.9	27.4	26.536	11.3865	13.88	1.21899	566
PF3D7_1332200	conserved Plasmodium protein unknown function	114125	47.2	24.014	11.3673	5.75215	0.506026	567
PF3D7_0607000	translation initiation factor IF 2 putative	113156	46.2	31.976	11.3591	5.6462	0.497062	568
PF3D7_0813400	conserved Plasmodium protein unknown function	77895.4	25.8	27.432	11.343	1.37685	0.121383	569
PF3D7_1459400	conserved Plasmodium protein unknown function	40581.8	20.6	61.294	11.3356	1.05886	0.0934106	570
PF3D7_0808400	coatomer epsilon subunit putative	33393.9	16.6	54.03	11.3218	3.91019	0.345367	571
PF3D7_1407500	tRNA m2G10 methyltransferase subunit putative	14462.4	6	50.88	11.3105	5.78329	0.511318	572
PF3D7_1435500	conserved Plasmodium protein unknown function	30479.6	15.6	53.858	11.2868	8.59017	0.761083	573
PF3D7_1426200	arginine methyltransferase 1	47902.5	23	40.848	11.2776	1.8115	0.160627	574
PF3D7_1104100	syntaxin Qa SNARE family	41445.6	18.25	27.235	11.2769	12.9196	1.14567	575
PF3D7_0405900	apical sushi protein	86474.2	43.4	56.636	11.2634	2.31875	0.205866	576
PF3D7_1218600	arginyl tRNA synthetase putative	69261.2	31.6	42.61	11.2615	1.57428	0.139794	577
PF3D7_1121100	conserved Plasmodium protein unknown function	184429	90	35.172	11.2338	3.90265	0.347402	578
PF3D7_1217900	conserved protein unknown function	56474.9	17.2	29.606	11.2189	3.47991	0.310184	579
PF3D7_1344800	aspartate carbamoyltransferase	43480	22.2	37.28	11.2108	2.92203	0.260644	580
PF3D7_0418600	regulator of chromosome condensation putative	238598	83	19.912	11.1907	5.77961	0.516467	581
PF3D7_0210600	conserved Plasmodium protein unknown function	54188.1	21.8	31.346	11.1631	1.63929	0.146849	582
PF3D7_0810600	RNA helicase putative	108687	38.4	28.038	11.1582	2.20004	0.197168	583
PF3D7_1026600	conserved Plasmodium protein unknown function	191127	81	18.178	11.1527	1.01082	0.0906344	584
PF3D7_1220900	heterochromatin protein 1	31018.2	10.8	37.82	11.1496	3.79777	0.340619	585
PF3D7_0418200	golgi organization and biogenesis factor putative	51200.8	18.2	27.084	11.1403	0.871044	0.0781888	586
PF3D7_0217100	ATP synthase F1 alpha subunit putative	62454.7	26.6	35.462	11.1067	4.88041	0.439413	587
PF3D7_0212300	peptide chain release factor subunit 1 putative	48235.2	24.6	50.304	11.0398	1.52183	0.13785	588
PF3D7_1322000	adenosine diphosphatase putative	66609.5	26.4	38.514	11.0314	4.10417	0.372046	589
PF3D7_1132000	ubiquitin like protein putative	101239	37.2	25.272	11.0099	6.19398	0.562582	590
PF3D7_1201200	Plasmodium exported protein unknown function	25990.4	12.4	31.132	11.0085	9.41717	0.855446	591
PF3D7_1015200.1	1 cysteinyl tRNA synthetase putative	79733.6	33.2	29.054	10.9589	4.35927	0.397784	592
PF3D7_1336900	tryptophan tRNA ligase putative	73784.3	31.4	37.85	10.9539	5.81373	0.530748	593
PF3D7_0808200	plasmepsin X	65741.4	23.6	43.806	10.9167	1.45215	0.133021	594
PF3D7_0811000	cullin like protein putative	100671	37.8	21.69	10.9136	3.96592	0.363392	595
PF3D7_1439700	leucine carboxyl methyltransferase putative	39478	19.6	46.36	10.9097	7.25813	0.665291	596
PF3D7_0914900	BSD domain putative	84359.5	43.6667	30.4667	10.8873	2.60363	0.239145	597
PF3D7_1031200	MORN repeat containing protein 1	41765	26.2	69.78	10.8675	2.15806	0.19858	598
PF3D7_1421400	DNA directed RNA polymerase III subunit C putative	37542.8	16	35.9325	10.8334	2.34246	0.216226	599
PF3D7_1239700	cell division protein FtsH putative	101044	48.4	31.25	10.8304	10.5791	0.976797	600
PF3D7_0927300	fumarate hydratase putative	78966.7	43.6667	32.7967	10.8267	9.83327	0.90824	601
PF3D7_1439800	vesicle associated membrane protein putative	27800.9	10.2	40.248	10.8004	3.73213	0.345556	602
PF3D7_0705700	40S ribosomal protein S29 putative	6700.76	6.2	57.778	10.7794	2.64179	0.245078	603
PF3D7_0713700	conserved Plasmodium protein unknown function	24552.2	8.8	33.876	10.7698	2.95362	0.274251	604
PF3D7_1241700	replication factor C subunit 4 putative	38151	22.6	66.966	10.7505	1.77098	0.164736	605
PF3D7_0610800	transketolase	84932	26.6	31.176	10.7429	0.484128	0.0450649	606
PF3D7_1442100	conserved Plasmodium protein unknown function	12724.3	4.4	41.832	10.7324	1.42995	0.133237	607
PF3D7_1474900	trailer hitch homolog putative	38626.5	21.5	40.0925	10.714	7.29318	0.680716	608
PF3D7_1028600	conserved Plasmodium protein unknown function	19725.9	7.6	53.216	10.7078	4.46772	0.417242	609
PF3D7_1419700	conserved Plasmodium protein unknown function	59906.7	20	44.18	10.695	0.466378	0.0436071	610
PF3D7_0926700	NAD synthase putative	99281.1	36.8	41.406	10.6862	1.24652	0.116648	611
PF3D7_1123500	conserved Plasmodium protein unknown function	153977	48.4	22.912	10.6753	2.1287	0.199404	612
PF3D7_0629100	nicotinate phosphoribosyltransferase putative	78209.9	33.2	32.06	10.6718	5.65966	0.530339	613
PF3D7_1132300	nucleic acid binding protein putative	32016.3	10.6	38.828	10.6677	1.98298	0.185885	614
PF3D7_0219600	replication factor C subunit 1 putative	104928	51.2	44.182	10.6221	2.14704	0.202129	615
PF3D7_0821400	conserved Plasmodium protein unknown function	14013.8	8.8	34.032	10.5817	2.96228	0.279944	616
PF3D7_1247400	FK506 binding protein FKBP type peptidyl prolyl isomerase	35168.7	19.4	47.566	10.4905	1.36247	0.129876	617
PF3D7_1455200.1	1 conserved Plasmodium protein unknown function	24332.6	17	80	10.4194	2.58903	0.248483	618
PF3D7_1466100	protein serine threonine phosphatase	101802	40.4	30.394	10.4172	3.08799	0.296431	619
PF3D7_0932300	M18 aspartyl aminopeptidase	66490.6	24.4	39.298	10.3774	0.962214	0.092722	620
PF3D7_0500900	serine threonine protein kinase FIKK family	71077.2	32	34.866	10.3769	6.77063	0.652474	621
PF3D7_0310600.1	2 SAC3 GNAP family related protein putative	28329.2	13.5	54.595	10.3741	2.03204	0.195876	622
PF3D7_0413500	phosphoglucomutase 2	35517.6	8.25	22.715	10.3493	6.35506	0.614056	623
PF3D7_1230700	protein transport protein Sec13 putative	91137.5	14.4	14.268	10.2946	0.465663	0.0452337	624
PF3D7_0312400	glycogen synthase kinase 3	52145	19.2	33.908	10.2471	0.501933	0.0489828	625
PF3D7_0612700	6 cysteine protein	40323.9	20.4	58.04	10.2466	1.36466	0.133183	626
PF3D7_1312900	eukaryotic translation initation factor 4 gamma putative	146625	48.2	24.074	10.2343	1.16653	0.113983	627
PF3D7_0802000	glutamate dehydrogenase putative	161965	60.2	23.338	10.2217	2.26027	0.221125	628
PF3D7_1431600	ATP specific succinyl CoA synthetase beta subunit putative	59850.8	28.2	37.978	10.2128	6.90859	0.676463	629
PF3D7_1218500	conserved Plasmodium protein unknown function	123409	45.8	32.346	10.2107	1.60105	0.156802	630
PF3D7_0523400	DnaJ protein putative	62327.2	19	27.068	10.189	3.68324	0.361491	631
PF3D7_1469200	protein phosphatase putative	42665.7	16.6	29.944	10.1727	0.783733	0.0770431	632
PF3D7_1224500	chromatin assembly protein ASF1 putative	31775.3	12.6	30.184	10.1702	1.78393	0.175408	633
PF3D7_0204500	aspartate aminotransferase	47675.5	19.2	41.038	10.1402	6.33315	0.624556	634
PF3D7_0105300	cyclase associated protein putative	18813.2	8.6	46.296	10.1317	2.26391	0.223448	635
PF3D7_0903900	60S ribosomal protein L32 putative	15640.7	4.5	29.9625	10.1165	2.44238	0.241425	636
PF3D7_1215000	thioredoxin peroxidase 2	25022.5	11.6	48.982	10.0913	3.90408	0.386876	637
PF3D7_1012500	phosphoglucomutase putative	69166.9	27.8	40.942	10.0802	1.23237	0.122256	638
PF3D7_1455500	gamma adaptin putative	124113	35.4	25.94	10.0742	1.47402	0.146316	639
PF3D7_0316600	formate nitrite transporter putative	34892.6	11.2	21.034	10.0741	1.14626	0.113783	640
PF3D7_1341900	vacuolar ATP synthase subunit d putative	27915.2	18	52.632	10.0697	0.603117	0.0598945	641
PF3D7_1125900	conserved Plasmodium protein unknown function	11658.2	5.8	45.162	10.0584	4.15916	0.413502	642
PF3D7_1116400	ER membrane protein Sec12	57030.3	24.2	34.476	10.0156	8.30037	0.828745	643
PF3D7_1033700	bromodomain protein putative	56649.9	32.6	42.622	9.96905	4.16904	0.418198	644
PF3D7_1369500	conserved Plasmodium protein unknown function	133813	32	13.22	9.94162	4.45319	0.447934	645
PF3D7_0718500	prefoldin subunit 3 putative	21246.5	10.4	43.222	9.89025	1.37363	0.138888	646
PF3D7_0619500	acyl CoA synthetase	165846	63	38.896	9.88361	2.46887	0.249794	647
PF3D7_1345900	conserved Plasmodium protein unknown function	25842.8	14.5	40.3925	9.85648	6.62092	0.671733	648
PF3D7_1118500	box C D snoRNP rRNA 2 O methylation factor putative	69846.1	26.6	38.586	9.8146	3.79474	0.386642	649
PF3D7_0717500	calcium dependent protein kinase 4	61065	27.2	41.1	9.81211	1.79084	0.182513	650
PF3D7_1128100	cochaperone prefoldin complex subunit putative	29369.4	14.8	38.71	9.80322	3.55777	0.362919	651
PF3D7_1248500	conserved protein unknown function	32388.7	6.8	17.094	9.78546	2.64199	0.269991	652
PF3D7_1406800	glideosome associated protein with multiple membrane spans 3	33229.7	8.25	15.9325	9.78313	2.74538	0.280624	653
PF3D7_1460100	conserved Plasmodium protein unknown function	38460	12.8	36.984	9.77719	4.50341	0.460604	654
PF3D7_0912500	conserved Plasmodium protein unknown function	33242	14.8	44.792	9.76108	0.435676	0.044634	655
PF3D7_0521700	DEAD DEAH box ATP dependent RNA helicase putative	98877.9	36.8	33.246	9.73641	4.88058	0.501271	656
PF3D7_0418500	Bet3 transport protein putative	21601.7	10	53.904	9.72079	2.53709	0.260996	657
PF3D7_0106800	Rab GTPase 5c	24585.7	12.2	50.562	9.71886	4.1548	0.427499	658
PF3D7_1218000	thrombospondin related apical membrane protein	41887.9	19.2	43.524	9.71754	5.31271	0.546713	659
PF3D7_0625400	conserved Plasmodium protein unknown function	48914.3	21.2	41.796	9.69916	3.88998	0.401064	660
PF3D7_1022700	phospholipid scramblase 1 putative	33817.9	18	57.672	9.69409	3.66463	0.378027	661
PF3D7_1306200	conserved Plasmodium protein unknown function	57084.5	22.8	38.826	9.68234	1.40773	0.145392	662
PF3D7_1008800	small subunit rRNA processing protein putative	53752.2	24.6	38.764	9.67513	4.42639	0.457502	663
PF3D7_1111100	replication factor C subunit 5 putative	41031.3	12.8	36.162	9.66129	1.63503	0.169235	664
PF3D7_1224200	conserved Plasmodium protein unknown function	99371.4	31.75	23.81	9.64134	4.52094	0.468912	665
PF3D7_1330400.1	1 ER lumen protein retaining receptor 1 putative	33261.9	8.2	24.368	9.60577	2.69825	0.280898	666
PF3D7_0104100	conserved Plasmodium membrane protein unknown function	93579	39	44.552	9.58693	0.780717	0.0814356	667
PF3D7_0509000	SNAP protein soluble N ethylmaleimide sensitive factor Attachment Protein putative	35102.5	19.6	65.098	9.57025	1.82913	0.191126	668
PF3D7_1310600	secretory complex protein 61 alpha Rab GTPase 5b	23707.9	15.6667	43.8	9.55002	6.39119	0.669233	669
PF3D7_0424100	reticulocyte binding protein homologue 5	63401.2	25.8	36.35	9.53172	3.05197	0.32019	670
PF3D7_1244600	ADP ribosylation factor GTPase activating protein putative	37572.9	14.6	34.758	9.51767	3.16901	0.332961	671
PF3D7_0215700	DNA directed RNA polymerase II second largest subunit putative	153207	57	28.582	9.4957	2.89082	0.304434	672
PF3D7_0522100	conserved Plasmodium protein unknown function	90512.9	33.6	26.712	9.49481	5.37143	0.565722	673
PF3D7_0612100	eukaryotic translation initiation factor 3 subunit L putative	77832	18.8	19.724	9.47351	5.44456	0.574714	674
PF3D7_1136400	conserved Plasmodium protein unknown function	107737	34.6	29.75	9.42555	1.83105	0.194264	675
PF3D7_0806500	DnaJ protein putative	77688.2	24.6	26.658	9.42199	3.25946	0.345941	676
PF3D7_1140200	conserved Plasmodium protein unknown function	52941.5	20.4	31.742	9.42114	2.39288	0.25399	677
PF3D7_1105600	translocon component PTEX88	91342.5	41.6	37.966	9.40646	2.76267	0.293699	678
PF3D7_0519400	40S ribosomal protein S24 putative	15391.4	5.2	26.768	9.36788	1.84991	0.197473	679
PF3D7_0522800	G10 protein putative	17902.3	14	73.062	9.35142	1.40346	0.15008	680
PF3D7_0801800	mannose 6 phosphate isomerase putative	118716	55.2	28.336	9.2895	0.504225	0.054279	681
PF3D7_1445700	conserved Plasmodium protein unknown function	41934.3	22.2	42.962	9.28248	3.32107	0.357779	682
PF3D7_1445900	DEAD DEAH box ATP dependent RNA helicase putative	60378	23.6	26.604	9.2677	3.75999	0.405709	683
PF3D7_0618500	malate dehydrogenase	34439.9	14.6	53.356	9.25096	1.59763	0.172699	684
PF3D7_1329800	conserved Plasmodium protein unknown function	144722	46	15.025	9.22414	3.03226	0.328731	685
PF3D7_0823900	oxoglutarate malate translocator protein putative	35671.8	19.2	33.082	9.21924	3.73633	0.405276	686
PF3D7_0902800	serine repeat antigen 9	107198	48.3333	24.2133	9.21678	2.39081	0.259397	687
PF3D7_1124700	co chaperone GrpE putative	34899.6	20.8	62.888	9.19782	2.63618	0.286609	688
PF3D7_1244100	conserved Plasmodium protein unknown function	156519	43.25	16.03	9.16828	1.06746	0.116429	689
PF3D7_0413700	lysine decarboxylase like protein putative	39305.9	19.2	55.918	9.15841	2.69573	0.294345	690
PF3D7_1404000	conserved Plasmodium protein unknown function	20221.5	9.5	26.82	9.13153	6.27582	0.687269	691
PF3D7_0210900	conserved Plasmodium protein unknown function	32598.6	14.4	28.942	9.12814	0.952021	0.104295	692
PF3D7_1449100	conserved Plasmodium protein unknown function	122009	51.2	20.27	9.12199	4.75017	0.520738	693
PF3D7_1464600	phosphatase putative	171151	69.8	45.952	9.1216	2.60959	0.286089	694
PF3D7_1127000	protein phosphatase putative	34901.6	16	38.21	9.11712	2.11706	0.232207	695
PF3D7_0816100	flavoprotein putative	21885.5	12.4	35.35	9.10802	4.5244	0.496749	696
PF3D7_0109800	phenylalanyl tRNA synthetase putative	68233.7	24	26.954	9.0941	1.29375	0.142262	697
PF3D7_1453800	glucose 6 phosphatedehydrogenase 6 phosphogluconolactonase	108185	48	43.122	8.98904	0.622599	0.069262	698
PF3D7_0403700	CGI 201 protein short form	93607.2	46.4	24.61	8.97626	4.88574	0.544296	699
PF3D7_0904500	prefoldin subunit putative	15382.5	7.6	47.752	8.95546	4.87057	0.543866	700
PF3D7_1342800	phosphoenolpyruvate carboxykinase	66836.5	22.2	37.6	8.901	2.29616	0.257967	701
PF3D7_1331300	signal peptidase 21 kDa subunit	21238.8	6.2	23.588	8.89027	6.56306	0.73823	702
PF3D7_1404700	conserved Plasmodium protein unknown function	33979.2	18.4	49.312	8.86949	2.2951	0.258764	703
PF3D7_1011400	20S proteasome beta subunit putative	30881.7	14.4	46.2	8.86914	1.59346	0.179664	704
PF3D7_1138600	beta catenin like protein 1 putative	59770	18.3333	20.4667	8.86274	10.1869	1.1494	705
PF3D7_1447900	multidrug resistance protein 2 heavy metal transport family	119752	44.6	24.082	8.83135	3.17037	0.35899	706
PF3D7_0611400	SWI SNF related matrix associated actin dependent regulator of chromatin	98132.2	35.8	27.208	8.8098	4.67588	0.530759	707
PF3D7_0313000	conserved Plasmodium protein unknown function	39848.6	32	52.072	8.79074	1.50639	0.171361	708
PF3D7_1019900	autophagy related protein 8 putative	14821.2	6.33333	38.71	8.78004	1.98838	0.226465	709
PF3D7_0606800	probable protein unknown function	34730.7	15.8	59.598	8.76667	0.966076	0.110199	710
PF3D7_1036900	conserved Plasmodium protein unknown function	193938	61.4	21.324	8.76608	2.13443	0.243488	711
PF3D7_1406300	glycerophodiester phosphodiesterase putative	56716.2	29	58.19	8.7556	3.07849	0.351602	712
PF3D7_0606900	glutaredoxin like protein	26049.7	13.75	49.3175	8.7526	2.97221	0.33958	713
PF3D7_0204200	conserved Plasmodium protein unknown function	33642.6	16.8	59.276	8.74841	1.27604	0.145859	714
PF3D7_0904000	GTPase activator putative	50586.3	22.2	28.636	8.73381	1.60453	0.183715	715
PF3D7_0314000	co chaperone p23	32782	17.6	47.782	8.73005	3.49687	0.400555	716
PF3D7_1107000	U6 snRNA associated Sm like protein LSm4 putative	14430.5	8.8	56.826	8.69114	1.62476	0.186944	717
PF3D7_1035900	probable protein unknown function	50350	30.2	64.736	8.69042	0.782785	0.0900745	718
PF3D7_1340900	sodium dependent phosphate transporter	75785.7	15.8	9.012	8.67542	1.86166	0.21459	719
PF3D7_1232200	lipoamide dehydrogenase	57855.3	24.4	39.608	8.64232	2.81797	0.326067	720
PF3D7_1410700	conserved Plasmodium protein unknown function	40230.8	17.4	39.34	8.63488	0.96548	0.111812	721
PF3D7_1206700	eukaryotic translation initiation factor 5 putative	65342.4	29	41.628	8.62569	3.07068	0.355993	722
PF3D7_0320700	signal peptidase protein	21125.7	9.2	33.742	8.5475	1.63804	0.191639	723
PF3D7_0308600	pre mRNA processing factor 19 putative	61153.5	20.4	30.978	8.53149	5.14295	0.60282	724
PF3D7_0530100	SNARE protein putative	26689.5	9.2	28.444	8.52821	3.44061	0.403438	725
PF3D7_1022500	citrate synthase mitochondrial precursor putative	65766.8	27.4	26.926	8.50414	3.76012	0.442152	726
PF3D7_1342400	casein kinase II beta chain	46786.8	14	36.378	8.49429	1.02327	0.120466	727
PF3D7_0620400	merozoite surface protein 10	60883.9	27	26.486	8.49237	1.19673	0.140919	728
PF3D7_0315100	translation initiation factor 4E	27061.9	14	28.812	8.47902	1.17311	0.138355	729
PF3D7_1336800	nuclear movement protein putative	46130.8	13.2	19.018	8.4786	8.60337	1.01472	730
PF3D7_1204900	probable protein unknown function	17326.1	1.8	7.998	8.44089	3.23271	0.382982	731
PF3D7_1107800	transcription factor with AP2 domain s	218623	61.3333	16.0467	8.43686	0.673476	0.0798254	732
PF3D7_1450100	signal recognition particle SRP54	56378.7	27.6	43.12	8.42169	2.69279	0.319745	733
PF3D7_1017000	DNA polymerase delta catalytic subunit	128196	40.4	22.56	8.41986	3.00798	0.357248	734
PF3D7_1002700	conserved Plasmodium protein unknown function	109657	32	24.582	8.41538	3.86012	0.458698	735
PF3D7_1320800	dihydrolipamide succinyltransferase component of 2 oxoglutarate dehydrogenase complex	48144	20.8	33.206	8.38299	3.3926	0.404701	736
PF3D7_0401800	Plasmodium exported protein PHISTb unknown function	62013.8	21.6	24.61	8.37857	2.51411	0.300064	737
PF3D7_0523100	mitochondrial processing peptidase alpha subunit putative	62229.3	29.2	32.212	8.37013	9.59054	1.14581	738
PF3D7_1362200	ATP dependent DNA helicase putative	54971.6	23.4	37.972	8.36927	4.77536	0.570582	739
PF3D7_0507700	nuclear protein localization protein 4 putative	63145.6	30.6	51.186	8.35929	2.61991	0.313413	740
PF3D7_1420200	tetratricopeptide repeat family protein putative	149849	49	24.278	8.35417	1.83854	0.220075	741
PF3D7_1037500	dynamin like protein	82495.9	34.6	40.056	8.35248	1.70079	0.203627	742
PF3D7_0208500	acyl carrier protein	15866.3	7.6	44.382	8.34046	3.97698	0.47683	743
PF3D7_0708100	DNA directed RNA polymerase 2 8 2 kDa polypeptide putative	8583.07	6.5	52.54	8.32209	2.86718	0.344526	744
PF3D7_1213900	conserved Plasmodium protein unknown function	134902	50	29.14	8.30868	2.37347	0.285662	745
PF3D7_0513100	conserved Plasmodium protein unknown function	29023.6	9.6	33.148	8.30362	0.51666	0.0622211	746
PF3D7_0527100	ubiquitin conjugating enzyme E2 N putative	17468.1	6.8	38.684	8.24724	1.01433	0.12299	747
PF3D7_1430700	glutamate dehydrogenase putative	57913.3	20.8	23.686	8.23038	5.3511	0.650164	748
PF3D7_0802800	serine threonine protein phosphatase putative	69858.1	26.4	37.694	8.20545	0.863217	0.105201	749
PF3D7_1412800	N myristoyltransferase	48426.4	25.2	53.756	8.20038	1.52027	0.18539	750
PF3D7_1344100	krox like protein putative	94742.7	39.2	31.75	8.16868	2.49471	0.305399	751
PF3D7_0311300	phosphatidylinositol 3 and 4 kinase putative	111244	47.2	33.534	8.16525	2.25805	0.276543	752
PF3D7_1136900	subtilisin like protease 2	155692	43.75	17.7325	8.10776	2.26671	0.279573	753
PF3D7_1432100	conserved protein unknown function	33323.9	17.2	47.198	8.09532	2.13098	0.263236	754
PF3D7_0903600.1	1 conserved Plasmodium protein unknown function	83870.3	24.6	24.564	8.09356	1.79282	0.221512	755
PF3D7_0907400	ATP dependent heat shock protein putative	107147	46.2	27.734	8.07951	1.99867	0.247376	756
PF3D7_0220800	cytoadherence linked asexual protein 2	172261	70	39.694	8.07409	2.49739	0.309309	757
PF3D7_1237900	conserved Plasmodium protein unknown function	116272	52.75	32.4	8.04944	2.17592	0.27032	758
PF3D7_0417500	mRNA memo like protein	34465.9	16.8	48.446	7.99285	1.2549	0.157003	759
PF3D7_1441800	SNF7 family protein putative	26757.2	10.2	30.042	7.98991	10.9585	1.37154	760
PF3D7_0528100	beta adaptin protein putative	107009	35.6	28.72	7.98014	1.70869	0.214118	761
PF3D7_1126900	small nuclear ribonucleoprotein F putative	8356.63	4	21.155	7.97668	2.40143	0.301057	762
PF3D7_1118400	haloacid dehalogenase like hydrolase putative	36773.9	19.4	53.07	7.93487	3.28671	0.414211	763
PF3D7_0305600	AP endonuclease DNA apurinic or apyrimidinic site lyase putative	73911.3	29.3333	27.9933	7.93055	3.87347	0.488424	764
PF3D7_1121900	serine threonine protein kinase putative	62138.4	29	39.238	7.92006	5.84	0.737369	765
PF3D7_1129200	26S proteasome regulatory subunit putative	46950.7	23	40.152	7.90795	2.95831	0.374093	766
PF3D7_0508000	6 cysteine protein	41244.9	18.8	43.952	7.89684	2.55978	0.324153	767
PF3D7_1340600	RNA lariat debranching enzyme putative	68223.5	30.8	38.504	7.8942	1.51112	0.191422	768
PF3D7_1317000	U4 U6 U5 tri snRNP associated protein 2 putative	75263.5	28	27.854	7.89255	7.85613	0.995386	769
PF3D7_1209200	U6 snRNA associated Sm like protein LSm7 putative	11995.8	4.8	45.926	7.89035	1.2948	0.1641	770
PF3D7_0730400	conserved Plasmodium protein unknown function	17857.8	9.8	45.062	7.88986	0.84005	0.106472	771
PF3D7_1237400	conserved Plasmodium protein unknown function	51832.6	22.8	43.472	7.87571	0.875877	0.111212	772
PF3D7_1358900	GTP binding protein putative	41916.6	21.6	39.4	7.85174	9.49664	1.20949	773
PF3D7_1366600	signal recognition particle receptor alpha subunit	66073.7	32.3333	26.2133	7.81211	4.55222	0.582713	774
PF3D7_1414800	small nuclear ribonucleoprotein associated protein B putative	22331.8	8.6	34.33	7.79875	3.24102	0.415582	775
PF3D7_1214900	conserved Plasmodium membrane protein unknown function	27778.7	7.4	26.856	7.79854	2.56936	0.329467	776
PF3D7_1328300	conserved Plasmodium protein unknown function	38947.5	18.6667	30.32	7.78751	4.59996	0.590684	777
PF3D7_1124300	conserved Plasmodium protein unknown function	62676.2	18.25	17.045	7.7425	3.62163	0.46776	778
PF3D7_1033200	early transcribed membrane protein 10 2	39096.8	15.2	36.114	7.74062	0.89123	0.115137	779
PF3D7_1212500	glycerol 3 phosphate acyltransferase	67944.7	20.6	36.124	7.73897	1.09862	0.14196	780
PF3D7_1230400	heat shock protein hslv	23269.8	11.2	48.984	7.67663	2.06725	0.269291	781
PF3D7_1335000	MSP7 like protein	42877.8	10	14.894	7.67333	6.78611	0.884377	782
PF3D7_0404900	6 cysteine protein	43829.5	19.4	49.894	7.65377	1.3608	0.177795	783
PF3D7_0207000	merozoite surface protein 4	30947.8	13.4	19.118	7.65329	1.63462	0.213584	784
PF3D7_1025200	conserved Plasmodium protein unknown function	109529	24.2	15.2	7.65123	5.26589	0.68824	785
PF3D7_0822700	conserved Plasmodium protein unknown function	111663	30.2	13.238	7.62066	2.79709	0.36704	786
PF3D7_0305300	conserved Plasmodium membrane protein unknown function	115467	25.4	13.858	7.61796	2.9534	0.387689	787
PF3D7_1022400	pre mRNA splicing factor putative	62594.9	21.6667	13.6533	7.59975	3.81896	0.502512	788
PF3D7_0823300	histone acetyltransferase GCN5	173008	50.3333	19.3767	7.55082	2.28723	0.302911	789
PF3D7_0927900	phosphatidylserine decarboxylase	41604.6	21.2	62.776	7.53248	1.29116	0.171413	790
PF3D7_1458000	cysteine proteinase falcipain 1	67484.7	29.25	39.9375	7.53159	1.67942	0.222983	791
PF3D7_0911100	conserved Plasmodium protein unknown function	138200	47.4	19.52	7.52121	2.77491	0.368945	792
PF3D7_0304100	membrane skeletal protein IMC1 related	62130.5	21	25.256	7.51291	7.0907	0.943802	793
PF3D7_1141800	phd finger protein putative	47350.2	22.2	41.266	7.50166	6.66999	0.889135	794
PF3D7_1149500	ring infected erythrocyte surface antigen 2 pseudogene	100180	31.2	19.354	7.43942	3.47633	0.467285	795
PF3D7_0320000	conserved Plasmodium protein unknown function	16758.5	7.6	45.972	7.40497	4.66124	0.629475	796
PF3D7_0102200	ring infected erythrocyte surface antigen	113834	35.4	19.61	7.38375	5.59277	0.757442	797
PF3D7_1409800	RNA binding protein Bruno putative	59445.9	27	33.93	7.37335	1.74005	0.235991	798
PF3D7_1471400	diacylglycerol kinase putative	57927.7	22.4	23.004	7.36405	2.24675	0.305098	799
PF3D7_1355300	histone lysine N methyltransferase putative	61620	27.6667	27.3067	7.36388	4.09866	0.55659	800
PF3D7_1206000	protein phosphatase putative	36127.4	15.6	51.84	7.36288	0.924565	0.125571	801
PF3D7_1222100	conserved Plasmodium protein unknown function	60410.4	27.25	32	7.34039	3.75185	0.511124	802
PF3D7_0511600	conserved Plasmodium protein unknown function	23661.2	7.4	24.95	7.31742	3.87789	0.529954	803
PF3D7_0625900	conserved Plasmodium protein unknown function	38674.5	21	39.035	7.27554	3.96959	0.545607	804
PF3D7_0323000	conserved Plasmodium protein unknown function	6065.29	3.6	36.666	7.24466	4.16341	0.574687	805
PF3D7_1334200	chaperone binding protein putative	63073.4	22	25.308	7.23515	2.13028	0.294435	806
PF3D7_0915100	ubiquitin conjugating enzyme putative	18361	6.6	40.126	7.19784	3.81437	0.529932	807
PF3D7_1457000	signal peptide peptidase	48051	10	12.1975	7.17684	4.15056	0.578328	808
PF3D7_0306100	conserved Plasmodium protein unknown function	74415.7	30.75	30.415	7.13525	4.96785	0.69624	809
PF3D7_1106000	RuvB DNA helicase putative	53748.2	18.6	38.906	7.12796	0.884776	0.124127	810
PF3D7_0702200	lysophospholipase putative	49642.1	21.6	25.754	7.1275	4.51713	0.63376	811
PF3D7_1342100	aconitase	104292	33.5	16.06	7.11591	3.35169	0.471014	812
PF3D7_0503600	myosin B	93862.1	40.4	30.662	7.09695	1.42951	0.201426	813
PF3D7_0528700	peptidyl prolyl cis trans isomerase	23484.3	10.6	51.472	7.09143	4.898	0.690694	814
PF3D7_1363400	conserved Plasmodium protein unknown function	108641	42.8	22.72	7.05655	3.07806	0.4362	815
PF3D7_1303200.1	mRNA SNARE protein putative	24946.9	12.3333	64.5867	7.01002	5.10764	0.72862	816
PF3D7_1121700	protein GCN20	95945.6	33.8	26.896	7.00258	4.9516	0.70711	817
PF3D7_0525400	G protein coupled receptor putative	56445.8	20.25	21.9475	7.00054	6.39122	0.912961	818
PF3D7_0621900	conserved Plasmodium protein unknown function	91845.3	33.8	30.238	6.9682	2.31213	0.331812	819
PF3D7_1304100	DNA ligase I	105566	49	36.316	6.95278	0.719162	0.103435	820
PF3D7_0803700	tubulin gamma chain	52036	21	36.238	6.94792	0.574889	0.0827426	821
PF3D7_0206900.1	2 merozoite surface protein 5	29932.5	13.6	43.064	6.94131	1.3717	0.197613	822
PF3D7_1251300	thymidylate kinase	24805.2	13.6	44.476	6.90953	2.89164	0.418501	823
PF3D7_0709700	lysophospholipase putative	42681.9	16.8	22.23	6.88692	3.12943	0.454402	824
PF3D7_0110800	transcription initiation factor TFIIB putative	45991	19	22.315	6.88286	4.31371	0.626732	825
PF3D7_0714500	transcription elongation factor s II putative	47409.3	25	42.106	6.85617	2.41189	0.351784	826
PF3D7_1345100	thioredoxin 2	18596.9	8.2	51.28	6.82147	0.64006	0.0938302	827
PF3D7_0214900	rhoptry neck protein 6	112254	30.25	12.1975	6.81289	1.13659	0.16683	828
PF3D7_1345600	conserved Plasmodium protein unknown function	43684	17.6	30.27	6.7891	6.42761	0.946754	829
PF3D7_1324700	SNARE protein putative	25975.5	9.6	37.016	6.75534	1.89398	0.280368	830
PF3D7_1243700	ubiquitin conjugating enzyme E2 putative	57363.8	15.25	26.165	6.7517	4.12476	0.610922	831
PF3D7_1206800	conserved Plasmodium protein unknown function	86828.3	25.8	22.038	6.73583	2.89832	0.430285	832
PF3D7_1113100	protein tyrosine phosphatase	25501.3	7.25	25	6.7322	2.76942	0.411369	833
PF3D7_0602200	MYND finger protein putative	30125.6	19	57.858	6.72957	1.53015	0.227377	834
PF3D7_0316300.1	1 inorganic pyrophosphatase putative	45289.1	19	41.58	6.69187	1.20897	0.180663	835
PF3D7_1419200	conserved Plasmodium protein unknown function	79725.9	24.25	17.855	6.6586	1.1569	0.173745	836
PF3D7_1472600	protein disulfide isomerase	67031.5	24.4	36.166	6.65412	1.65521	0.24875	837
PF3D7_0925700	histone deacetylase	51888.9	17.75	29.4525	6.65068	4.26053	0.640616	838
PF3D7_0527500	hsp70 interacting protein putative	51665.2	20.2	25.812	6.64809	1.76588	0.265622	839
PF3D7_0319900	conserved Plasmodium protein unknown function	36656.6	13.6	30.574	6.64404	2.4156	0.363575	840
PF3D7_1115700	cysteine proteinase falcipain 2a	56505.7	30.8	47.316	6.63586	2.60838	0.393073	841
PF3D7_1016800	Plasmodium exported protein PHISTc unknown function	39637.6	18.4	28.064	6.63329	5.12291	0.772303	842
PF3D7_1216300	signal recognition particle SRP19	18139	10.6	62.5	6.62297	3.03041	0.457561	843
PF3D7_1203200	signal recognition particle SRP14	12032.9	6	54.085	6.61802	2.36663	0.357604	844
PF3D7_1034400	flavoprotein subunit of succinate dehydrogenase	71493.4	29.2	25.45	6.60901	3.81138	0.576695	845
PF3D7_0614300	organic anion transporter	97721.4	27.2	16.786	6.60519	0.849427	0.1286	846
PF3D7_0706500	conserved Plasmodium protein unknown function	195963	66.3333	15.37	6.57917	2.5376	0.385703	847
PF3D7_0303200	HAD superfamily protein putative	135056	41.4	12.414	6.57701	1.9684	0.299284	848
PF3D7_1369700	U1 small nuclear ribonucleoprotein a putative	20589.5	11.2	66.4	6.57032	1.93106	0.293906	849
PF3D7_1111500	acylphosphatase putative	15194.4	8.4	48.374	6.53795	1.86487	0.285238	850
PF3D7_0303300	DNA directed RNA polymerase subunit I putative	17834.5	5.4	38.432	6.5278	4.36694	0.668976	851
PF3D7_0524300	conserved Plasmodium protein unknown function	49614.2	23.6	31.674	6.44531	0.539788	0.0837489	852
PF3D7_1208300	mitochondrial ACP precursor	18509.1	8.25	21.34	6.44251	1.64022	0.254594	853
PF3D7_0813200	CS domain protein putative	37402.5	22.6	33.228	6.43104	2.26487	0.352178	854
PF3D7_1446700	conserved Plasmodium protein unknown function	43030.5	16.4	31.934	6.42897	2.88958	0.449462	855
PF3D7_0904400	signal peptidase putative	22379.9	13.4	63.138	6.42337	1.36716	0.212841	856
PF3D7_0504600	3 methyl 2 oxobutanoate dehydrogenase lipoamide putative	43544.9	15	35.066	6.37839	0.663767	0.104065	857
PF3D7_1438100	secretory complex protein 62	44678.7	18.6	35.436	6.37048	2.15447	0.338197	858
PF3D7_1118000	conserved Plasmodium protein unknown function	23567.7	10.4	37.2	6.32677	1.05566	0.166856	859
PF3D7_0524400	cytosolic preribosomal GTP binding protein putative	41083.9	17	34.41	6.31666	3.66568	0.58032	860
PF3D7_1235700	ATP synthase beta chain mitochondrial precursor putative	58622.4	20	38.316	6.28831	0.274273	0.0436163	861
PF3D7_1457500	ATPase Vps4 putative	48829.7	22.2	32.028	6.27306	6.68838	1.06621	862
PF3D7_0319100	ubiquitin protein ligase putative	12875.3	6.4	60.186	6.26301	2.20254	0.351675	863
PF3D7_0505900	conserved Plasmodium protein unknown function	14942	9.6	44.92	6.22897	4.57174	0.733949	864
PF3D7_1351700	alveolin putative	151887	55.6	22.73	6.21639	0.705418	0.113477	865
PF3D7_1035300	glutamate rich protein	130620	36.4	35.958	6.20862	2.9215	0.470556	866
PF3D7_0617000	mitochondrial import receptor subunit tom40 putative	43852.4	19	34.588	6.16571	3.46619	0.562172	867
PF3D7_1224000	GTP cyclohydrolase I	46332.8	20	37.172	6.16163	2.23033	0.361971	868
PF3D7_1103700	casein kinase II beta chain	28764.5	14.4	48.246	6.1487	1.64455	0.267462	869
PF3D7_1353600	ER lumen protein retaining receptor	26732	5	11.0067	6.13085	1.39013	0.226743	870
PF3D7_0711500	regulator of chromosome condensation putative	79950.7	24.4	23.14	6.12434	1.19778	0.195576	871
PF3D7_1323600	conserved Plasmodium protein unknown function	48844.3	18.4	18.706	6.1183	2.69934	0.441191	872
PF3D7_1451300	conserved Plasmodium protein unknown function	27893.5	8.4	21.222	6.0965	4.90909	0.805231	873
PF3D7_1120500	tRNA nucleotidyltransferase putative	95289	38.6	28.748	6.08849	0.809053	0.132882	874
PF3D7_1447700	conserved Plasmodium protein unknown function	41151.6	15.4	30.642	6.07574	1.35731	0.223399	875
PF3D7_0813600	translation initiation factor SUI1 putative	31708.1	15.2	34.178	6.06555	2.28708	0.37706	876
PF3D7_0522300	S adenosylmethionine dependent methyltransferase putative	31934.9	10	23.8467	6.04614	4.82755	0.798451	877
PF3D7_1250300	Hbeta58 Vps26 protein homolog putative	34794.3	15.3333	31.9867	6.02817	1.42218	0.235922	878
PF3D7_0720800	Ham1 like protein putative	23194.4	12	39.394	6.02161	1.93778	0.321804	879
PF3D7_0422300	alpha tubulin 2	50489.9	21.6	58.8	5.97359	3.58864	0.600751	880
PF3D7_0602500	geranylgeranyltransferase putative	44524.1	17.2	29.288	5.97355	3.48055	0.582661	881
PF3D7_1451700	protein phosphatase 2b regulatory subunit putative	20136	12.6	57.174	5.97117	1.10649	0.185306	882
PF3D7_1410000	tetratricopeptide repeat family protein putative	35409.1	18.2	31.78	5.85743	1.00244	0.17114	883
PF3D7_1420600	pantothenate kinase putative	61060.3	19.2	20.762	5.84283	2.72786	0.466874	884
PF3D7_0323700	U4 U6 U5 tri snRNP associated protein 1 putative	83148.2	31	24.9267	5.80718	2.69524	0.464122	885
PF3D7_1209400	conserved Plasmodium protein unknown function	92698.9	32	24.924	5.80208	1.72107	0.296629	886
PF3D7_0613700	syntaxin binding protein putative	83706.4	33.2	37.924	5.78652	1.54237	0.266545	887
PF3D7_0811200	conserved protein unknown function	134386	41.4	17.712	5.77988	3.18147	0.550438	888
PF3D7_0909600	conserved Plasmodium protein unknown function	72570.2	25.4	26.092	5.76319	2.95957	0.51353	889
PF3D7_0933200	calcyclin binding protein putative	24056.3	16	52.6	5.75631	1.34852	0.234268	890
PF3D7_0323400	conserved Plasmodium protein unknown function	130763	49.2	28.766	5.74354	0.913533	0.159054	891
PF3D7_0312500	transporter putative	68111.3	9.8	10.346	5.73329	1.2755	0.222473	892
PF3D7_1325000	U6 snRNA associated Sm like protein LSm6 putative	8900.87	6.6	57.662	5.72965	1.73804	0.303341	893
PF3D7_1365500	glycine cleavage T protein putative	47473.7	23.4	36.208	5.72814	2.27953	0.397954	894
PF3D7_0530200	triose phosphate transporter	60017.1	15.2	11.564	5.70194	2.53869	0.445233	895
PF3D7_0419700	apical merozoite protein	50869.9	17	31.216	5.70009	0.893267	0.156711	896
PF3D7_0404300	conserved Plasmodium protein unknown function	74404	19.75	19.9375	5.69363	0.86076	0.151179	897
PF3D7_0716400	conserved Plasmodium protein unknown function	20180.6	8.75	31.3225	5.68183	2.54484	0.447891	898
PF3D7_1211400	heat shock protein DNAJ homologue Pfj4	28119.1	11.6	26.228	5.67685	2.41273	0.425011	899
PF3D7_0422700	eukaryotic initiation factor putative	45370.2	19.8	33.486	5.66974	2.81298	0.496139	900
PF3D7_0308900	splicing factor 3B subunit 1 putative	158176	36.5	12.9775	5.63414	2.4606	0.436729	901
PF3D7_1202200	mitochondrial phosphate carrier protein	37257.5	17.6667	28.7033	5.60773	1.29429	0.230804	902
PF3D7_1239600	hydroxyethylthiazole kinase putative	34509.6	15	17.616	5.60643	4.70094	0.83849	903
PF3D7_1144500	ubiquitin activating enzyme E1 subunit Aos1 putative	40430.1	18.2	39.114	5.59806	0.837248	0.14956	904
PF3D7_1314100	conserved Plasmodium protein unknown function	90088.1	36	25.052	5.58754	2.40889	0.431118	905
PF3D7_0303700	dihydrolipoamide acyltransferase putative	51388.6	23.6	43.75	5.5782	1.70104	0.304944	906
PF3D7_1356100	conserved Plasmodium protein unknown function	114382	48.5	23.285	5.57282	1.13003	0.202776	907
PF3D7_0520500	phosphomethylpyrimidine kinase putative	35887.2	15.6	39.096	5.54912	2.53352	0.456562	908
PF3D7_1140100	vacuolar ATP synthase subunit f putative	10630.2	4.2	24.174	5.54585	2.17952	0.393	909
PF3D7_1461300	40S ribosomal protein S28e putative	7493.79	4.2	44.182	5.5388	2.66543	0.481229	910
PF3D7_0218500	small nuclear ribonucleoprotein Sm D2 putative	11884.9	7.2	57.032	5.52439	0.353218	0.0639379	911
PF3D7_1311200	conserved Plasmodium protein unknown function	62644.7	23.8	26.918	5.52266	2.36164	0.427628	912
PF3D7_0715000	4 nitrophenylphosphatase	37165.6	17.4	37.204	5.47438	2.67225	0.488137	913
PF3D7_1307200	DnaJ protein putative	39083.8	16.2	28.57	5.46989	2.18415	0.399304	914
PF3D7_1342500	sporozoite protein essential for cell traversal	28617.9	15.3333	32.65	5.46234	4.31243	0.789484	915
PF3D7_1321900	conserved Plasmodium protein unknown function	33699.2	15.8	39.862	5.44925	1.33819	0.245573	916
PF3D7_1438000	eukaryotic translation initiation factor eIF2A putative	85105.7	36.4	29.598	5.43511	0.740111	0.136172	917
PF3D7_1105700	conserved protein unknown function	57062.3	19.8	38.894	5.42521	0.736269	0.135713	918
PF3D7_1473200	DnaJ protein putative	52023.4	21.8	29.778	5.42221	3.28983	0.606732	919
PF3D7_0423800	conserved Plasmodium protein unknown function	47284.7	19.8	37.34	5.42127	1.70681	0.314837	920
PF3D7_1413900	DnaJ protein putative	45581.3	16.2	19.946	5.41505	0.853134	0.157549	921
PF3D7_1407100	fibrillarin putative	34300.2	15.8	24.338	5.40445	1.43685	0.265864	922
PF3D7_0519000	conserved Plasmodium protein unknown function	35991.3	15	26.9633	5.3849	2.26206	0.420074	923
PF3D7_0104500	conserved Plasmodium protein unknown function	31133.9	17	48.078	5.37759	0.799062	0.148591	924
PF3D7_0317800	proteasome regulatory protein putative	26580.3	13.6	49.866	5.36245	1.55851	0.290633	925
PF3D7_1012900	conserved Plasmodium protein unknown function	44330.1	20.4	29.684	5.343	2.51716	0.471113	926
PF3D7_1119000	acyl CoA binding protein putative	43391	17.6	38.168	5.29005	3.7493	0.708746	927
PF3D7_0810500	protein phosphatase putative	33535.3	16	33.888	5.28558	2.93819	0.555888	928
PF3D7_1005400	conserved Plasmodium protein unknown function	32379.9	18.25	18.045	5.28058	1.27555	0.241554	929
PF3D7_1209000	conserved Plasmodium protein unknown function	19623.2	6.4	34.134	5.26536	2.14881	0.408103	930
PF3D7_0318900	conserved protein unknown function	53571.7	18.4	23.23	5.24902	3.89003	0.741098	931
PF3D7_0318100	band 7 related protein	43254.6	14.25	28.075	5.24755	4.7857	0.911987	932
PF3D7_0929200	RNA binding protein putative	33697.3	13.2	35.64	5.21803	1.19265	0.228564	933
PF3D7_0919700	pyridoxal 5 phosphate dependent enzyme class III putative	28624	13	26.3067	5.18854	2.09843	0.404436	934
PF3D7_0109100	LCCL domain containing protein	119788	27.75	11.88	5.15823	2.08596	0.404394	935
PF3D7_1315400	zinc finger CCCH type protein putative	48533.3	16	19.954	5.1581	1.04025	0.201673	936
PF3D7_0511700	kinase binding protein CGI 121 putative	21236.3	8.6	43.796	5.14764	1.35782	0.263776	937
PF3D7_0919400	protein disulfide isomerase	61514.6	24	31.922	5.14311	0.689037	0.133973	938
PF3D7_0512200	glutathione synthetase	78094.7	25.6	22.718	5.14229	4.43945	0.863321	939
PF3D7_1468900	conserved Plasmodium protein unknown function	116875	39.6	18.188	5.13912	1.46753	0.285561	940
PF3D7_1128400	geranylgeranyl pyrophosphate synthase putative	38222.6	14.6	33.19	5.11412	0.597426	0.116819	941
PF3D7_0907000	conserved Plasmodium protein unknown function	9557.7	6.75	69.375	5.11405	1.45183	0.283891	942
PF3D7_1437000	N acetyltransferase putative	64302.3	25	22.624	5.10831	0.721012	0.141145	943
PF3D7_1230800	conserved Plasmodium protein unknown function	71536.8	45.4	24.836	5.10105	3.0834	0.604463	944
PF3D7_1244800	cytoplasmic translation machinery associated protein putative	50360.5	18.4	20.39	5.09461	0.975766	0.191529	945
PF3D7_1333300	transmembrane protein Tmp21 homologue putative	25166.4	9.5	33.8825	5.08539	1.68875	0.332079	946
PF3D7_1224100	conserved Plasmodium protein unknown function	22643.3	11.2	53.436	5.07999	2.09338	0.412083	947
PF3D7_1334800	MSP7 like protein	32953.1	12	30.72	5.07804	3.13139	0.616653	948
PF3D7_1433300	chromatin assembly factor 1 P55 subunit putative	47759.1	16	22.84	5.07769	1.17689	0.231777	949
PF3D7_1450000	serine threonine protein kinase putative	44403.5	20.6	27.98	5.0502	1.96437	0.388969	950
PF3D7_0808300	ubiquitin regulatory protein putative	27547.3	12.25	28.57	5.03436	2.80048	0.556273	951
PF3D7_1226800	conserved Plasmodium protein unknown function	45322.2	19.8	40.052	5.02847	2.29969	0.457334	952
PF3D7_1348600	conserved Plasmodium protein unknown function	44541.2	23.5	41.2375	5.02725	1.85922	0.369829	953
PF3D7_0818500	zinc finger protein putative	22750.2	11	28.8175	5.02414	3.06514	0.610082	954
PF3D7_1432700	protein L isoaspartate O methyltransferase beta aspartate methyltransferase putative	25656.8	10	40	5.02382	1.3652	0.271745	955
PF3D7_0320800	ATP dependent RNA helicase putative	49926.5	24.6	46.19	5.01645	0.822116	0.163884	956
PF3D7_0211200	Rab GTPase 5a	26956.2	11.4	43.572	5.00899	1.30171	0.259876	957
PF3D7_1202100.1	1 conserved Plasmodium protein unknown function	46139.5	23.2	46.734	4.96842	2.51284	0.505762	958
PF3D7_1037100	pyruvate kinase 2 putative	87312.3	35.75	32.3925	4.96056	2.37014	0.477797	959
PF3D7_1143300	DNA directed RNA polymerase I putative	39647.2	18.6667	29.13	4.95286	2.96684	0.599014	960
PF3D7_1119500	clathrin coat assembly protein putative	51536.1	16.4	25.276	4.90293	1.96995	0.40179	961
PF3D7_1030600	glycoprotease putative	70088.2	27.25	31.42	4.90182	2.50152	0.510324	962
PF3D7_0805600	apicoplast phosphatidic acid phosphatase putative	36020.7	6	10.17	4.89721	2.00858	0.410147	963
PF3D7_1453700	cochaperone p23	30606	8.8	26.62	4.89561	1.68898	0.344999	964
PF3D7_1238600	sphingomyelin phosphodiesterase putative	46355.6	17.3333	29.6033	4.86872	1.03824	0.213247	965
PF3D7_1313700	septum formation protein MAF homologue putative	30896.3	14.8	44.318	4.81956	1.96492	0.407697	966
PF3D7_0821000	conserved Plasmodium protein unknown function	58319.2	15	12.5225	4.80639	1.17436	0.244333	967
PF3D7_0206200	metabolite drug transporter putative	62947.6	12.3333	14.4533	4.80146	0.977694	0.203624	968
PF3D7_0617900	histone H3 variant putative	15498.2	6.2	29.41	4.80116	1.57113	0.32724	969
PF3D7_1116200.1	mRNA SNO glutamine amidotransferase family protein	25076.5	9.2	32.696	4.79216	1.82799	0.381454	970
PF3D7_1135900	3 oxo 5 alpha steroid 4 dehydrogenase putative	35809.8	11.3333	18.2433	4.78364	0.789765	0.165097	971
PF3D7_1357100	elongation factor 1 alpha	34313.6	15.6667	35.5467	4.74025	2.90168	0.612136	972
PF3D7_1405600	ribonucleotide reductase small subunit	41055.8	19.2	39.886	4.70625	4.01156	0.85239	973
PF3D7_0720200	conserved Plasmodium protein unknown function	14456.7	6	28.51	4.70201	1.76289	0.374923	974
PF3D7_0310700	sybindin like protein putative	17075.6	11.8	41.792	4.69623	2.81315	0.599024	975
PF3D7_1340700	Rab GTPase 11b	30556.4	10	19.888	4.68715	1.52703	0.325791	976
PF3D7_1361500.1	1 conserved Plasmodium protein unknown function	44014.8	21	32.515	4.67882	1.55912	0.33323	977
PF3D7_1328900	conserved Plasmodium protein unknown function	48650.9	18.6	25.34	4.66694	0.966286	0.207049	978
PF3D7_0906100	developmental protein putative	20900.2	6.6	30.216	4.66307	0.678587	0.145524	979
PF3D7_1471200	inorganic anion exchanger inorganic anion antiporter	76551.6	28.75	24.6225	4.65704	3.19559	0.686185	980
PF3D7_1303200.1	1 SNARE protein putative	20769.9	11.4	67.674	4.64178	2.13416	0.459771	981
PF3D7_1013800	conserved Plasmodium protein unknown function	58218.6	22.2	16.29	4.63224	5.39843	1.1654	982
PF3D7_1412600	deoxyhypusine synthase	57813.5	22.2	31.21	4.61529	4.01375	0.869665	983
PF3D7_1027400	DNA directed RNA polymerase II putative	20568.8	10.2	44.632	4.59469	3.57452	0.777968	984
PF3D7_1252500	Plasmodium exported protein unknown function	47938.9	22.3333	18.53	4.5629	3.47031	0.760548	985
PF3D7_1032800	a leucine rich repeat protein	36848	14	32.9033	4.51862	3.06689	0.678722	986
PF3D7_0831600	cytoadherence linked asexual protein 8	104933	40.8	27.672	4.51744	1.39389	0.308557	987
PF3D7_1234900	conserved Plasmodium protein unknown function	16444	7.75	64.5675	4.48977	0.858661	0.191248	988
PF3D7_0922700	pre mRNA splicing factor putative	40785.8	24.4	44.606	4.45646	1.84017	0.412921	989
PF3D7_1418000	ubiquitin fusion degradation protein UFD1 putative	32820.6	12	35.532	4.44708	2.08134	0.468025	990
PF3D7_0507600	cell differentiation protein rcd1 putative	74709	21.3333	28.3033	4.44605	1.18723	0.26703	991
PF3D7_0616800	malate quinone oxidoreductase putative	60081.3	23.6	34.318	4.43358	0.493717	0.111359	992
PF3D7_0416500	conserved Plasmodium protein unknown function	45977.2	14	21.566	4.43222	1.14719	0.25883	993
PF3D7_0812600	ubiquitin conjugating enzyme putative	18801.5	5.75	30.2125	4.41041	1.24772	0.282904	994
PF3D7_0103900	parasite infected erythrocyte surface protein	68086.9	22	25.475	4.38633	2.07694	0.473503	995
PF3D7_0822100	RNA polymerase II mediator complex protein MED7 putative	28254.5	12	33.5475	4.38393	4.06681	0.927663	996
PF3D7_1462700	cytochrome c1 precursor putative	46642.9	15.3333	24.5333	4.36763	0.765755	0.175325	997
PF3D7_0520400	conserved Plasmodium protein unknown function	35773.5	10.25	20.1	4.36263	1.03849	0.238042	998
PF3D7_1213700	RNA polymerase subunit 8c putative	16898.3	9.8	46.622	4.35237	0.638871	0.146787	999
PF3D7_0709500	conserved Plasmodium protein unknown function	15569.4	6.2	37.48	4.32357	0.79434	0.183723	1000
PF3D7_1434100	queuine tRNA ribosyltransferase putative	48399	20.6	31.55	4.29156	2.22283	0.517953	1001
PF3D7_1406700	phosphatase putative	22016.2	6.5	25.3875	4.27535	1.64576	0.384941	1002
PF3D7_1351800.1	mRNA conserved Plasmodium protein unknown function	24121	9.75	21.5325	4.24314	1.06851	0.25182	1003
PF3D7_1438600	conserved Plasmodium protein unknown function	33571.8	10.75	19.765	4.24297	2.5558	0.602361	1004
PF3D7_0720400	ferrodoxin reductase like protein	73734.5	36.4	36.232	4.21805	0.99213	0.235211	1005
PF3D7_1315500	conserved Plasmodium protein unknown function	21692.4	9.8	25.248	4.20435	0.976352	0.232224	1006
PF3D7_1310500	conserved Plasmodium protein unknown function	24527.6	11.4	31.806	4.19953	2.32265	0.553073	1007
PF3D7_1107100	nucleic acid binding protein putative	69373.7	22.75	21.5575	4.19794	1.9385	0.461774	1008
PF3D7_1108500	succinyl CoA synthetase alpha subunit putative	36080.6	12	30.824	4.17129	1.0893	0.261142	1009
PF3D7_1330000.1	mRNA thioredoxin putative	23659.5	9.33333	39.9667	4.1383	2.14999	0.519534	1010
PF3D7_0933000	mRNA processing protein putative	89185.8	26.6667	24.4767	4.12871	2.95902	0.716695	1011
PF3D7_1243500	endosome sorting protein SNF7 homologue putative	26513.1	12.4	35.93	4.125	0.796942	0.193198	1012
PF3D7_0823100	RWD domain containing protein putative	27565.5	14.4	54.236	4.11868	0.801093	0.194503	1013
PF3D7_0910600	SNARE protein putative	23627.2	14	47.136	4.11686	1.32604	0.3221	1014
PF3D7_1314500	cop coated vesicle membrane protein p24 precursor putative	24644.7	10	36.796	4.08966	0.376082	0.0919591	1015
PF3D7_0422100	transmembrane emp24 domain containing protein putative	45607.4	14.5	23.7825	4.07603	0.367365	0.0901283	1016
PF3D7_1333800	conserved Plasmodium protein unknown function	27631.9	11.6	37.864	3.95851	1.2034	0.304002	1017
PF3D7_1428800	transcription initiation TFIID like putative	42548.4	15.4	30.954	3.94418	1.45206	0.368153	1018
PF3D7_1425900	conserved Plasmodium protein unknown function	43674	18.25	31.4525	3.93858	0.808106	0.205177	1019
PF3D7_0909800	small nuclear ribonucleoprotein Sm D3 putative	13038.4	6.6	55.518	3.91227	1.19299	0.304936	1020
PF3D7_0514600	ribose 5 phosphate epimerase putative	26432.7	8.5	24.26	3.81827	3.04512	0.797512	1021
PF3D7_1409400	conserved Plasmodium membrane protein unknown function	30880.9	8.8	24.2	3.81459	1.36035	0.356616	1022
PF3D7_1327800	ribose phosphate pyrophosphokinase putative	64426.3	25.4	22.534	3.79883	1.26666	0.333435	1023
PF3D7_0615000	conserved Plasmodium protein unknown function	17272.3	7.33333	36.76	3.7522	1.72721	0.46032	1024
PF3D7_1115300	cysteine proteinase falcipain 2b	57575.2	26.75	34.19	3.74746	2.38453	0.636306	1025
PF3D7_1460400	ubiquitin carboxyl terminal hydrolase isozyme L3	27184.5	10	38.446	3.73464	0.453753	0.121499	1026
PF3D7_1125500	small nuclear ribonucleoprotein D1 putative	14337	5	34.6	3.72938	1.04868	0.281195	1027
PF3D7_0522700	iron sulfur assembly protein putative	20813	10.75	34.745	3.68511	2.49759	0.677752	1028
PF3D7_0606200	ubiquitin conjugating enzyme E2 putative	18017.4	7.25	44.355	3.68145	2.3134	0.628393	1029
PF3D7_1314800	ubiquitin like protein putative	21324.4	9.33333	34.46	3.67664	0.643409	0.174999	1030
PF3D7_0503300	Ser Arg rich splicing factor putative	37699.4	18.2	25.714	3.65717	1.8151	0.496313	1031
PF3D7_1219900	D ribulose 5 phosphate 3 epimerase putative	25662.8	7	16.1567	3.6564	0.549192	0.1502	1032
PF3D7_1348500	TBC domain protein putative	41663.2	16.4	30.086	3.63027	1.51672	0.417797	1033
PF3D7_1249100	conserved Plasmodium protein unknown function	45241.2	23.6667	19.8133	3.61548	1.09123	0.301822	1034
PF3D7_1117400	conserved Plasmodium protein unknown function	44767.6	7.4	9.622	3.60679	0.916861	0.254204	1035
PF3D7_1418200	conserved Plasmodium protein unknown function	19388.3	6.4	28.674	3.54336	0.596521	0.168349	1036
PF3D7_0813000	conserved Plasmodium protein unknown function	70879.4	30.75	21.6575	3.44607	1.17173	0.34002	1037
PF3D7_0501300	skeleton binding protein 1	36727.5	7.6	23.964	3.42969	0.655006	0.190981	1038
PF3D7_1126400	large ribosomal subunit processing factor putative	21832.6	11	34.44	3.38647	2.625	0.775143	1039
PF3D7_0528000	conserved Plasmodium protein unknown function	14602.8	8	43.8167	3.38402	2.24277	0.662752	1040
PF3D7_0816200	vacuolar protein sorting protein VPS2 putative	24941.8	13	31.6975	3.37408	2.26265	0.670597	1041
PF3D7_1119800	alternative splicing factor ASF 1 putative	23709.2	11.25	32.375	3.36234	0.9528	0.283374	1042
PF3D7_1451500	conserved Plasmodium protein unknown function	17371.5	10.3333	45.3533	3.33065	0.311268	0.0934556	1043
PF3D7_0729000	signal recognition particle SRP9	12135.1	3.8	29.124	3.32683	2.13494	0.641736	1044
PF3D7_1027700.1	mRNA centrin 3	20913.4	14.6	51.508	3.3229	1.3923	0.419	1045
PF3D7_1463500	conserved Plasmodium protein unknown function	30657.9	17.6667	40.05	3.30134	1.252	0.37924	1046
PF3D7_1404100	cytochrome c putative	13007.9	7.4	29.394	3.28647	0.692722	0.21078	1047
PF3D7_1139900	conserved Plasmodium protein unknown function	23632.7	13.6	41.01	3.27324	1.29637	0.396053	1048
PF3D7_1105300	conserved Plasmodium protein unknown function	87753.5	20.75	11.3875	3.20548	1.16729	0.364153	1049
PF3D7_0208800	conserved Plasmodium protein unknown function	28391.7	13	26.5267	3.20182	0.480405	0.150041	1050
PF3D7_1009400	zinc finger protein putative	41614.4	11.75	15.1225	3.19785	0.677985	0.212013	1051
PF3D7_1351100	conserved Plasmodium protein unknown function	18976	10	55.512	3.17229	1.08985	0.343554	1052
PF3D7_1448600	SNARE protein putative	30011.7	14	42.216	3.17058	0.505399	0.159403	1053
PF3D7_1446900	glutaminyl peptide cyclotransferase putative	44853.8	10.5	10.1175	3.16553	0.487554	0.15402	1054
PF3D7_1116300	peptidyl prolyl cis trans isomerase	18759.1	11.75	40.12	3.14071	0.541834	0.17252	1055
PF3D7_1360200	conserved protein unknown function	29757.9	8.2	21.946	3.09459	0.532922	0.172211	1056
PF3D7_0530000	conserved Plasmodium protein unknown function	11540.2	3.66667	21.3067	3.08238	0.75752	0.245758	1057
PF3D7_1203500	conserved Plasmodium protein unknown function	65572.4	15	18.238	3.06431	1.20413	0.392951	1058
PF3D7_1011000	conserved protein unknown function	17041.4	10.5	48.9575	3.05055	1.26607	0.41503	1059
PF3D7_1108000	IWS1 like protein putative	66437.8	17.4	21.242	3.02667	0.708818	0.23419	1060
PF3D7_1310300	conserved Plasmodium protein unknown function	29972.9	10.75	26.5175	3.01019	1.384	0.459773	1061
PF3D7_0110900	adenylate kinase putative	22287.5	8.6	48.064	2.99267	0.356183	0.119018	1062
PF3D7_0921900	conserved Plasmodium protein unknown function	29100.3	10	27.338	2.94141	0.600718	0.204228	1063
PF3D7_1030000	transcription factor putative	15463.6	7.33333	46.1133	2.93345	3.87132	1.31972	1064
PF3D7_0515800	BolA like protein putative	9826.33	5.75	63.9875	2.88647	0.834172	0.288994	1065
PF3D7_0501000	Plasmodium exported protein unknown function	30886.7	10.4	33.076	2.81721	1.12826	0.400489	1066
PF3D7_1009000	diphthine synthase	32076.9	9.33333	30.17	2.81457	0.589975	0.209615	1067
PF3D7_0804800	peptidyl prolyl cis trans isomerase	25177.5	9.4	24.886	2.8091	1.04214	0.370988	1068
PF3D7_0719000	conserved Plasmodium protein unknown function	17898	8.75	36.6025	2.76573	2.24985	0.813476	1069
PF3D7_0935000	small nuclear ribonucleoprotein snRNP putative	22351.8	7.8	28.29	2.73361	0.652485	0.23869	1070
PF3D7_0821200	conserved Plasmodium protein unknown function	22385.7	9.33333	37.1733	2.69017	2.09176	0.777559	1071
PF3D7_0202800	conserved Plasmodium protein unknown function	14643.9	7.33333	38.3333	2.65846	1.36227	0.512428	1072
PF3D7_1250700	conserved Plasmodium protein unknown function	21504.5	10.3333	46.8933	2.59356	1.30727	0.504045	1073
PF3D7_0107000	1 centrin 1	19599.2	8.6	28.572	2.58085	0.72162	0.279605	1074
PF3D7_0416700	CDGSH iron sulfur domain containing protein putative	10466.2	5.4	39.326	2.51886	1.50103	0.595915	1075
PF3D7_0909300	apoptosis related protein putative	15735.2	7.4	27.788	2.48229	0.372546	0.150081	1076
PF3D7_0730800.1	mRNA Plasmodium exported protein unknown function	31955	18	35.6925	2.47842	1.67716	0.676706	1077
PF3D7_1107400	Rad51 homolog	39276.7	14.8	31.942	2.4752	1.90847	0.771039	1078
PF3D7_0524600	organelle ribosomal protein L7 L12 precursor putative	30277.1	13	22.3725	2.46554	0.463939	0.188169	1079
PF3D7_1406000	RNA binding protein putative	12531.2	7	40.4175	2.45299	0.5544	0.22601	1080
PF3D7_0829300	U6 snRNA associated Sm like protein LSm8 putative	10770.5	6.8	61.29	2.44846	1.17182	0.478594	1081
PF3D7_0723600	conserved Plasmodium protein unknown function	17996.3	4.8	23.354	2.4144	0.895928	0.371077	1082
PF3D7_0702900	centrin putative	12639.3	5.6	46.354	2.36526	0.857592	0.362579	1083
PF3D7_0407200	peptidyl tRNA hydrolase PTH2 putative	22203	12	45.184	2.32746	0.778576	0.334517	1084
PF3D7_0915000	type II NADH ubiquinone oxidoreductase	62183.7	17	19.465	2.27726	0.633188	0.278049	1085
PF3D7_1368300	conserved Plasmodium protein unknown function	27432.7	16.6667	41.3	2.14324	0.82085	0.382995	1086
PF3D7_0928900	guanylate kinase	23686	6.2	14.674	2.10869	0.673629	0.319455	1087
PF3D7_1472000	pre mRNA splicing factor ISY1 homolog putative	24113.9	9	28.262	2.04331	0.775864	0.37971	1088
PF3D7_1360100	RNA binding protein putative	21204.1	9.2	28.556	2.03565	1.25919	0.618567	1089
PF3D7_1012300	ubiquinol cytochrome c reductase complex subunit putative	23133.7	8.75	28.125	1.93532	0.256207	0.132385	1090
PF3D7_0824600	anamorsin related protein putative	32642.1	9.2	27.324	1.89891	0.755929	0.398085	1091
PF3D7_1018500	a PHF5 like protein putative	13338	8.4	30.092	1.81472	0.588609	0.324353	1092
PF3D7_1201900	conserved protein unknown function	23905.9	11.3333	27.86	1.7813	1.27778	0.717332	1093
PF3D7_1368600	mitochondrial import inner membrane translocase putative	11102.5	7.66667	52.1733	1.7674	1.48634	0.840975	1094
PF3D7_1342700	transcription activator putative	6973.93	3.66667	71.84	1.73713	0.734954	0.423086	1095
PF3D7_1332300	sedlin putative	18595.1	5.5	36.3525	1.73596	0.256384	0.14769	1096
PF3D7_0102400	lysophospholipase putative pseudogene	44729.9	12	13.28	1.62916	0.906689	0.556539	1097
PF3D7_1006900	PPPDE peptidase putative	25054.2	5.25	11.4175	1.61496	0.353562	0.21893	1098
PF3D7_1242900	mitochondrial import inner membrane translocase subunit putative	11155.7	7.66667	51.93	1.60899	1.05414	0.655157	1099
PF3D7_0109400	tubulin specific chaperone a putative	19704.7	12.8	48.914	1.60447	0.434448	0.270774	1100
PF3D7_0722500	cell cycle control protein cwf15 putative	34264	9.4	15.462	1.51575	0.310873	0.205096	1101
PF3D7_0109200	mRNA cleavage factor like protein putative	27603.9	10.6667	23.1333	1.47016	0.279159	0.189883	1102
PF3D7_1144600	conserved Plasmodium protein unknown function	37085.7	15.75	25.08	1.43834	0.48583	0.337771	1103
PF3D7_0929900	conserved Plasmodium protein unknown function	23191.3	11.3333	32.8067	1.42941	0.491801	0.344058	1104
PF3D7_0111900	conserved Plasmodium protein unknown function	9809.88	4.75	45.99	1.12934	0.316281	0.280058	1105
PF3D7_1439600	conserved Plasmodium protein unknown function	22673.5	10	32.4067	0.861732	0.287341	0.333446	1106

## Sheet: MS info
Profiling invasive Plasmodium falciparum merozoites using an integrated omics approach
Krishan Kumar1, Prakash Srinivasan2*, Michael J. Nold3, J. Kathleen Moch4, Karine Reiter1, Dan Sturdevant5, Thomas D. Otto6, R. Burke Squires7, Raul Herrera1, Vijayaraj Nagarajan7, Julian C. Rayner6, Stephen F. Porcella5, Scott J. Geromanos3, J. David Haynes4, David L. Narum1**
From the 1Laboratory of Malaria Immunology and Vaccinology, NIAID, NIH, Rockville, MD, USA; 2Laboratory of Malaria and Vector Research, NIAID, NIH, Rockville, MD USA; 3Waters Corporation, Milford, MA USA; 4Walter Reed Army Institute of Research, Silver Spring, MD USA; 5Genomics Unit, Research Technologies Section, Rocky Mountain Laboratories, NIAID, NIH, Hamilton, MT, USA; 6Wellcome Trust Sanger …
*Current address: Johns Hopkins Malaria Research Institute, Department of Molecular Microbiology and Immunology, Johns Hopkins Bloomberg School of Public Health, Baltimore, MD USA
